# Supplementary material for: Influence of vintage, geographic location and cultivar on the structure of microbial communities associated with the grapevine rhizosphere in vineyards of San Juan Province, Argentina
Source: PLoS One. 2020 Dec 14;15(12):e0243848. doi: 10.1371/journal.pone.0243848 (PMC7735631; doi:10.1371/journal.pone.0243848)
Supplement: S5 Table — (XLSX) [file pone.0243848.s012.xlsx]

## Sheet: 5A_ITS1_UniFrac_dist._mtx
	FNMATR6	FNMATR6	FNMATR6	FNCATR6	FNCATR6	FNCATR6	FAMATR6	FAMATR6	FAMATR6	FACATR6	FACATR6	FACATR6	FNMATR7	FNMATR7	FNCATR7	FNCATR7	FAMATR7	FAMATR7	FAMATR7	FACATR7	FACATR7	FACATR5	FACATR5	FNMATR5	FNMATR5	FNMATR5	FNCATR5	FNCATR5	FAMATR5	FAMATR5	FAMATR5	FNCATR7	FACATR7	FNMATR7
FNMATR6	0	0.721531	0.735829	0.74917	0.74918	0.872433	0.903051	0.945793	0.836358	0.875699	0.876938	0.869724	0.892822	0.880612	0.861665	0.907194	0.886287	0.875119	0.868634	0.9176	0.842088	0.912013	0.859059	0.910455	0.927965	0.924205	0.905988	0.918984	0.901361	0.896712	0.90177	0.873159	0.877063	0.839091
FNMATR6	0.721531	0	0.744104	0.681323	0.78489	0.869844	0.859255	0.882673	0.865407	0.839071	0.850447	0.848334	0.863836	0.882595	0.847978	0.909303	0.863362	0.822895	0.848721	0.894963	0.862028	0.870448	0.806914	0.836391	0.848861	0.837689	0.864729	0.856233	0.834133	0.858831	0.865335	0.848667	0.864705	0.829849
FNMATR6	0.735829	0.744104	0	0.712138	0.744371	0.818072	0.845822	0.836585	0.841163	0.796375	0.83899	0.836999	0.889247	0.878384	0.833383	0.901123	0.853207	0.822369	0.790874	0.860992	0.859983	0.834454	0.760135	0.838957	0.858743	0.869022	0.818683	0.835061	0.828249	0.806841	0.805047	0.865543	0.83501	0.848789
FNCATR6	0.74917	0.681323	0.712138	0	0.738042	0.837688	0.871035	0.886964	0.842277	0.895235	0.866911	0.842427	0.887887	0.893103	0.851738	0.906979	0.880031	0.844838	0.839287	0.880392	0.860935	0.894187	0.862917	0.855778	0.847283	0.848936	0.860829	0.913471	0.886968	0.872466	0.859012	0.857282	0.868666	0.864076
FNCATR6	0.74918	0.78489	0.744371	0.738042	0	0.841564	0.84444	0.927433	0.799603	0.892406	0.866298	0.85499	0.900597	0.892569	0.885629	0.900724	0.894633	0.870685	0.826935	0.886324	0.829959	0.876998	0.870411	0.881616	0.912607	0.914604	0.909241	0.915688	0.876161	0.868679	0.851983	0.839888	0.828685	0.86526
FNCATR6	0.872433	0.869844	0.818072	0.837688	0.841564	0	0.744664	0.722737	0.770501	0.813335	0.76076	0.737272	0.831646	0.842096	0.812541	0.874347	0.838147	0.758169	0.653484	0.736475	0.808801	0.845859	0.842173	0.83622	0.838273	0.842012	0.876196	0.818409	0.86115	0.834158	0.821068	0.755109	0.840362	0.818595
FAMATR6	0.903051	0.859255	0.845822	0.871035	0.84444	0.744664	0	0.778949	0.770396	0.800426	0.865956	0.838548	0.852391	0.837256	0.817432	0.897919	0.841057	0.747115	0.73002	0.845999	0.800415	0.775889	0.839141	0.793094	0.833593	0.837364	0.883726	0.848689	0.827021	0.796108	0.783746	0.805467	0.809557	0.831622
FAMATR6	0.945793	0.882673	0.836585	0.886964	0.927433	0.722737	0.778949	0	0.854552	0.771023	0.737769	0.746055	0.867417	0.880638	0.845811	0.87827	0.891096	0.749505	0.72564	0.678286	0.862573	0.826096	0.838072	0.80727	0.766201	0.791176	0.812403	0.700221	0.831361	0.781588	0.801226	0.77204	0.877697	0.855673
FAMATR6	0.836358	0.865407	0.841163	0.842277	0.799603	0.770501	0.770396	0.854552	0	0.784328	0.761024	0.7708	0.852193	0.859044	0.840854	0.89815	0.868671	0.830634	0.745667	0.849984	0.709444	0.809281	0.800972	0.814475	0.836001	0.826418	0.856737	0.817325	0.854088	0.844871	0.848796	0.697915	0.743254	0.734976
FACATR6	0.875699	0.839071	0.796375	0.895235	0.892406	0.813335	0.800426	0.771023	0.784328	0	0.724338	0.714941	0.868753	0.854095	0.841074	0.874215	0.854791	0.822204	0.752689	0.821081	0.776346	0.777632	0.668676	0.78568	0.75016	0.752078	0.75746	0.695449	0.745215	0.737555	0.74968	0.70031	0.764139	0.73602
FACATR6	0.876938	0.850447	0.83899	0.866911	0.866298	0.76076	0.865956	0.737769	0.761024	0.724338	0	0.614982	0.858557	0.864336	0.862846	0.85008	0.863044	0.781915	0.783381	0.628723	0.768772	0.808194	0.75142	0.811847	0.785038	0.788285	0.781628	0.725577	0.787539	0.747409	0.77312	0.691903	0.795848	0.76441
FACATR6	0.869724	0.848334	0.836999	0.842427	0.85499	0.737272	0.838548	0.746055	0.7708	0.714941	0.614982	0	0.857444	0.871554	0.861302	0.83782	0.859528	0.809577	0.755144	0.642731	0.796058	0.784723	0.78006	0.830814	0.80533	0.81168	0.838734	0.7468	0.816372	0.779552	0.779401	0.680356	0.808267	0.805762
FNMATR7	0.892822	0.863836	0.889247	0.887887	0.900597	0.831646	0.852391	0.867417	0.852193	0.868753	0.858557	0.857444	0	0.694793	0.648844	0.706765	0.549827	0.829045	0.805633	0.852112	0.833858	0.833254	0.848468	0.844444	0.865721	0.865672	0.890723	0.905276	0.821324	0.828712	0.830776	0.803015	0.818533	0.840589
FNMATR7	0.880612	0.882595	0.878384	0.893103	0.892569	0.842096	0.837256	0.880638	0.859044	0.854095	0.864336	0.871554	0.694793	0	0.611923	0.741098	0.696591	0.819849	0.826026	0.846899	0.843994	0.833605	0.823308	0.843892	0.880804	0.874868	0.888024	0.885036	0.826302	0.831661	0.845463	0.810054	0.814611	0.814534
FNCATR7	0.861665	0.847978	0.833383	0.851738	0.885629	0.812541	0.817432	0.845811	0.840854	0.841074	0.862846	0.861302	0.648844	0.611923	0	0.79184	0.620653	0.828713	0.75255	0.858801	0.833898	0.798903	0.801462	0.816845	0.849788	0.852762	0.879358	0.890929	0.766815	0.792884	0.794372	0.817095	0.798305	0.797155
FNCATR7	0.907194	0.909303	0.901123	0.906979	0.900724	0.874347	0.897919	0.87827	0.89815	0.874215	0.85008	0.83782	0.706765	0.741098	0.79184	0	0.715931	0.861547	0.85285	0.836549	0.89075	0.85728	0.8752	0.870998	0.895555	0.893637	0.893268	0.891187	0.875299	0.850278	0.856559	0.856587	0.887777	0.883128
FAMATR7	0.886287	0.863362	0.853207	0.880031	0.894633	0.838147	0.841057	0.891096	0.868671	0.854791	0.863044	0.859528	0.549827	0.696591	0.620653	0.715931	0	0.818155	0.775775	0.85225	0.853044	0.836098	0.825204	0.840146	0.876952	0.877783	0.899851	0.915128	0.785516	0.828567	0.840086	0.818682	0.830541	0.835435
FAMATR7	0.875119	0.822895	0.822369	0.844838	0.870685	0.758169	0.747115	0.749505	0.830634	0.822204	0.781915	0.809577	0.829045	0.819849	0.828713	0.861547	0.818155	0	0.721772	0.771683	0.826439	0.868965	0.810864	0.799884	0.819919	0.823852	0.83029	0.84522	0.858634	0.818258	0.81535	0.819552	0.851525	0.824021
FAMATR7	0.868634	0.848721	0.790874	0.839287	0.826935	0.653484	0.73002	0.72564	0.745667	0.752689	0.783381	0.755144	0.805633	0.826026	0.75255	0.85285	0.775775	0.721772	0	0.757256	0.751066	0.791313	0.772271	0.77898	0.787879	0.792879	0.841401	0.800629	0.77002	0.756434	0.749795	0.757598	0.768965	0.782183
FACATR7	0.9176	0.894963	0.860992	0.880392	0.886324	0.736475	0.845999	0.678286	0.849984	0.821081	0.628723	0.642731	0.852112	0.846899	0.858801	0.836549	0.85225	0.771683	0.757256	0	0.847313	0.842984	0.82657	0.836974	0.840796	0.841695	0.857504	0.77939	0.850063	0.809567	0.816453	0.745694	0.869249	0.85773
FACATR7	0.842088	0.862028	0.859983	0.860935	0.829959	0.808801	0.800415	0.862573	0.709444	0.776346	0.768772	0.796058	0.833858	0.843994	0.833898	0.89075	0.853044	0.826439	0.751066	0.847313	0	0.800197	0.815498	0.774887	0.849092	0.849058	0.88201	0.86946	0.81236	0.830562	0.83236	0.74101	0.733452	0.667635
FACATR5	0.912013	0.870448	0.834454	0.894187	0.876998	0.845859	0.775889	0.826096	0.809281	0.777632	0.808194	0.784723	0.833254	0.833605	0.798903	0.85728	0.836098	0.868965	0.791313	0.842984	0.800197	0	0.752714	0.753618	0.796064	0.801995	0.816659	0.803467	0.727486	0.678929	0.692248	0.761278	0.762424	0.804056
FACATR5	0.859059	0.806914	0.760135	0.862917	0.870411	0.842173	0.839141	0.838072	0.800972	0.668676	0.75142	0.78006	0.848468	0.823308	0.801462	0.8752	0.825204	0.810864	0.772271	0.82657	0.815498	0.752714	0	0.8018	0.762675	0.756472	0.740168	0.747224	0.715523	0.706244	0.735223	0.782304	0.758102	0.786546
FNMATR5	0.910455	0.836391	0.838957	0.855778	0.881616	0.83622	0.793094	0.80727	0.814475	0.78568	0.811847	0.830814	0.844444	0.843892	0.816845	0.870998	0.840146	0.799884	0.77898	0.836974	0.774887	0.753618	0.8018	0	0.689343	0.705095	0.820511	0.805438	0.746879	0.785262	0.77867	0.796286	0.794566	0.803697
FNMATR5	0.927965	0.848861	0.858743	0.847283	0.912607	0.838273	0.833593	0.766201	0.836001	0.75016	0.785038	0.80533	0.865721	0.880804	0.849788	0.895555	0.876952	0.819919	0.787879	0.840796	0.849092	0.796064	0.762675	0.689343	0	0.216552	0.779088	0.733302	0.796056	0.782169	0.785857	0.814266	0.857281	0.838875
FNMATR5	0.924205	0.837689	0.869022	0.848936	0.914604	0.842012	0.837364	0.791176	0.826418	0.752078	0.788285	0.81168	0.865672	0.874868	0.852762	0.893637	0.877783	0.823852	0.792879	0.841695	0.849058	0.801995	0.756472	0.705095	0.216552	0	0.758599	0.715676	0.803603	0.786504	0.797768	0.807869	0.839109	0.824337
FNCATR5	0.905988	0.864729	0.818683	0.860829	0.909241	0.876196	0.883726	0.812403	0.856737	0.75746	0.781628	0.838734	0.890723	0.888024	0.879358	0.893268	0.899851	0.83029	0.841401	0.857504	0.88201	0.816659	0.740168	0.820511	0.779088	0.758599	0	0.646887	0.82264	0.765868	0.787466	0.830046	0.864677	0.854439
FNCATR5	0.918984	0.856233	0.835061	0.913471	0.915688	0.818409	0.848689	0.700221	0.817325	0.695449	0.725577	0.7468	0.905276	0.885036	0.890929	0.891187	0.915128	0.84522	0.800629	0.77939	0.86946	0.803467	0.747224	0.805438	0.733302	0.715676	0.646887	0	0.801606	0.775443	0.78573	0.76781	0.846115	0.830918
FAMATR5	0.901361	0.834133	0.828249	0.886968	0.876161	0.86115	0.827021	0.831361	0.854088	0.745215	0.787539	0.816372	0.821324	0.826302	0.766815	0.875299	0.785516	0.858634	0.77002	0.850063	0.81236	0.727486	0.715523	0.746879	0.796056	0.803603	0.82264	0.801606	0	0.636076	0.661311	0.792502	0.743425	0.802424
FAMATR5	0.896712	0.858831	0.806841	0.872466	0.868679	0.834158	0.796108	0.781588	0.844871	0.737555	0.747409	0.779552	0.828712	0.831661	0.792884	0.850278	0.828567	0.818258	0.756434	0.809567	0.830562	0.678929	0.706244	0.785262	0.782169	0.786504	0.765868	0.775443	0.636076	0	0.272728	0.773862	0.763362	0.824998
FAMATR5	0.90177	0.865335	0.805047	0.859012	0.851983	0.821068	0.783746	0.801226	0.848796	0.74968	0.77312	0.779401	0.830776	0.845463	0.794372	0.856559	0.840086	0.81535	0.749795	0.816453	0.83236	0.692248	0.735223	0.77867	0.785857	0.797768	0.787466	0.78573	0.661311	0.272728	0	0.773237	0.768095	0.820077
FNCATR7	0.873159	0.848667	0.865543	0.857282	0.839888	0.755109	0.805467	0.77204	0.697915	0.70031	0.691903	0.680356	0.803015	0.810054	0.817095	0.856587	0.818682	0.819552	0.757598	0.745694	0.74101	0.761278	0.782304	0.796286	0.814266	0.807869	0.830046	0.76781	0.792502	0.773862	0.773237	0	0.67745	0.716777
FACATR7	0.877063	0.864705	0.83501	0.868666	0.828685	0.840362	0.809557	0.877697	0.743254	0.764139	0.795848	0.808267	0.818533	0.814611	0.798305	0.887777	0.830541	0.851525	0.768965	0.869249	0.733452	0.762424	0.758102	0.794566	0.857281	0.839109	0.864677	0.846115	0.743425	0.763362	0.768095	0.67745	0	0.735458
FNMATR7	0.839091	0.829849	0.848789	0.864076	0.86526	0.818595	0.831622	0.855673	0.734976	0.73602	0.76441	0.805762	0.840589	0.814534	0.797155	0.883128	0.835435	0.824021	0.782183	0.85773	0.667635	0.804056	0.786546	0.803697	0.838875	0.824337	0.854439	0.830918	0.802424	0.824998	0.820077	0.716777	0.735458	0

## Sheet: 5B_16s_UniFrac_dist._mtx
	FNMASR6	FNMASR6	FNMASR6	FNCASR6	FNCASR6	FNCASR6	FAMASR6	FAMASR6	FACASR6	FACASR6	FNMASR7	FNMASR7	FNMASR7	FNCASR7	FAMASR7	FAMASR7	FAMASR7	FACASR7	FACASR7	FACASR7	FNMASR5	FNMASR5	FNMASR5	FNCASR5	FNCASR5	FACASR5	FACASR5	FAMASR5	FAMASR5
FNMASR6	0	0.352677	0.401381	0.355848	0.600951	0.5701	0.515971	0.517743	0.395856	0.382108	0.395731	0.513875	0.672492	0.621786	0.62912	0.58607	0.4533	0.408619	0.59232	0.534203	0.702278	0.745748	0.703449	0.667173	0.59268	0.380316	0.683924	0.496088	0.536293
FNMASR6	0.352677	0	0.311305	0.306628	0.556882	0.497846	0.479275	0.475144	0.316502	0.403875	0.354294	0.496852	0.66831	0.618556	0.582046	0.519181	0.468235	0.384575	0.591938	0.505573	0.683073	0.701268	0.656136	0.584484	0.494797	0.367656	0.674734	0.387384	0.453657
FNMASR6	0.401381	0.311305	0	0.386137	0.519575	0.513608	0.50552	0.509057	0.330068	0.428349	0.383867	0.520487	0.635601	0.629443	0.600833	0.522692	0.495074	0.417665	0.604141	0.523777	0.673021	0.70093	0.634124	0.562797	0.494378	0.4322	0.685697	0.381514	0.448854
FNCASR6	0.355848	0.306628	0.386137	0	0.603318	0.520769	0.492284	0.497341	0.326485	0.342584	0.404847	0.512764	0.678453	0.643173	0.600454	0.5335	0.387131	0.411344	0.597507	0.536395	0.703198	0.729268	0.701438	0.654105	0.585757	0.378892	0.688113	0.429592	0.521567
FNCASR6	0.600951	0.556882	0.519575	0.603318	0	0.411285	0.467296	0.471847	0.599443	0.625784	0.57734	0.509479	0.479067	0.511702	0.552958	0.631744	0.698014	0.503432	0.512047	0.469302	0.605309	0.619916	0.44718	0.462865	0.454997	0.625125	0.657607	0.559326	0.525784
FNCASR6	0.5701	0.497846	0.513608	0.520769	0.411285	0	0.416083	0.398553	0.548703	0.570214	0.546649	0.442465	0.490816	0.450557	0.485622	0.568348	0.638055	0.459425	0.45755	0.44278	0.620758	0.661741	0.541281	0.52251	0.490878	0.565895	0.670572	0.532671	0.550382
FAMASR6	0.515971	0.479275	0.50552	0.492284	0.467296	0.416083	0	0.264882	0.46986	0.475402	0.487363	0.410836	0.519139	0.434219	0.525445	0.542143	0.571884	0.374399	0.437087	0.382187	0.6141	0.664737	0.552496	0.591333	0.544825	0.489131	0.664303	0.498929	0.523276
FAMASR6	0.517743	0.475144	0.509057	0.497341	0.471847	0.398553	0.264882	0	0.475576	0.473765	0.531131	0.454436	0.529609	0.448589	0.554444	0.547208	0.581873	0.402755	0.425396	0.443379	0.589835	0.644128	0.550256	0.579028	0.507469	0.497389	0.663056	0.530134	0.554787
FACASR6	0.395856	0.316502	0.330068	0.326485	0.599443	0.548703	0.46986	0.475576	0	0.271354	0.415083	0.530875	0.688254	0.643789	0.624419	0.530718	0.369073	0.404169	0.599504	0.533143	0.669918	0.710626	0.660801	0.619171	0.538258	0.346215	0.692822	0.376104	0.491079
FACASR6	0.382108	0.403875	0.428349	0.342584	0.625784	0.570214	0.475402	0.473765	0.271354	0	0.448754	0.535372	0.677508	0.642244	0.626043	0.563553	0.298657	0.405996	0.604979	0.536469	0.65471	0.710532	0.70681	0.687062	0.620774	0.368415	0.677967	0.441469	0.557659
FNMASR7	0.395731	0.354294	0.383867	0.404847	0.57734	0.546649	0.487363	0.531131	0.415083	0.448754	0	0.415174	0.614285	0.61	0.55513	0.474241	0.485966	0.395724	0.582219	0.435642	0.68078	0.713849	0.695123	0.646669	0.60984	0.44801	0.672038	0.424951	0.520545
FNMASR7	0.513875	0.496852	0.520487	0.512764	0.509479	0.442465	0.410836	0.454436	0.530875	0.535372	0.415174	0	0.504606	0.501724	0.483279	0.558681	0.589332	0.396659	0.448095	0.385817	0.606661	0.680024	0.63913	0.652273	0.616629	0.543005	0.678394	0.544392	0.604915
FNMASR7	0.672492	0.66831	0.635601	0.678453	0.479067	0.490816	0.519139	0.529609	0.688254	0.677508	0.614285	0.504606	0	0.480378	0.587202	0.680119	0.745653	0.581906	0.526307	0.536277	0.633962	0.657639	0.538047	0.625863	0.643351	0.691761	0.720439	0.677402	0.678206
FNCASR7	0.621786	0.618556	0.629443	0.643173	0.511702	0.450557	0.434219	0.448589	0.643789	0.642244	0.61	0.501724	0.480378	0	0.605665	0.677673	0.722102	0.537681	0.417073	0.510452	0.641721	0.702014	0.543701	0.636253	0.619237	0.6446	0.736908	0.647713	0.65431
FAMASR7	0.62912	0.582046	0.600833	0.600454	0.552958	0.485622	0.525445	0.554444	0.624419	0.626043	0.55513	0.483279	0.587202	0.605665	0	0.441796	0.674029	0.532548	0.61235	0.494481	0.673236	0.70776	0.69118	0.641048	0.635162	0.645745	0.698393	0.60796	0.636219
FAMASR7	0.58607	0.519181	0.522692	0.5335	0.631744	0.568348	0.542143	0.547208	0.530718	0.563553	0.474241	0.558681	0.680119	0.677673	0.441796	0	0.54817	0.548729	0.664396	0.564763	0.70321	0.745413	0.754374	0.67946	0.659321	0.608705	0.652722	0.554131	0.602032
FAMASR7	0.4533	0.468235	0.495074	0.387131	0.698014	0.638055	0.571884	0.581873	0.369073	0.298657	0.485966	0.589332	0.745653	0.722102	0.674029	0.54817	0	0.506722	0.669823	0.611612	0.708117	0.769395	0.764614	0.74654	0.699003	0.449981	0.681113	0.49882	0.62821
FACASR7	0.408619	0.384575	0.417665	0.411344	0.503432	0.459425	0.374399	0.402755	0.404169	0.405996	0.395724	0.396659	0.581906	0.537681	0.532548	0.548729	0.506722	0	0.481384	0.331157	0.657719	0.705368	0.629013	0.63247	0.551858	0.429641	0.683132	0.449662	0.530459
FACASR7	0.59232	0.591938	0.604141	0.597507	0.512047	0.45755	0.437087	0.425396	0.599504	0.604979	0.582219	0.448095	0.526307	0.417073	0.61235	0.664396	0.669823	0.481384	0	0.452627	0.622206	0.704014	0.586557	0.665163	0.620578	0.601833	0.697288	0.585148	0.637763
FACASR7	0.534203	0.505573	0.523777	0.536395	0.469302	0.44278	0.382187	0.443379	0.533143	0.536469	0.435642	0.385817	0.536277	0.510452	0.494481	0.564763	0.611612	0.331157	0.452627	0	0.637678	0.670247	0.590627	0.604386	0.565025	0.53725	0.66523	0.518679	0.564434
FNMASR5	0.702278	0.683073	0.673021	0.703198	0.605309	0.620758	0.6141	0.589835	0.669918	0.65471	0.68078	0.606661	0.633962	0.641721	0.673236	0.70321	0.708117	0.657719	0.622206	0.637678	0	0.497749	0.603662	0.633345	0.635482	0.665897	0.611473	0.664787	0.675674
FNMASR5	0.745748	0.701268	0.70093	0.729268	0.619916	0.661741	0.664737	0.644128	0.710626	0.710532	0.713849	0.680024	0.657639	0.702014	0.70776	0.745413	0.769395	0.705368	0.704014	0.670247	0.497749	0	0.574116	0.593061	0.650119	0.709763	0.658761	0.692913	0.666789
FNMASR5	0.703449	0.656136	0.634124	0.701438	0.44718	0.541281	0.552496	0.550256	0.660801	0.70681	0.695123	0.63913	0.538047	0.543701	0.69118	0.754374	0.764614	0.629013	0.586557	0.590627	0.603662	0.574116	0	0.463396	0.489941	0.666105	0.729567	0.634368	0.610607
FNCASR5	0.667173	0.584484	0.562797	0.654105	0.462865	0.52251	0.591333	0.579028	0.619171	0.687062	0.646669	0.652273	0.625863	0.636253	0.641048	0.67946	0.74654	0.63247	0.665163	0.604386	0.633345	0.593061	0.463396	0	0.353736	0.625859	0.669521	0.563103	0.518043
FNCASR5	0.59268	0.494797	0.494378	0.585757	0.454997	0.490878	0.544825	0.507469	0.538258	0.620774	0.60984	0.616629	0.643351	0.619237	0.635162	0.659321	0.699003	0.551858	0.620578	0.565025	0.635482	0.650119	0.489941	0.353736	0	0.551899	0.65946	0.532277	0.454347
FACASR5	0.380316	0.367656	0.4322	0.378892	0.625125	0.565895	0.489131	0.497389	0.346215	0.368415	0.44801	0.543005	0.691761	0.6446	0.645745	0.608705	0.449981	0.429641	0.601833	0.53725	0.665897	0.709763	0.666105	0.625859	0.551899	0	0.685331	0.382987	0.476136
FACASR5	0.683924	0.674734	0.685697	0.688113	0.657607	0.670572	0.664303	0.663056	0.692822	0.677967	0.672038	0.678394	0.720439	0.736908	0.698393	0.652722	0.681113	0.683132	0.697288	0.66523	0.611473	0.658761	0.729567	0.669521	0.65946	0.685331	0	0.66828	0.574242
FAMASR5	0.496088	0.387384	0.381514	0.429592	0.559326	0.532671	0.498929	0.530134	0.376104	0.441469	0.424951	0.544392	0.677402	0.647713	0.60796	0.554131	0.49882	0.449662	0.585148	0.518679	0.664787	0.692913	0.634368	0.563103	0.532277	0.382987	0.66828	0	0.394479
FAMASR5	0.536293	0.453657	0.448854	0.521567	0.525784	0.550382	0.523276	0.554787	0.491079	0.557659	0.520545	0.604915	0.678206	0.65431	0.636219	0.602032	0.62821	0.530459	0.637763	0.564434	0.675674	0.666789	0.610607	0.518043	0.454347	0.476136	0.574242	0.394479	0
FNMASR6
FNMASR6
FNMASR6
FNCASR6
FNCASR6
FNCASR6
FAMASR6
FAMASR6
FACASR6
FACASR6
FNMASR7
FNMASR7
FNMASR7
FNCASR7
FAMASR7
FAMASR7
FAMASR7
FACASR7
FACASR7
FACASR7
FNMASR5
FNMASR5
FNMASR5
FNCASR5
FNCASR5
FACASR5
FACASR5
FAMASR5
FAMASR5
FNMASR6
FNMASR6
FNMASR6
FNCASR6
FNCASR6
FNCASR6
FAMASR6
FAMASR6
FACASR6
FACASR6
FNMASR7
FNMASR7
FNMASR7
FNCASR7
FAMASR7
FAMASR7
FAMASR7
FACASR7
FACASR7
FACASR7
FNMASR5
FNMASR5
FNMASR5
FNCASR5
FNCASR5
FACASR5
FACASR5
FAMASR5
FAMASR5
FNMASR6
FNMASR6
FNMASR6
FNCASR6
FNCASR6
FNCASR6
FAMASR6
FAMASR6
FACASR6
FACASR6
FNMASR7
FNMASR7
FNMASR7
FNCASR7
FAMASR7
FAMASR7
FAMASR7
FACASR7
FACASR7
FACASR7
FNMASR5
FNMASR5
FNMASR5
FNCASR5
FNCASR5
FACASR5
FACASR5
FAMASR5
FAMASR5
FNMASR6
FNMASR6
FNMASR6
FNCASR6
FNCASR6
FNCASR6
FAMASR6
FAMASR6
FACASR6
FACASR6
FNMASR7
FNMASR7
FNMASR7
FNCASR7
FAMASR7
FAMASR7
FAMASR7
FACASR7
FACASR7
FACASR7
FNMASR5
FNMASR5
FNMASR5
FNCASR5
FNCASR5
FACASR5
FACASR5
FAMASR5
FAMASR5
FNMASR6
FNMASR6
FNMASR6
FNCASR6
FNCASR6
FNCASR6
FAMASR6
FAMASR6
FACASR6
FACASR6
FNMASR7
FNMASR7
FNMASR7
FNCASR7
FAMASR7
FAMASR7
FAMASR7
FACASR7
FACASR7
FACASR7
FNMASR5
FNMASR5
FNMASR5
FNCASR5
FNCASR5
FACASR5
FACASR5
FAMASR5
FAMASR5
FNMASR6
FNMASR6
FNMASR6
FNCASR6
FNCASR6
FNCASR6
FAMASR6
FAMASR6
FACASR6
FACASR6
FNMASR7
FNMASR7
FNMASR7
FNCASR7
FAMASR7
FAMASR7
FAMASR7
FACASR7
FACASR7
FACASR7
FNMASR5
FNMASR5
FNMASR5
FNCASR5
FNCASR5
FACASR5
FACASR5
FAMASR5
FAMASR5
FNMASR6
FNMASR6
FNMASR6
FNCASR6
FNCASR6
FNCASR6
FAMASR6
FAMASR6
FACASR6
FACASR6
FNMASR7
FNMASR7
FNMASR7
FNCASR7
FAMASR7
FAMASR7
FAMASR7
FACASR7
FACASR7
FACASR7
FNMASR5
FNMASR5
FNMASR5
FNCASR5
FNCASR5
FACASR5
FACASR5
FAMASR5
FAMASR5
FNMASR6
FNMASR6
FNMASR6
FNCASR6
FNCASR6
FNCASR6
FAMASR6
FAMASR6
FACASR6
FACASR6
FNMASR7
FNMASR7
FNMASR7
FNCASR7
FAMASR7
FAMASR7
FAMASR7
FACASR7
FACASR7
FACASR7
FNMASR5
FNMASR5
FNMASR5
FNCASR5
FNCASR5
FACASR5
FACASR5
FAMASR5
FAMASR5
FNMASR6
FNMASR6
FNMASR6
FNCASR6
FNCASR6
FNCASR6
FAMASR6
FAMASR6
FACASR6
FACASR6
FNMASR7
FNMASR7
FNMASR7
FNCASR7
FAMASR7
FAMASR7
FAMASR7
FACASR7
FACASR7
FACASR7
FNMASR5
FNMASR5
FNMASR5
FNCASR5
FNCASR5
FACASR5
FACASR5
FAMASR5
FAMASR5
FNMASR6
FNMASR6
FNMASR6
FNCASR6
FNCASR6
FNCASR6
FAMASR6
FAMASR6
FACASR6
FACASR6
FNMASR7
FNMASR7
FNMASR7
FNCASR7
FAMASR7
FAMASR7
FAMASR7
FACASR7
FACASR7
FACASR7
FNMASR5
FNMASR5
FNMASR5
FNCASR5
FNCASR5
FACASR5
FACASR5
FAMASR5
FAMASR5
FNMASR6
FNMASR6
FNMASR6
FNCASR6
FNCASR6
FNCASR6
FAMASR6
FAMASR6
FACASR6
FACASR6
FNMASR7
FNMASR7
FNMASR7
FNCASR7
FAMASR7
FAMASR7
FAMASR7
FACASR7
FACASR7
FACASR7
FNMASR5
FNMASR5
FNMASR5
FNCASR5
FNCASR5
FACASR5
FACASR5
FAMASR5
FAMASR5
FNMASR6
FNMASR6
FNMASR6
FNCASR6
FNCASR6
FNCASR6
FAMASR6
FAMASR6
FACASR6
FACASR6
FNMASR7
FNMASR7
FNMASR7
FNCASR7
FAMASR7
FAMASR7
FAMASR7
FACASR7
FACASR7
FACASR7
FNMASR5
FNMASR5
FNMASR5
FNCASR5
FNCASR5
FACASR5
FACASR5
FAMASR5
FAMASR5
FNMASR6
FNMASR6
FNMASR6
FNCASR6
FNCASR6
FNCASR6
FAMASR6
FAMASR6
FACASR6
FACASR6
FNMASR7
FNMASR7
FNMASR7
FNCASR7
FAMASR7
FAMASR7
FAMASR7
FACASR7
FACASR7
FACASR7
FNMASR5
FNMASR5
FNMASR5
FNCASR5
FNCASR5
FACASR5
FACASR5
FAMASR5
FAMASR5
FNMASR6
FNMASR6
FNMASR6
FNCASR6
FNCASR6
FNCASR6
FAMASR6
FAMASR6
FACASR6
FACASR6
FNMASR7
FNMASR7
FNMASR7
FNCASR7
FAMASR7
FAMASR7
FAMASR7
FACASR7
FACASR7
FACASR7
FNMASR5
FNMASR5
FNMASR5
FNCASR5
FNCASR5
FACASR5
FACASR5
FAMASR5
FAMASR5
FNMASR6
FNMASR6
FNMASR6
FNCASR6
FNCASR6
FNCASR6
FAMASR6
FAMASR6
FACASR6
FACASR6
FNMASR7
FNMASR7
FNMASR7
FNCASR7
FAMASR7
FAMASR7
FAMASR7
FACASR7
FACASR7
FACASR7
FNMASR5
FNMASR5
FNMASR5
FNCASR5
FNCASR5
FACASR5
FACASR5
FAMASR5
FAMASR5
FNMASR6
FNMASR6
FNMASR6
FNCASR6
FNCASR6
FNCASR6
FAMASR6
FAMASR6
FACASR6
FACASR6
FNMASR7
FNMASR7
FNMASR7
FNCASR7
FAMASR7
FAMASR7
FAMASR7
FACASR7
FACASR7
FACASR7
FNMASR5
FNMASR5
FNMASR5
FNCASR5
FNCASR5
FACASR5
FACASR5
FAMASR5
FAMASR5
FNMASR6
FNMASR6
FNMASR6
FNCASR6
FNCASR6
FNCASR6
FAMASR6
FAMASR6
FACASR6
FACASR6
FNMASR7
FNMASR7
FNMASR7
FNCASR7
FAMASR7
FAMASR7
FAMASR7
FACASR7
FACASR7
FACASR7
FNMASR5
FNMASR5
FNMASR5
FNCASR5
FNCASR5
FACASR5
FACASR5
FAMASR5
FAMASR5
FNMASR6
FNMASR6
FNMASR6
FNCASR6
FNCASR6
FNCASR6
FAMASR6
FAMASR6
FACASR6
FACASR6
FNMASR7
FNMASR7
FNMASR7
FNCASR7
FAMASR7
FAMASR7
FAMASR7
FACASR7
FACASR7
FACASR7
FNMASR5
FNMASR5
FNMASR5
FNCASR5
FNCASR5
FACASR5
FACASR5
FAMASR5
FAMASR5
FNMASR6
FNMASR6
FNMASR6
FNCASR6
FNCASR6
FNCASR6
FAMASR6
FAMASR6
FACASR6
FACASR6
FNMASR7
FNMASR7
FNMASR7
FNCASR7
FAMASR7
FAMASR7
FAMASR7
FACASR7
FACASR7
FACASR7
FNMASR5
FNMASR5
FNMASR5
FNCASR5
FNCASR5
FACASR5
FACASR5
FAMASR5
FAMASR5
FNMASR6
FNMASR6
FNMASR6
FNCASR6
FNCASR6
FNCASR6
FAMASR6
FAMASR6
FACASR6
FACASR6
FNMASR7
FNMASR7
FNMASR7
FNCASR7
FAMASR7
FAMASR7
FAMASR7
FACASR7
FACASR7
FACASR7
FNMASR5
FNMASR5
FNMASR5
FNCASR5
FNCASR5
FACASR5
FACASR5
FAMASR5
FAMASR5
FNMASR6
FNMASR6
FNMASR6
FNCASR6
FNCASR6
FNCASR6
FAMASR6
FAMASR6
FACASR6
FACASR6
FNMASR7
FNMASR7
FNMASR7
FNCASR7
FAMASR7
FAMASR7
FAMASR7
FACASR7
FACASR7
FACASR7
FNMASR5
FNMASR5
FNMASR5
FNCASR5
FNCASR5
FACASR5
FACASR5
FAMASR5
FAMASR5
FNMASR6
FNMASR6
FNMASR6
FNCASR6
FNCASR6
FNCASR6
FAMASR6
FAMASR6
FACASR6
FACASR6
FNMASR7
FNMASR7
FNMASR7
FNCASR7
FAMASR7
FAMASR7
FAMASR7
FACASR7
FACASR7
FACASR7
FNMASR5
FNMASR5
FNMASR5
FNCASR5
FNCASR5
FACASR5
FACASR5
FAMASR5
FAMASR5
FNMASR6
FNMASR6
FNMASR6
FNCASR6
FNCASR6
FNCASR6
FAMASR6
FAMASR6
FACASR6
FACASR6
FNMASR7
FNMASR7
FNMASR7
FNCASR7
FAMASR7
FAMASR7
FAMASR7
FACASR7
FACASR7
FACASR7
FNMASR5
FNMASR5
FNMASR5
FNCASR5
FNCASR5
FACASR5
FACASR5
FAMASR5
FAMASR5
FNMASR6
FNMASR6
FNMASR6
FNCASR6
FNCASR6
FNCASR6
FAMASR6
FAMASR6
FACASR6
FACASR6
FNMASR7
FNMASR7
FNMASR7
FNCASR7
FAMASR7
FAMASR7
FAMASR7
FACASR7
FACASR7
FACASR7
FNMASR5
FNMASR5
FNMASR5
FNCASR5
FNCASR5
FACASR5
FACASR5
FAMASR5
FAMASR5
FNMASR6
FNMASR6
FNMASR6
FNCASR6
FNCASR6
FNCASR6
FAMASR6
FAMASR6
FACASR6
FACASR6
FNMASR7
FNMASR7
FNMASR7
FNCASR7
FAMASR7
FAMASR7
FAMASR7
FACASR7
FACASR7
FACASR7
FNMASR5
FNMASR5
FNMASR5
FNCASR5
FNCASR5
FACASR5
FACASR5
FAMASR5
FAMASR5
FNMASR6
FNMASR6
FNMASR6
FNCASR6
FNCASR6
FNCASR6
FAMASR6
FAMASR6
FACASR6
FACASR6
FNMASR7
FNMASR7
FNMASR7
FNCASR7
FAMASR7
FAMASR7
FAMASR7
FACASR7
FACASR7
FACASR7
FNMASR5
FNMASR5
FNMASR5
FNCASR5
FNCASR5
FACASR5
FACASR5
FAMASR5
FAMASR5
FNMASR6
FNMASR6
FNMASR6
FNCASR6
FNCASR6
FNCASR6
FAMASR6
FAMASR6
FACASR6
FACASR6
FNMASR7
FNMASR7
FNMASR7
FNCASR7
FAMASR7
FAMASR7
FAMASR7
FACASR7
FACASR7
FACASR7
FNMASR5
FNMASR5
FNMASR5
FNCASR5
FNCASR5
FACASR5
FACASR5
FAMASR5
FAMASR5
FNMASR6
FNMASR6
FNMASR6
FNCASR6
FNCASR6
FNCASR6
FAMASR6
FAMASR6
FACASR6
FACASR6
FNMASR7
FNMASR7
FNMASR7
FNCASR7
FAMASR7
FAMASR7
FAMASR7
FACASR7
FACASR7
FACASR7
FNMASR5
FNMASR5
FNMASR5
FNCASR5
FNCASR5
FACASR5
FACASR5
FAMASR5
FAMASR5
FNMASR6
FNMASR6
FNMASR6
FNCASR6
FNCASR6
FNCASR6
FAMASR6
FAMASR6
FACASR6
FACASR6
FNMASR7
FNMASR7
FNMASR7
FNCASR7
FAMASR7
FAMASR7
FAMASR7
FACASR7
FACASR7
FACASR7
FNMASR5
FNMASR5
FNMASR5
FNCASR5
FNCASR5
FACASR5
FACASR5
FAMASR5
FAMASR5
FNMASR6
FNMASR6
FNMASR6
FNCASR6
FNCASR6
FNCASR6
FAMASR6
FAMASR6
FACASR6
FACASR6
FNMASR7
FNMASR7
FNMASR7
FNCASR7
FAMASR7
FAMASR7
FAMASR7
FACASR7
FACASR7
FACASR7
FNMASR5
FNMASR5
FNMASR5
FNCASR5
FNCASR5
FACASR5
FACASR5
FAMASR5
FAMASR5
FNMASR6
FNMASR6
FNMASR6
FNCASR6
FNCASR6
FNCASR6
FAMASR6
FAMASR6
FACASR6
FACASR6
FNMASR7
FNMASR7
FNMASR7
FNCASR7
FAMASR7
FAMASR7
FAMASR7
FACASR7
FACASR7
FACASR7
FNMASR5
FNMASR5
FNMASR5
FNCASR5
FNCASR5
FACASR5
FACASR5
FAMASR5
FAMASR5
FNMASR6
FNMASR6
FNMASR6
FNCASR6
FNCASR6
FNCASR6
FAMASR6
FAMASR6
FACASR6
FACASR6
FNMASR7
FNMASR7
FNMASR7
FNCASR7
FAMASR7
FAMASR7
FAMASR7
FACASR7
FACASR7
FACASR7
FNMASR5
FNMASR5
FNMASR5
FNCASR5
FNCASR5
FACASR5
FACASR5
FAMASR5
FAMASR5
FNMASR6
FNMASR6
FNMASR6
FNCASR6
FNCASR6
FNCASR6
FAMASR6
FAMASR6
FACASR6
FACASR6
FNMASR7
FNMASR7
FNMASR7
FNCASR7
FAMASR7
FAMASR7
FAMASR7
FACASR7
FACASR7
FACASR7
FNMASR5
FNMASR5
FNMASR5
FNCASR5
FNCASR5
FACASR5
FACASR5
FAMASR5
FAMASR5
FNMASR6
FNMASR6
FNMASR6
FNCASR6
FNCASR6
FNCASR6
FAMASR6
FAMASR6
FACASR6
FACASR6
FNMASR7
FNMASR7
FNMASR7
FNCASR7
FAMASR7
FAMASR7
FAMASR7
FACASR7
FACASR7
FACASR7
FNMASR5
FNMASR5
FNMASR5
FNCASR5
FNCASR5
FACASR5
FACASR5
FAMASR5
FAMASR5
FNMASR6
FNMASR6
FNMASR6
FNCASR6
FNCASR6
FNCASR6
FAMASR6
FAMASR6
FACASR6
FACASR6
FNMASR7
FNMASR7
FNMASR7
FNCASR7
FAMASR7
FAMASR7
FAMASR7
FACASR7
FACASR7
FACASR7
FNMASR5
FNMASR5
FNMASR5
FNCASR5
FNCASR5
FACASR5
FACASR5
FAMASR5
FAMASR5
FNMASR6
FNMASR6
FNMASR6
FNCASR6
FNCASR6
FNCASR6
FAMASR6
FAMASR6
FACASR6
FACASR6
FNMASR7
FNMASR7
FNMASR7
FNCASR7
FAMASR7
FAMASR7
FAMASR7
FACASR7
FACASR7
FACASR7
FNMASR5
FNMASR5
FNMASR5
FNCASR5
FNCASR5
FACASR5
FACASR5
FAMASR5
FAMASR5
FNMASR6
FNMASR6
FNMASR6
FNCASR6
FNCASR6
FNCASR6
FAMASR6
FAMASR6
FACASR6
FACASR6
FNMASR7
FNMASR7
FNMASR7
FNCASR7
FAMASR7
FAMASR7
FAMASR7
FACASR7
FACASR7
FACASR7
FNMASR5
FNMASR5
FNMASR5
FNCASR5
FNCASR5
FACASR5
FACASR5
FAMASR5
FAMASR5
FNMASR6
FNMASR6
FNMASR6
FNCASR6
FNCASR6
FNCASR6
FAMASR6
FAMASR6
FACASR6
FACASR6
FNMASR7
FNMASR7
FNMASR7
FNCASR7
FAMASR7
FAMASR7
FAMASR7
FACASR7
FACASR7
FACASR7
FNMASR5
FNMASR5
FNMASR5
FNCASR5
FNCASR5
FACASR5
FACASR5
FAMASR5
FAMASR5
FNMASR6
FNMASR6
FNMASR6
FNCASR6
FNCASR6
FNCASR6
FAMASR6
FAMASR6
FACASR6
FACASR6
FNMASR7
FNMASR7
FNMASR7
FNCASR7
FAMASR7
FAMASR7
FAMASR7
FACASR7
FACASR7
FACASR7
FNMASR5
FNMASR5
FNMASR5
FNCASR5
FNCASR5
FACASR5
FACASR5
FAMASR5
FAMASR5
FNMASR6
FNMASR6
FNMASR6
FNCASR6
FNCASR6
FNCASR6
FAMASR6
FAMASR6
FACASR6
FACASR6
FNMASR7
FNMASR7
FNMASR7
FNCASR7
FAMASR7
FAMASR7
FAMASR7
FACASR7
FACASR7
FACASR7
FNMASR5
FNMASR5
FNMASR5
FNCASR5
FNCASR5
FACASR5
FACASR5
FAMASR5
FAMASR5
FNMASR6
FNMASR6
FNMASR6
FNCASR6
FNCASR6
FNCASR6
FAMASR6
FAMASR6
FACASR6
FACASR6
FNMASR7
FNMASR7
FNMASR7
FNCASR7
FAMASR7
FAMASR7
FAMASR7
FACASR7
FACASR7
FACASR7
FNMASR5
FNMASR5
FNMASR5
FNCASR5
FNCASR5
FACASR5
FACASR5
FAMASR5
FAMASR5
FNMASR6
FNMASR6
FNMASR6
FNCASR6
FNCASR6
FNCASR6
FAMASR6
FAMASR6
FACASR6
FACASR6
FNMASR7
FNMASR7
FNMASR7
FNCASR7
FAMASR7
FAMASR7
FAMASR7
FACASR7
FACASR7
FACASR7
FNMASR5
FNMASR5
FNMASR5
FNCASR5
FNCASR5
FACASR5
FACASR5
FAMASR5
FAMASR5
FNMASR6
FNMASR6
FNMASR6
FNCASR6
FNCASR6
FNCASR6
FAMASR6
FAMASR6
FACASR6
FACASR6
FNMASR7
FNMASR7
FNMASR7
FNCASR7
FAMASR7
FAMASR7
FAMASR7
FACASR7
FACASR7
FACASR7
FNMASR5
FNMASR5
FNMASR5
FNCASR5
FNCASR5
FACASR5
FACASR5
FAMASR5
FAMASR5
FNMASR6
FNMASR6
FNMASR6
FNCASR6
FNCASR6
FNCASR6
FAMASR6
FAMASR6
FACASR6
FACASR6
FNMASR7
FNMASR7
FNMASR7
FNCASR7
FAMASR7
FAMASR7
FAMASR7
FACASR7
FACASR7
FACASR7
FNMASR5
FNMASR5
FNMASR5
FNCASR5
FNCASR5
FACASR5
FACASR5
FAMASR5
FAMASR5
FNMASR6
FNMASR6
FNMASR6
FNCASR6
FNCASR6
FNCASR6
FAMASR6
FAMASR6
FACASR6
FACASR6
FNMASR7
FNMASR7
FNMASR7
FNCASR7
FAMASR7
FAMASR7
FAMASR7
FACASR7
FACASR7
FACASR7
FNMASR5
FNMASR5
FNMASR5
FNCASR5
FNCASR5
FACASR5
FACASR5
FAMASR5
FAMASR5
FNMASR6
FNMASR6
FNMASR6
FNCASR6
FNCASR6
FNCASR6
FAMASR6
FAMASR6
FACASR6
FACASR6
FNMASR7
FNMASR7
FNMASR7
FNCASR7
FAMASR7
FAMASR7
FAMASR7
FACASR7
FACASR7
FACASR7
FNMASR5
FNMASR5
FNMASR5
FNCASR5
FNCASR5
FACASR5
FACASR5
FAMASR5
FAMASR5
FNMASR6
FNMASR6
FNMASR6
FNCASR6
FNCASR6
FNCASR6
FAMASR6
FAMASR6
FACASR6
FACASR6
FNMASR7
FNMASR7
FNMASR7
FNCASR7
FAMASR7
FAMASR7
FAMASR7
FACASR7
FACASR7
FACASR7
FNMASR5
FNMASR5
FNMASR5
FNCASR5
FNCASR5
FACASR5
FACASR5
FAMASR5
FAMASR5
FNMASR6
FNMASR6
FNMASR6
FNCASR6
FNCASR6
FNCASR6
FAMASR6
FAMASR6
FACASR6
FACASR6
FNMASR7
FNMASR7
FNMASR7
FNCASR7
FAMASR7
FAMASR7
FAMASR7
FACASR7
FACASR7
FACASR7
FNMASR5
FNMASR5
FNMASR5
FNCASR5
FNCASR5
FACASR5
FACASR5
FAMASR5
FAMASR5
FNMASR6
FNMASR6
FNMASR6
FNCASR6
FNCASR6
FNCASR6
FAMASR6
FAMASR6
FACASR6
FACASR6
FNMASR7
FNMASR7
FNMASR7
FNCASR7
FAMASR7
FAMASR7
FAMASR7
FACASR7
FACASR7
FACASR7
FNMASR5
FNMASR5
FNMASR5
FNCASR5
FNCASR5
FACASR5
FACASR5
FAMASR5
FAMASR5
FNMASR6
FNMASR6
FNMASR6
FNCASR6
FNCASR6
FNCASR6
FAMASR6
FAMASR6
FACASR6
FACASR6
FNMASR7
FNMASR7
FNMASR7
FNCASR7
FAMASR7
FAMASR7
FAMASR7
FACASR7
FACASR7
FACASR7
FNMASR5
FNMASR5
FNMASR5
FNCASR5
FNCASR5
FACASR5
FACASR5
FAMASR5
FAMASR5
FNMASR6
FNMASR6
FNMASR6
FNCASR6
FNCASR6
FNCASR6
FAMASR6
FAMASR6
FACASR6
FACASR6
FNMASR7
FNMASR7
FNMASR7
FNCASR7
FAMASR7
FAMASR7
FAMASR7
FACASR7
FACASR7
FACASR7
FNMASR5
FNMASR5
FNMASR5
FNCASR5
FNCASR5
FACASR5
FACASR5
FAMASR5
FAMASR5
FNMASR6
FNMASR6
FNMASR6
FNCASR6
FNCASR6
FNCASR6
FAMASR6
FAMASR6
FACASR6
FACASR6
FNMASR7
FNMASR7
FNMASR7
FNCASR7
FAMASR7
FAMASR7
FAMASR7
FACASR7
FACASR7
FACASR7
FNMASR5
FNMASR5
FNMASR5
FNCASR5
FNCASR5
FACASR5
FACASR5
FAMASR5
FAMASR5
FNMASR6
FNMASR6
FNMASR6
FNCASR6
FNCASR6
FNCASR6
FAMASR6
FAMASR6
FACASR6
FACASR6
FNMASR7
FNMASR7
FNMASR7
FNCASR7
FAMASR7
FAMASR7
FAMASR7
FACASR7
FACASR7
FACASR7
FNMASR5
FNMASR5
FNMASR5
FNCASR5
FNCASR5
FACASR5
FACASR5
FAMASR5
FAMASR5
FNMASR6
FNMASR6
FNMASR6
FNCASR6
FNCASR6
FNCASR6
FAMASR6
FAMASR6
FACASR6
FACASR6
FNMASR7
FNMASR7
FNMASR7
FNCASR7
FAMASR7
FAMASR7
FAMASR7
FACASR7
FACASR7
FACASR7
FNMASR5
FNMASR5
FNMASR5
FNCASR5
FNCASR5
FACASR5
FACASR5
FAMASR5
FAMASR5
FNMASR6
FNMASR6
FNMASR6
FNCASR6
FNCASR6
FNCASR6
FAMASR6
FAMASR6
FACASR6
FACASR6
FNMASR7
FNMASR7
FNMASR7
FNCASR7
FAMASR7
FAMASR7
FAMASR7
FACASR7
FACASR7
FACASR7
FNMASR5
FNMASR5
FNMASR5
FNCASR5
FNCASR5
FACASR5
FACASR5
FAMASR5
FAMASR5
FNMASR6
FNMASR6
FNMASR6
FNCASR6
FNCASR6
FNCASR6
FAMASR6
FAMASR6
FACASR6
FACASR6
FNMASR7
FNMASR7
FNMASR7
FNCASR7
FAMASR7
FAMASR7
FAMASR7
FACASR7
FACASR7
FACASR7
FNMASR5
FNMASR5
FNMASR5
FNCASR5
FNCASR5
FACASR5
FACASR5
FAMASR5
FAMASR5
FNMASR6
FNMASR6
FNMASR6
FNCASR6
FNCASR6
FNCASR6
FAMASR6
FAMASR6
FACASR6
FACASR6
FNMASR7
FNMASR7
FNMASR7
FNCASR7
FAMASR7
FAMASR7
FAMASR7
FACASR7
FACASR7
FACASR7
FNMASR5
FNMASR5
FNMASR5
FNCASR5
FNCASR5
FACASR5
FACASR5
FAMASR5
FAMASR5
FNMASR6
FNMASR6
FNMASR6
FNCASR6
FNCASR6
FNCASR6
FAMASR6
FAMASR6
FACASR6
FACASR6
FNMASR7
FNMASR7
FNMASR7
FNCASR7
FAMASR7
FAMASR7
FAMASR7
FACASR7
FACASR7
FACASR7
FNMASR5
FNMASR5
FNMASR5
FNCASR5
FNCASR5
FACASR5
FACASR5
FAMASR5
FAMASR5
FNMASR6
FNMASR6
FNMASR6
FNCASR6
FNCASR6
FNCASR6
FAMASR6
FAMASR6
FACASR6
FACASR6
FNMASR7
FNMASR7
FNMASR7
FNCASR7
FAMASR7
FAMASR7
FAMASR7
FACASR7
FACASR7
FACASR7
FNMASR5
FNMASR5
FNMASR5
FNCASR5
FNCASR5
FACASR5
FACASR5
FAMASR5
FAMASR5
FNMASR6
FNMASR6
FNMASR6
FNCASR6
FNCASR6
FNCASR6
FAMASR6
FAMASR6
FACASR6
FACASR6
FNMASR7
FNMASR7
FNMASR7
FNCASR7
FAMASR7
FAMASR7
FAMASR7
FACASR7
FACASR7
FACASR7
FNMASR5
FNMASR5
FNMASR5
FNCASR5
FNCASR5
FACASR5
FACASR5
FAMASR5
FAMASR5
FNMASR6
FNMASR6
FNMASR6
FNCASR6
FNCASR6
FNCASR6
FAMASR6
FAMASR6
FACASR6
FACASR6
FNMASR7
FNMASR7
FNMASR7
FNCASR7
FAMASR7
FAMASR7
FAMASR7
FACASR7
FACASR7
FACASR7
FNMASR5
FNMASR5
FNMASR5
FNCASR5
FNCASR5
FACASR5
FACASR5
FAMASR5
FAMASR5
FNMASR6
FNMASR6
FNMASR6
FNCASR6
FNCASR6
FNCASR6
FAMASR6
FAMASR6
FACASR6
FACASR6
FNMASR7
FNMASR7
FNMASR7
FNCASR7
FAMASR7
FAMASR7
FAMASR7
FACASR7
FACASR7
FACASR7
FNMASR5
FNMASR5
FNMASR5
FNCASR5
FNCASR5
FACASR5
FACASR5
FAMASR5
FAMASR5
FNMASR6
FNMASR6
FNMASR6
FNCASR6
FNCASR6
FNCASR6
FAMASR6
FAMASR6
FACASR6
FACASR6
FNMASR7
FNMASR7
FNMASR7
FNCASR7
FAMASR7
FAMASR7
FAMASR7
FACASR7
FACASR7
FACASR7
FNMASR5
FNMASR5
FNMASR5
FNCASR5
FNCASR5
FACASR5
FACASR5
FAMASR5
FAMASR5
