# Supplementary material for: Influence of vintage, geographic location and cultivar on the structure of microbial communities associated with the grapevine rhizosphere in vineyards of San Juan Province, Argentina
Source: PLoS One. 2020 Dec 14;15(12):e0243848. doi: 10.1371/journal.pone.0243848 (PMC7735631; doi:10.1371/journal.pone.0243848)
Supplement: S7 Table — (XLSX) [file pone.0243848.s014.xlsx]

## Sheet: 7A_ITS1_Unifrac_dist._mtx
	FNMATR6	FNMATR6	FNMATR6	FNCATR6	FNCATR6	FNCATR6	FAMATR6	FAMATR6	FAMATR6	FACATR6	FACATR6	FACATR6	FNMATR7	FNMATR7	FNCATR7	FNCATR7	FAMATR7	FAMATR7	FAMATR7	FACATR7	FACATR7	FACATR5	FACATR5	FNMATR5	FNMATR5	FNMATR5	FNCATR5	FNCATR5	FAMATR5	FAMATR5	FAMATR5	FNCATR7	FACATR7	FNMATR7
FNMATR6	0	0.721531	0.735829	0.74917	0.74918	0.872433	0.903051	0.945793	0.836358	0.875699	0.876938	0.869724	0.892822	0.880612	0.861665	0.907194	0.886287	0.875119	0.868634	0.9176	0.842088	0.912013	0.859059	0.910455	0.927965	0.924205	0.905988	0.918984	0.901361	0.896712	0.90177	0.873159	0.877063	0.839091
FNMATR6	0.721531	0	0.744104	0.681323	0.78489	0.869844	0.859255	0.882673	0.865407	0.839071	0.850447	0.848334	0.863836	0.882595	0.847978	0.909303	0.863362	0.822895	0.848721	0.894963	0.862028	0.870448	0.806914	0.836391	0.848861	0.837689	0.864729	0.856233	0.834133	0.858831	0.865335	0.848667	0.864705	0.829849
FNMATR6	0.735829	0.744104	0	0.712138	0.744371	0.818072	0.845822	0.836585	0.841163	0.796375	0.83899	0.836999	0.889247	0.878384	0.833383	0.901123	0.853207	0.822369	0.790874	0.860992	0.859983	0.834454	0.760135	0.838957	0.858743	0.869022	0.818683	0.835061	0.828249	0.806841	0.805047	0.865543	0.83501	0.848789
FNCATR6	0.74917	0.681323	0.712138	0	0.738042	0.837688	0.871035	0.886964	0.842277	0.895235	0.866911	0.842427	0.887887	0.893103	0.851738	0.906979	0.880031	0.844838	0.839287	0.880392	0.860935	0.894187	0.862917	0.855778	0.847283	0.848936	0.860829	0.913471	0.886968	0.872466	0.859012	0.857282	0.868666	0.864076
FNCATR6	0.74918	0.78489	0.744371	0.738042	0	0.841564	0.84444	0.927433	0.799603	0.892406	0.866298	0.85499	0.900597	0.892569	0.885629	0.900724	0.894633	0.870685	0.826935	0.886324	0.829959	0.876998	0.870411	0.881616	0.912607	0.914604	0.909241	0.915688	0.876161	0.868679	0.851983	0.839888	0.828685	0.86526
FNCATR6	0.872433	0.869844	0.818072	0.837688	0.841564	0	0.744664	0.722737	0.770501	0.813335	0.76076	0.737272	0.831646	0.842096	0.812541	0.874347	0.838147	0.758169	0.653484	0.736475	0.808801	0.845859	0.842173	0.83622	0.838273	0.842012	0.876196	0.818409	0.86115	0.834158	0.821068	0.755109	0.840362	0.818595
FAMATR6	0.903051	0.859255	0.845822	0.871035	0.84444	0.744664	0	0.778949	0.770396	0.800426	0.865956	0.838548	0.852391	0.837256	0.817432	0.897919	0.841057	0.747115	0.73002	0.845999	0.800415	0.775889	0.839141	0.793094	0.833593	0.837364	0.883726	0.848689	0.827021	0.796108	0.783746	0.805467	0.809557	0.831622
FAMATR6	0.945793	0.882673	0.836585	0.886964	0.927433	0.722737	0.778949	0	0.854552	0.771023	0.737769	0.746055	0.867417	0.880638	0.845811	0.87827	0.891096	0.749505	0.72564	0.678286	0.862573	0.826096	0.838072	0.80727	0.766201	0.791176	0.812403	0.700221	0.831361	0.781588	0.801226	0.77204	0.877697	0.855673
FAMATR6	0.836358	0.865407	0.841163	0.842277	0.799603	0.770501	0.770396	0.854552	0	0.784328	0.761024	0.7708	0.852193	0.859044	0.840854	0.89815	0.868671	0.830634	0.745667	0.849984	0.709444	0.809281	0.800972	0.814475	0.836001	0.826418	0.856737	0.817325	0.854088	0.844871	0.848796	0.697915	0.743254	0.734976
FACATR6	0.875699	0.839071	0.796375	0.895235	0.892406	0.813335	0.800426	0.771023	0.784328	0	0.724338	0.714941	0.868753	0.854095	0.841074	0.874215	0.854791	0.822204	0.752689	0.821081	0.776346	0.777632	0.668676	0.78568	0.75016	0.752078	0.75746	0.695449	0.745215	0.737555	0.74968	0.70031	0.764139	0.73602
FACATR6	0.876938	0.850447	0.83899	0.866911	0.866298	0.76076	0.865956	0.737769	0.761024	0.724338	0	0.614982	0.858557	0.864336	0.862846	0.85008	0.863044	0.781915	0.783381	0.628723	0.768772	0.808194	0.75142	0.811847	0.785038	0.788285	0.781628	0.725577	0.787539	0.747409	0.77312	0.691903	0.795848	0.76441
FACATR6	0.869724	0.848334	0.836999	0.842427	0.85499	0.737272	0.838548	0.746055	0.7708	0.714941	0.614982	0	0.857444	0.871554	0.861302	0.83782	0.859528	0.809577	0.755144	0.642731	0.796058	0.784723	0.78006	0.830814	0.80533	0.81168	0.838734	0.7468	0.816372	0.779552	0.779401	0.680356	0.808267	0.805762
FNMATR7	0.892822	0.863836	0.889247	0.887887	0.900597	0.831646	0.852391	0.867417	0.852193	0.868753	0.858557	0.857444	0	0.694793	0.648844	0.706765	0.549827	0.829045	0.805633	0.852112	0.833858	0.833254	0.848468	0.844444	0.865721	0.865672	0.890723	0.905276	0.821324	0.828712	0.830776	0.803015	0.818533	0.840589
FNMATR7	0.880612	0.882595	0.878384	0.893103	0.892569	0.842096	0.837256	0.880638	0.859044	0.854095	0.864336	0.871554	0.694793	0	0.611923	0.741098	0.696591	0.819849	0.826026	0.846899	0.843994	0.833605	0.823308	0.843892	0.880804	0.874868	0.888024	0.885036	0.826302	0.831661	0.845463	0.810054	0.814611	0.814534
FNCATR7	0.861665	0.847978	0.833383	0.851738	0.885629	0.812541	0.817432	0.845811	0.840854	0.841074	0.862846	0.861302	0.648844	0.611923	0	0.79184	0.620653	0.828713	0.75255	0.858801	0.833898	0.798903	0.801462	0.816845	0.849788	0.852762	0.879358	0.890929	0.766815	0.792884	0.794372	0.817095	0.798305	0.797155
FNCATR7	0.907194	0.909303	0.901123	0.906979	0.900724	0.874347	0.897919	0.87827	0.89815	0.874215	0.85008	0.83782	0.706765	0.741098	0.79184	0	0.715931	0.861547	0.85285	0.836549	0.89075	0.85728	0.8752	0.870998	0.895555	0.893637	0.893268	0.891187	0.875299	0.850278	0.856559	0.856587	0.887777	0.883128
FAMATR7	0.886287	0.863362	0.853207	0.880031	0.894633	0.838147	0.841057	0.891096	0.868671	0.854791	0.863044	0.859528	0.549827	0.696591	0.620653	0.715931	0	0.818155	0.775775	0.85225	0.853044	0.836098	0.825204	0.840146	0.876952	0.877783	0.899851	0.915128	0.785516	0.828567	0.840086	0.818682	0.830541	0.835435
FAMATR7	0.875119	0.822895	0.822369	0.844838	0.870685	0.758169	0.747115	0.749505	0.830634	0.822204	0.781915	0.809577	0.829045	0.819849	0.828713	0.861547	0.818155	0	0.721772	0.771683	0.826439	0.868965	0.810864	0.799884	0.819919	0.823852	0.83029	0.84522	0.858634	0.818258	0.81535	0.819552	0.851525	0.824021
FAMATR7	0.868634	0.848721	0.790874	0.839287	0.826935	0.653484	0.73002	0.72564	0.745667	0.752689	0.783381	0.755144	0.805633	0.826026	0.75255	0.85285	0.775775	0.721772	0	0.757256	0.751066	0.791313	0.772271	0.77898	0.787879	0.792879	0.841401	0.800629	0.77002	0.756434	0.749795	0.757598	0.768965	0.782183
FACATR7	0.9176	0.894963	0.860992	0.880392	0.886324	0.736475	0.845999	0.678286	0.849984	0.821081	0.628723	0.642731	0.852112	0.846899	0.858801	0.836549	0.85225	0.771683	0.757256	0	0.847313	0.842984	0.82657	0.836974	0.840796	0.841695	0.857504	0.77939	0.850063	0.809567	0.816453	0.745694	0.869249	0.85773
FACATR7	0.842088	0.862028	0.859983	0.860935	0.829959	0.808801	0.800415	0.862573	0.709444	0.776346	0.768772	0.796058	0.833858	0.843994	0.833898	0.89075	0.853044	0.826439	0.751066	0.847313	0	0.800197	0.815498	0.774887	0.849092	0.849058	0.88201	0.86946	0.81236	0.830562	0.83236	0.74101	0.733452	0.667635
FACATR5	0.912013	0.870448	0.834454	0.894187	0.876998	0.845859	0.775889	0.826096	0.809281	0.777632	0.808194	0.784723	0.833254	0.833605	0.798903	0.85728	0.836098	0.868965	0.791313	0.842984	0.800197	0	0.752714	0.753618	0.796064	0.801995	0.816659	0.803467	0.727486	0.678929	0.692248	0.761278	0.762424	0.804056
FACATR5	0.859059	0.806914	0.760135	0.862917	0.870411	0.842173	0.839141	0.838072	0.800972	0.668676	0.75142	0.78006	0.848468	0.823308	0.801462	0.8752	0.825204	0.810864	0.772271	0.82657	0.815498	0.752714	0	0.8018	0.762675	0.756472	0.740168	0.747224	0.715523	0.706244	0.735223	0.782304	0.758102	0.786546
FNMATR5	0.910455	0.836391	0.838957	0.855778	0.881616	0.83622	0.793094	0.80727	0.814475	0.78568	0.811847	0.830814	0.844444	0.843892	0.816845	0.870998	0.840146	0.799884	0.77898	0.836974	0.774887	0.753618	0.8018	0	0.689343	0.705095	0.820511	0.805438	0.746879	0.785262	0.77867	0.796286	0.794566	0.803697
FNMATR5	0.927965	0.848861	0.858743	0.847283	0.912607	0.838273	0.833593	0.766201	0.836001	0.75016	0.785038	0.80533	0.865721	0.880804	0.849788	0.895555	0.876952	0.819919	0.787879	0.840796	0.849092	0.796064	0.762675	0.689343	0	0.216552	0.779088	0.733302	0.796056	0.782169	0.785857	0.814266	0.857281	0.838875
FNMATR5	0.924205	0.837689	0.869022	0.848936	0.914604	0.842012	0.837364	0.791176	0.826418	0.752078	0.788285	0.81168	0.865672	0.874868	0.852762	0.893637	0.877783	0.823852	0.792879	0.841695	0.849058	0.801995	0.756472	0.705095	0.216552	0	0.758599	0.715676	0.803603	0.786504	0.797768	0.807869	0.839109	0.824337
FNCATR5	0.905988	0.864729	0.818683	0.860829	0.909241	0.876196	0.883726	0.812403	0.856737	0.75746	0.781628	0.838734	0.890723	0.888024	0.879358	0.893268	0.899851	0.83029	0.841401	0.857504	0.88201	0.816659	0.740168	0.820511	0.779088	0.758599	0	0.646887	0.82264	0.765868	0.787466	0.830046	0.864677	0.854439
FNCATR5	0.918984	0.856233	0.835061	0.913471	0.915688	0.818409	0.848689	0.700221	0.817325	0.695449	0.725577	0.7468	0.905276	0.885036	0.890929	0.891187	0.915128	0.84522	0.800629	0.77939	0.86946	0.803467	0.747224	0.805438	0.733302	0.715676	0.646887	0	0.801606	0.775443	0.78573	0.76781	0.846115	0.830918
FAMATR5	0.901361	0.834133	0.828249	0.886968	0.876161	0.86115	0.827021	0.831361	0.854088	0.745215	0.787539	0.816372	0.821324	0.826302	0.766815	0.875299	0.785516	0.858634	0.77002	0.850063	0.81236	0.727486	0.715523	0.746879	0.796056	0.803603	0.82264	0.801606	0	0.636076	0.661311	0.792502	0.743425	0.802424
FAMATR5	0.896712	0.858831	0.806841	0.872466	0.868679	0.834158	0.796108	0.781588	0.844871	0.737555	0.747409	0.779552	0.828712	0.831661	0.792884	0.850278	0.828567	0.818258	0.756434	0.809567	0.830562	0.678929	0.706244	0.785262	0.782169	0.786504	0.765868	0.775443	0.636076	0	0.272728	0.773862	0.763362	0.824998
FAMATR5	0.90177	0.865335	0.805047	0.859012	0.851983	0.821068	0.783746	0.801226	0.848796	0.74968	0.77312	0.779401	0.830776	0.845463	0.794372	0.856559	0.840086	0.81535	0.749795	0.816453	0.83236	0.692248	0.735223	0.77867	0.785857	0.797768	0.787466	0.78573	0.661311	0.272728	0	0.773237	0.768095	0.820077
FNCATR7	0.873159	0.848667	0.865543	0.857282	0.839888	0.755109	0.805467	0.77204	0.697915	0.70031	0.691903	0.680356	0.803015	0.810054	0.817095	0.856587	0.818682	0.819552	0.757598	0.745694	0.74101	0.761278	0.782304	0.796286	0.814266	0.807869	0.830046	0.76781	0.792502	0.773862	0.773237	0	0.67745	0.716777
FACATR7	0.877063	0.864705	0.83501	0.868666	0.828685	0.840362	0.809557	0.877697	0.743254	0.764139	0.795848	0.808267	0.818533	0.814611	0.798305	0.887777	0.830541	0.851525	0.768965	0.869249	0.733452	0.762424	0.758102	0.794566	0.857281	0.839109	0.864677	0.846115	0.743425	0.763362	0.768095	0.67745	0	0.735458
FNMATR7	0.839091	0.829849	0.848789	0.864076	0.86526	0.818595	0.831622	0.855673	0.734976	0.73602	0.76441	0.805762	0.840589	0.814534	0.797155	0.883128	0.835435	0.824021	0.782183	0.85773	0.667635	0.804056	0.786546	0.803697	0.838875	0.824337	0.854439	0.830918	0.802424	0.824998	0.820077	0.716777	0.735458	0

## Sheet: 7B_16s_Unifrac_dist._mtx
	FNMASR6	FNMASR6	FNMASR6	FNCASR6	FNCASR6	FNCASR6	FAMASR6	FAMASR6	FACASR6	FACASR6	FNMASR7	FNMASR7	FNMASR7	FNCASR7	FAMASR7	FAMASR7	FAMASR7	FACASR7	FACASR7	FACASR7	FNMASR5	FNMASR5	FNMASR5	FNCASR5	FNCASR5	FACASR5	FACASR5	FAMASR5	FAMASR5
FNMASR6	0	0.352677	0.401381	0.355848	0.600951	0.5701	0.515971	0.517743	0.395856	0.382108	0.395731	0.513875	0.672492	0.621786	0.62912	0.58607	0.4533	0.408619	0.59232	0.534203	0.702278	0.745748	0.703449	0.667173	0.59268	0.380316	0.683924	0.496088	0.536293
FNMASR6	0.352677	0	0.311305	0.306628	0.556882	0.497846	0.479275	0.475144	0.316502	0.403875	0.354294	0.496852	0.66831	0.618556	0.582046	0.519181	0.468235	0.384575	0.591938	0.505573	0.683073	0.701268	0.656136	0.584484	0.494797	0.367656	0.674734	0.387384	0.453657
FNMASR6	0.401381	0.311305	0	0.386137	0.519575	0.513608	0.50552	0.509057	0.330068	0.428349	0.383867	0.520487	0.635601	0.629443	0.600833	0.522692	0.495074	0.417665	0.604141	0.523777	0.673021	0.70093	0.634124	0.562797	0.494378	0.4322	0.685697	0.381514	0.448854
FNCASR6	0.355848	0.306628	0.386137	0	0.603318	0.520769	0.492284	0.497341	0.326485	0.342584	0.404847	0.512764	0.678453	0.643173	0.600454	0.5335	0.387131	0.411344	0.597507	0.536395	0.703198	0.729268	0.701438	0.654105	0.585757	0.378892	0.688113	0.429592	0.521567
FNCASR6	0.600951	0.556882	0.519575	0.603318	0	0.411285	0.467296	0.471847	0.599443	0.625784	0.57734	0.509479	0.479067	0.511702	0.552958	0.631744	0.698014	0.503432	0.512047	0.469302	0.605309	0.619916	0.44718	0.462865	0.454997	0.625125	0.657607	0.559326	0.525784
FNCASR6	0.5701	0.497846	0.513608	0.520769	0.411285	0	0.416083	0.398553	0.548703	0.570214	0.546649	0.442465	0.490816	0.450557	0.485622	0.568348	0.638055	0.459425	0.45755	0.44278	0.620758	0.661741	0.541281	0.52251	0.490878	0.565895	0.670572	0.532671	0.550382
FAMASR6	0.515971	0.479275	0.50552	0.492284	0.467296	0.416083	0	0.264882	0.46986	0.475402	0.487363	0.410836	0.519139	0.434219	0.525445	0.542143	0.571884	0.374399	0.437087	0.382187	0.6141	0.664737	0.552496	0.591333	0.544825	0.489131	0.664303	0.498929	0.523276
FAMASR6	0.517743	0.475144	0.509057	0.497341	0.471847	0.398553	0.264882	0	0.475576	0.473765	0.531131	0.454436	0.529609	0.448589	0.554444	0.547208	0.581873	0.402755	0.425396	0.443379	0.589835	0.644128	0.550256	0.579028	0.507469	0.497389	0.663056	0.530134	0.554787
FACASR6	0.395856	0.316502	0.330068	0.326485	0.599443	0.548703	0.46986	0.475576	0	0.271354	0.415083	0.530875	0.688254	0.643789	0.624419	0.530718	0.369073	0.404169	0.599504	0.533143	0.669918	0.710626	0.660801	0.619171	0.538258	0.346215	0.692822	0.376104	0.491079
FACASR6	0.382108	0.403875	0.428349	0.342584	0.625784	0.570214	0.475402	0.473765	0.271354	0	0.448754	0.535372	0.677508	0.642244	0.626043	0.563553	0.298657	0.405996	0.604979	0.536469	0.65471	0.710532	0.70681	0.687062	0.620774	0.368415	0.677967	0.441469	0.557659
FNMASR7	0.395731	0.354294	0.383867	0.404847	0.57734	0.546649	0.487363	0.531131	0.415083	0.448754	0	0.415174	0.614285	0.61	0.55513	0.474241	0.485966	0.395724	0.582219	0.435642	0.68078	0.713849	0.695123	0.646669	0.60984	0.44801	0.672038	0.424951	0.520545
FNMASR7	0.513875	0.496852	0.520487	0.512764	0.509479	0.442465	0.410836	0.454436	0.530875	0.535372	0.415174	0	0.504606	0.501724	0.483279	0.558681	0.589332	0.396659	0.448095	0.385817	0.606661	0.680024	0.63913	0.652273	0.616629	0.543005	0.678394	0.544392	0.604915
FNMASR7	0.672492	0.66831	0.635601	0.678453	0.479067	0.490816	0.519139	0.529609	0.688254	0.677508	0.614285	0.504606	0	0.480378	0.587202	0.680119	0.745653	0.581906	0.526307	0.536277	0.633962	0.657639	0.538047	0.625863	0.643351	0.691761	0.720439	0.677402	0.678206
FNCASR7	0.621786	0.618556	0.629443	0.643173	0.511702	0.450557	0.434219	0.448589	0.643789	0.642244	0.61	0.501724	0.480378	0	0.605665	0.677673	0.722102	0.537681	0.417073	0.510452	0.641721	0.702014	0.543701	0.636253	0.619237	0.6446	0.736908	0.647713	0.65431
FAMASR7	0.62912	0.582046	0.600833	0.600454	0.552958	0.485622	0.525445	0.554444	0.624419	0.626043	0.55513	0.483279	0.587202	0.605665	0	0.441796	0.674029	0.532548	0.61235	0.494481	0.673236	0.70776	0.69118	0.641048	0.635162	0.645745	0.698393	0.60796	0.636219
FAMASR7	0.58607	0.519181	0.522692	0.5335	0.631744	0.568348	0.542143	0.547208	0.530718	0.563553	0.474241	0.558681	0.680119	0.677673	0.441796	0	0.54817	0.548729	0.664396	0.564763	0.70321	0.745413	0.754374	0.67946	0.659321	0.608705	0.652722	0.554131	0.602032
FAMASR7	0.4533	0.468235	0.495074	0.387131	0.698014	0.638055	0.571884	0.581873	0.369073	0.298657	0.485966	0.589332	0.745653	0.722102	0.674029	0.54817	0	0.506722	0.669823	0.611612	0.708117	0.769395	0.764614	0.74654	0.699003	0.449981	0.681113	0.49882	0.62821
FACASR7	0.408619	0.384575	0.417665	0.411344	0.503432	0.459425	0.374399	0.402755	0.404169	0.405996	0.395724	0.396659	0.581906	0.537681	0.532548	0.548729	0.506722	0	0.481384	0.331157	0.657719	0.705368	0.629013	0.63247	0.551858	0.429641	0.683132	0.449662	0.530459
FACASR7	0.59232	0.591938	0.604141	0.597507	0.512047	0.45755	0.437087	0.425396	0.599504	0.604979	0.582219	0.448095	0.526307	0.417073	0.61235	0.664396	0.669823	0.481384	0	0.452627	0.622206	0.704014	0.586557	0.665163	0.620578	0.601833	0.697288	0.585148	0.637763
FACASR7	0.534203	0.505573	0.523777	0.536395	0.469302	0.44278	0.382187	0.443379	0.533143	0.536469	0.435642	0.385817	0.536277	0.510452	0.494481	0.564763	0.611612	0.331157	0.452627	0	0.637678	0.670247	0.590627	0.604386	0.565025	0.53725	0.66523	0.518679	0.564434
FNMASR5	0.702278	0.683073	0.673021	0.703198	0.605309	0.620758	0.6141	0.589835	0.669918	0.65471	0.68078	0.606661	0.633962	0.641721	0.673236	0.70321	0.708117	0.657719	0.622206	0.637678	0	0.497749	0.603662	0.633345	0.635482	0.665897	0.611473	0.664787	0.675674
FNMASR5	0.745748	0.701268	0.70093	0.729268	0.619916	0.661741	0.664737	0.644128	0.710626	0.710532	0.713849	0.680024	0.657639	0.702014	0.70776	0.745413	0.769395	0.705368	0.704014	0.670247	0.497749	0	0.574116	0.593061	0.650119	0.709763	0.658761	0.692913	0.666789
FNMASR5	0.703449	0.656136	0.634124	0.701438	0.44718	0.541281	0.552496	0.550256	0.660801	0.70681	0.695123	0.63913	0.538047	0.543701	0.69118	0.754374	0.764614	0.629013	0.586557	0.590627	0.603662	0.574116	0	0.463396	0.489941	0.666105	0.729567	0.634368	0.610607
FNCASR5	0.667173	0.584484	0.562797	0.654105	0.462865	0.52251	0.591333	0.579028	0.619171	0.687062	0.646669	0.652273	0.625863	0.636253	0.641048	0.67946	0.74654	0.63247	0.665163	0.604386	0.633345	0.593061	0.463396	0	0.353736	0.625859	0.669521	0.563103	0.518043
FNCASR5	0.59268	0.494797	0.494378	0.585757	0.454997	0.490878	0.544825	0.507469	0.538258	0.620774	0.60984	0.616629	0.643351	0.619237	0.635162	0.659321	0.699003	0.551858	0.620578	0.565025	0.635482	0.650119	0.489941	0.353736	0	0.551899	0.65946	0.532277	0.454347
FACASR5	0.380316	0.367656	0.4322	0.378892	0.625125	0.565895	0.489131	0.497389	0.346215	0.368415	0.44801	0.543005	0.691761	0.6446	0.645745	0.608705	0.449981	0.429641	0.601833	0.53725	0.665897	0.709763	0.666105	0.625859	0.551899	0	0.685331	0.382987	0.476136
FACASR5	0.683924	0.674734	0.685697	0.688113	0.657607	0.670572	0.664303	0.663056	0.692822	0.677967	0.672038	0.678394	0.720439	0.736908	0.698393	0.652722	0.681113	0.683132	0.697288	0.66523	0.611473	0.658761	0.729567	0.669521	0.65946	0.685331	0	0.66828	0.574242
FAMASR5	0.496088	0.387384	0.381514	0.429592	0.559326	0.532671	0.498929	0.530134	0.376104	0.441469	0.424951	0.544392	0.677402	0.647713	0.60796	0.554131	0.49882	0.449662	0.585148	0.518679	0.664787	0.692913	0.634368	0.563103	0.532277	0.382987	0.66828	0	0.394479
FAMASR5	0.536293	0.453657	0.448854	0.521567	0.525784	0.550382	0.523276	0.554787	0.491079	0.557659	0.520545	0.604915	0.678206	0.65431	0.636219	0.602032	0.62821	0.530459	0.637763	0.564434	0.675674	0.666789	0.610607	0.518043	0.454347	0.476136	0.574242	0.394479	0
