# Supplementary material for: Influence of vintage, geographic location and cultivar on the structure of microbial communities associated with the grapevine rhizosphere in vineyards of San Juan Province, Argentina
Source: PLoS One. 2020 Dec 14;15(12):e0243848. doi: 10.1371/journal.pone.0243848 (PMC7735631; doi:10.1371/journal.pone.0243848)
Supplement: S8 Table — (XLSX) [file pone.0243848.s015.xlsx]

## Sheet: S8A_ITS1_OTU_Abundance
	FNMATR6	FNMATR6	FNMATR6	FNCATR6	FNCATR6	FNCATR6	FAMATR6	FAMATR6	FAMATR6	FACATR6	FACATR6	FACATR6	FNMATR7	FNMATR7	FNCATR7	FNCATR7	FAMATR7	FAMATR7	FAMATR7	FACATR7	FACATR7	FACATR5	FACATR5	FNMATR5	FNMATR5	FNMATR5	FNCATR5	FNCATR5	FAMATR5	FAMATR5	FAMATR5	FNCATR7	FACATR7	FNMATR7
Otu2	1.38343	6.08416	3.23441	3.89223	0.434396	0.0858378	0.0387872	0.0305378	0.732625	0.1263	0.0757568	0.106754	0.089461	0.0766037	0.205826	0.721226	0.262184	0.166194	0.0724693	0.022597	0.124409	0.149873	4.83548	0.00794588	0.0929791	0.107562	2.33382	0.151888	0.0889936	0.249673	0.148847	0.0863757	0.0550152	0.122888
Otu4	0.060149	0.0114666	0.00430394	0	0.0104674	0.00199623	0.00332462	0.000939624	0	0.00990589	0.0131312	0.00285948	0.00745508	0.0229811	0.235075	0.0110958	0.0157796	0.0606546	0.0054901	0.0189815	0.0101789	0	0.07666	0	0.0029056	0.0235291	0.170174	0.0130938	0.00392619	0.0123907	0.00748916	0	0	0
Otu70	0	0	0.0408875	0	0	0	0	0	0	0	0	0	0	0.0107245	0.00433318	0.00158511	0	0.0169833	0	0.000903881	0	0	0	0	0	0	0.0416753	0.00261876	0	0	0	0	0	0
Otu20	0	0	0	0	0.00523368	0	0	0.0108057	0.0105986	0.0297177	0.00909082	0.0123911	0.00248503	0.019917	0.0173327	0.00634045	0.00849669	0.00242618	0.00109802	0.00723105	0.00113099	0	0.0109514	0	0	0.00224087	0.496631	0.0314251	0	0.00123907	0	0.00191946	0	0
Otu94	0	0	0	0.00373176	0.00523368	0	0	0	0	0	0	0	0	0	0	0.0190214	0.00121381	0.0315404	0	0	0	0	0	0	0	0	0	0	0	0	0	0	0	0
Otu3	1.06417	0.270611	1.2503	0.175393	0.177945	0.12177	0.0166231	0.0244302	0.570997	0.0928678	0.139393	0.0819719	0.0236078	0.0260453	0.0725807	0.263129	0.019421	0.157702	0.590735	0.221451	0.0859553	0.00766394	0.673092	0.0124864	0.0154965	0.0470583	1.95527	0.0680878	0.0209397	0.0669099	0.0627217	0.0998119	0.0924255	0.0870456
Otu247	0	0	0	0	0	0	0	0.00187925	0	0	0	0	0	0	0	0.00475534	0	0	0	0.000903881	0	0	0	0	0	0	0	0	0	0	0	0	0	0
Otu28	0	0.00229331	0.00430394	0	0.00523368	0	0.00110821	0	0	0.00123824	0.00202018	0	0.00124251	0.00153207	0	0	0	0.00727855	0.00109802	0	0.00339297	0	0	0	0	0.00112044	0.0173647	0	0	0.00247815	0.000936146	0	0.00220061	0
Otu1	3.02596	1.08932	5.26803	20.0358	1.33459	1.0031	0.484286	0.230208	2.26014	0.342992	0.867668	1.89965	0.0695808	0.150143	0.199326	0.280565	0.0825393	3.55557	1.1101	0.0705027	0.206971	0.0808972	1.61407	0.108972	1.5051	1.17422	14.3085	1.00822	0.230336	0.364287	0.458711	0.245691	0.261872	1.01382
Otu22	0	0	0.00430394	0.0634399	0.00523368	0.000998114	0.0565185	0.00187925	0	0	0.00707064	0.000953162	0	0	0.0119162	0	0	0.326322	0.0120782	0.0135582	0.0701215	0.0017031	0.000842417	0	0	0	0.00694589	0	0.00261746	0	0.000936146	0	0.00220061	0
Otu35	0.00462684	0	0	0.156734	0.591406	0	0.252671	0	0	0	0.00101009	0	0.0310628	0.0337056	0.263241	0.00475534	0.239121	0.0145571	0.0230584	0	0	0	0.0876114	0.0113513	0.0271189	0.0291313	0.0208377	0	0.00523492	0	0	0.00575838	0	0
Otu8	0	0.00917326	0.00215197	0.0111953	0.00523368	0.000998114	0.00110821	0.000469812	0.058292	0.00247647	0.0545449	0.000953162	0.00248503	0.0122566	0.0465817	0.0221916	0.032773	0.0764248	0.0362347	0.00813493	0.0113099	0.00851549	0.00168483	0.0045405	0.00484266	0.00896349	0.583455	0.00261876	0.0196309	0.00867351	0.00374458	0	0	0
Otu33	0	0	0	0.00373176	0.0104674	0.000998114	0	0.00187925	0.313982	0.00123824	0.00202018	0.00381265	0	0.0137887	0.0140828	0.00317023	0.00364144	0.452483	0.0450188	0.0144621	0	0	0	0	0	0	0.00520942	0.00523752	0	0	0	0	0	0
Otu1411	0	0	0	0	0	0	0	0	0	0	0	0	0	0	0	0	0	0	0	0	0	0	0	0	0	0	0	0	0	0	0	0.00191946	0	0
Otu16	0	0.00917326	0	0.00373176	0	0.20661	0	0.0169132	0	0.00123824	0	0	0	0.00153207	0	0	0.00121381	1.50059	0.685165	0.0271164	0.0350607	0	0.00926659	0	0	0	0	0	0.00130873	0.00867351	0.00280844	0	0	0
Otu79	0	0	0	0.00746352	0.0104674	0	0	0	0	0	0	0.00190632	0	0	0	0.00634045	0.00849669	0.00121309	0.00109802	0	0.00113099	0	0.0050545	0	0	0	0	0	0	0	0.00374458	0	0	0
Otu112	0.00462684	0	0	0	0	0	0	0.000469812	0	0.00123824	0	0	0.0323054	0	0.0769139	0.0269469	0.00242763	0	0	0	0.00113099	0	0	0	0	0	0	0	0	0	0	0	0	0
Otu10	0.0138805	0.00917326	0.0129118	0.0186588	0	0.0519019	0.00110821	0.0328869	0.673008	0.0297177	0.33434	0.0209696	0.0310628	0.0428981	0.0400819	0.098277	0.114098	0.0934081	0.0603911	0.0135582	0.0463706	0.0212887	0.402676	0.027243	0.014528	0.0224087	2.93811	0.144032	0.0732888	0.190198	0.109529	0.0345503	0.21566	0.0512033
Otu9	0.0508953	0.119252	0.0129118	0	0.0104674	0	0	0.000469812	0.0119234	0.0160971	0.00303027	0.00285948	0	0.00306415	0.00758306	0.00158511	0.00121381	0	0.00329406	0.000903881	0.0147029	0.0102186	0.00673934	0	0.00193706	0.00448174	0.0694589	0.0183313	0.00130873	0.00433676	0.000936146	0.0230335	0.00440121	0
Otu2014	0	0	0	0	0	0	0	0	0	0	0	0	0	0.0245132	0.00108329	0	0	0	0	0	0	0	0.00168483	0	0	0	0	0	0	0	0	0	0	0
Otu375	0	0	0	0	0	0	0	0	0	0	0	0	0	0	0	0	0	0.00970473	0	0	0	0	0	0	0	0	0	0	0	0	0	0	0	0
Otu6	0.194327	0.105492	0.148486	0.014927	0.0523368	0.00399245	0.00221641	0.00234906	1.42683	0.118871	0.927263	0.694855	0.0086976	0.0061283	0.00108329	0.0158511	0.0206348	0.0169833	0.0494109	0.00361553	0.0825624	0.162646	1.59301	0.140756	0.0319616	0.0537809	8.92894	0.35877	0.265672	0.706272	0.446541	0.172751	0.209058	0.133129
Otu1850	0	0	0	0	0	0	0	0	0	0	0	0	0	0	0.00649977	0	0	0.00121309	0	0	0	0	0	0	0	0	0	0	0	0	0.000936146	0	0	0
Otu388	0	0	0	0	0	0	0	0	0	0	0	0	0	0	0.00324988	0	0	0	0	0	0	0	0	0	0	0	0	0	0	0	0	0	0	0
Otu41	0	0	0	0	0	0	0	0	0	0	0.00101009	0	0	0	0	0.0110958	0	0.0145571	0.00109802	0	0	0	0	0	0	0	0	0	0.00130873	0.00309768	0.000936146	0	0	0
Otu547	0	0	0	0	0	0	0	0	0	0	0	0	0	0	0	0	0	0.00606546	0	0	0	0	0	0	0	0	0	0	0	0	0	0	0	0
Otu2413	0	0	0	0	0	0	0	0	0	0	0	0	0.0136677	0.0260453	0.0151661	0	0.0169934	0	0	0	0	0	0	0	0	0	0	0	0	0	0	0	0	0
Otu3246	0	0	0	0	0	0	0	0	0	0	0	0	0.00621257	0.0061283	0.00216659	0	0.00364144	0	0	0	0	0	0	0	0	0	0	0	0	0	0	0.00575838	0.00660182	0
Otu213	0	0	0	0	0	0	0	0	0	0	0	0	0	0	0	0	0	0	0	0	0	0.000851549	0	0	0	0	0	0	0	0	0	0	0	0
Otu437	0	0	0	0	0	0	0	0	0	0	0	0	0	0	0	0	0	0.00121309	0	0	0	0	0	0	0	0	0	0.00261876	0	0	0	0	0	0
Otu452	0	0	0	0	0	0	0	0	0	0	0	0	0	0	0	0	0	0	0	0	0	0	0	0	0	0.00112044	0	0	0	0	0	0	0	0
Otu3169	0	0	0	0	0	0	0	0	0	0	0	0	0	0	0	0	0	0	0	0	0	0	0	0	0	0	0.00173647	0	0	0	0	0	0	0
Otu24	0	0.00229331	0.0279756	0.00373176	0.115141	0.13774	0.0365708	0	0	0.00619118	0.00808073	0.000953162	0	0	0.0303322	0.00158511	0	0	0.0131762	0.00451941	0.0475016	0.0051093	0.0783448	0.00794588	0	0	0.161492	0	0.00523492	0	0.00655302	0	0.011003	0
Otu470	0	0	0	0	0	0	0	0	0	0	0	0	0	0	0	0	0	0	0	0	0	0.0017031	0	0	0	0	0	0	0	0	0	0	0	0
Otu15	0.0185074	0	0	0	0.00523368	0.00199623	0.00221641	0.00140944	0.00927373	0.00371471	0.00505045	0.00190632	0.00124251	0	0.00866636	0	0.00364144	0.00121309	0.00768614	0.00813493	0.00904793	0	0.00168483	0	0	0.00224087	0.0347295	0.010475	0.00261746	0.00991258	0.00468073	0	0.00880243	0
Otu44	0	0.0229331	0.0236717	0	0.104674	0	0	0	0	0	0	0	0.287021	0.211426	0.815721	0.0507236	0.560782	0	0	0	0	0	0	0	0	0	0	0	0	0	0	0	0	0
Otu522	0	0	0.00860789	0	0	0	0	0	0.029146	0.00742942	0.00808073	0	0	0	0	0	0	0	0	0	0	0.0051093	0.0294846	0	0	0	0	0	0	0.000619536	0	0	0	0
Otu25	0	0	0	0	0	0	0	0	0.00132482	0	0	0	0	0	0.00324988	0	0	0	0	0	0	0.000851549	0	0	0	0	0	0	0.00261746	0	0	0.00191946	0	0
Otu1444	0	0	0	0	0	0	0	0	0	0	0	0	0	0	0	0	0	0	0	0	0	0	0.00168483	0.00113513	0	0	0	0	0	0.00185861	0	0	0.00440121	0.0614439
Otu84	0.00925369	0	0	0	0	0	0	0	0	0.0284794	0	0	0	0	0	0	0	0	0	0	0	0	0	0	0	0	0.00694589	0.00785628	0	0	0	0	0	0
Otu226	1.35567	0.151359	0.923196	0.664253	0.172712	0.0568925	0	0.00610756	0	0	0	0	0	0	0	0	0	0	0.236074	0.0831571	0	0	0.020218	0	0	0	0	0	0.0301008	0.0216838	0.0112337	0	0	0
Otu566	0	0	0	0	0	0	0	0.000469812	0	0	0	0	0	0	0	0	0	0	0.00109802	0	0	0	0	0	0	0	0	0	0	0	0	0	0	0
Otu369	0	0	0	0	0	0	0	0	0	0	0	0	0	0	0	0	0	0	0	0	0	0	0	0	0	0	0.00520942	0	0	0	0	0	0	0
Otu416	0.111044	0.00687994	0.0172158	0	0	0	0	0	0.117909	0.0742942	0.0383835	0.00953162	0	0	0	0	0	0	0	0.000903881	0.0542876	0	0.0151635	0	0.000968532	0	0.095506	0.0392814	0.00392619	0.00619536	0.000936146	0.32055	0.0198055	0.138249
Otu1765	0	0	0	0	0	0	0	0	0	0	0	0	0	0	0	0	0	0	0	0	0	0	0.000842417	0	0	0	0	0	0	0	0	0	0	0
Otu2109	0	0	0	0	0	0	0	0	0	0	0	0	0	0	0	0	0.00485525	0	0.055999	0.00813493	0	0	0	0	0	0	0.00173647	0	0	0	0	0	0	0
Otu426	0	0	0	0	0	0	0	0.00234906	0	0	0	0	0	0	0	0.00634045	0.0157796	0.013344	0	0	0	0	0.00168483	0.00227025	0	0	0.00347295	0	0.00392619	0.000619536	0	0	0	0
Otu2147	0	0	0	0	0.450097	0	0	0	0	0	0	0	0.0211227	0.00766037	0.00324988	0	0.0157796	0	0	0	0	0	0	0	0	0	0	0	0	0	0	0	0	0
Otu1816	0	0	0	0	0	0	0	0	0.00132482	0	0	0	0	0	0	0	0	0	0	0	0	0	0.00758176	0	0	0	0	0	0	0	0	0	0	0
Otu2018	0	0	0	0	0	0	0	0	0	0	0	0	0	0	0	0	0	0	0	0	0	0	0.0480178	0	0	0	0	0	0	0	0	0	0.0154043	0
Otu96	0.203581	0.087146	0.107599	0.220174	0	0	0	0	0	0	0.0797972	0	0	0.105713	0.179827	0	0.0121381	0.0169833	0	0.00542329	0	0	0.141526	0.00681075	0.00677973	0.00560218	0.0694589	0.0130938	0.0654365	0.0179666	0.058041	0	0.283878	0.0665643
Otu668	0	0	0	0	0	0	0	0	0	0	0	0	0	0	0	0	0	0	0	0	0	0	0.00252725	0	0	0	0	0	0	0	0	0	0.0330091	0
Otu52	0	0	0	0	0	0.152711	0	0	0	0	0	0	1.1195	0.96061	1.00855	0.600758	4.41707	0.0376058	0	0	0	0	0	0	0	0	0.00520942	0	0	0	0	0	0	0
Otu76	0.0462684	0.0389864	0.251781	1.59346	0	0	0	0	0	0.00990589	0.00101009	0.0257354	0	0	0.0693308	0	0	0.0242618	0	0	0.00791694	0	0	0	0	0	0.239633	0.00523752	0	0	0	0	0	0
Otu471	0	0	0	0	0	0	0	0	0	0	0.0191917	0	0	0	0	0	0	0	0	0	0	0	0	0	0	0	0	0.00261876	0	0	0	1.75631	0	0
Otu765	0	0	0	0	0	0	0	0	0	0	0	0	0	0	0	0	0.00849669	0	0.00658812	0	0	0	0	0	0	0	0	0	0	0	0	0	0	0
Otu45	0.00925369	0.00917326	0.157094	0.100758	0.172712	0.219585	0	0.0112755	0	0.00866766	0.00606054	0.00571897	0.0559131	0.105713	0.129995	0.0237767	0.150513	0.0545891	0.119684	0.0325397	0.0350607	0.000851549	0.0690782	0	0	0	0	0	0.00654365	0.000619536	0	0	0	0.015361
Otu458	0	0	0	0	0	0	0	0	0.00927373	0.00247647	0	0	0	0.00153207	0	0	0	0	0	0	0	0	0.0227453	0	0	0	0.0208377	0.138794	0	0	0	0.00575838	0.00440121	0.00512033
Otu256	0	0	0	0	0	0	0	0	0	0	0	0	0	0	0	0	0	0	0	0	0	0	0	0.00113513	0	0	0.00173647	0	0.00392619	0	0	0	0	0
Otu313	0.00462684	0.0389864	0	0	0	0	0	0	0.422617	0.0606736	0.0707064	0.00571897	0	0.00459622	0	0	0	0	0	0.000903881	0.0475016	0.000851549	0.010109	0	0	0	0.0677224	0.0314251	0	0.000619536	0	0.0786978	0.0242067	0.128008
Otu1142	0	0	0	0.0223906	0	0	0	0	0	0	0	0	0	0	0	0	0	0	0	0	0	0	0	0	0.000968532	0.00560218	0	0	0	0	0	0	0	0
Otu662	0	0	0	0	0	0	0	0	0	0	0	0	0	0	0	0	0	0.00970473	0	0	0	0	0	0	0	0	0	0	0	0	0	0	0	0
Otu12	0.495072	0.0963192	0.182918	0.0858305	0.491966	1.91438	1.02177	0.0436925	1.17246	1.22957	0.648478	0.808281	2.45272	0.514777	1.29995	0.705375	3.69121	0.456122	5.26062	0.321782	2.06293	0.732332	0.523984	0.234971	0.029056	0.0302518	0.135445	0.193788	3.24041	1.40449	1.68693	4.04622	4.0029	0.62468
Otu2365	0	0	0	0	0.219815	0	0	0	0	0	0	0	0	0	0	0	0	0.00121309	0	0.00542329	0	0	0	0	0	0	0	0	0	0	0	0	0	0
Otu13	3.8773	4.74716	4.16837	1.95171	2.48077	2.40545	2.58323	0.681698	1.96603	0.887816	1.3818	0.311684	4.20467	3.33839	5.56813	0.586492	4.06142	4.65706	4.12636	0.913824	4.43688	0.565429	6.53969	4.64607	2.62085	2.36412	1.56456	0.987273	4.54522	1.61141	1.74685	0.606549	3.70362	8.47414
Otu1829	0	0	0	0	0	0	0	0	0.14838	0.00495295	0	0	0	0	0	0	0	0	0	0	0	0	0	0	0	0	0	0	0	0.000619536	0	0	0.00660182	0
Otu21	0.060149	0.0573329	0.12051	0.111953	0.0157011	0.454142	0.0831154	0.0573171	0.578946	0.0507677	0.0949485	0.452752	0.00248503	0	0.0444151	0.00475534	0.0206348	0.212291	0.697243	0.292858	0	0	0.0657086	0.00227025	0.0125909	0.00560218	0.293464	0.0759441	0.00654365	0.0328354	0.0795724	0.0211141	0.0154043	0
Otu852	0	0	0	0	0	0	0	0	0	0	0.00707064	0	0	0	0	0	0	0	0	0	0.0305368	0	0	0	0	0	0	0	0	0	0	0	0	0
Otu87	0.0879101	0	0.109751	0.25376	0.0366358	0	0	0.00234906	0.0887629	0.0136206	0.0212119	0.00857845	0	0	0.09208	0.00792556	0.00728288	0.0242618	0.0329406	0.0894842	0.00339297	0	0	0.00113513	0	0	0.02952	0	0	0	0	0	0	0.00512033
Otu5	0.115671	0.0137599	0.966236	0.0335858	0.0209347	43.0796	0.998493	5.13505	10.3495	10.2588	31.7825	71.8922	0.00745508	0.0245132	0.0162494	0.0253618	0.00606907	0.145571	13.3344	83.7853	1.20677	0.0246949	1.07071	0.0601616	0.0271189	0.0156861	0.166701	20.3347	0.0196309	0.149308	0.213441	31.3947	0.224462	0.0204813
Otu695	0	0	0.00215197	0	0	0	0	0	0.00132482	0	0	0	0	0	0	0	0	0.00121309	0	0	0	0	0.000842417	0	0	0	0.00694589	0	0	0	0	0	0	0
Otu126	5.35789	0.309598	3.42594	4.85129	0.240749	2.19984	0	0.0314774	0.00397446	0.0136206	0.0131312	0	0	0	0	0	0	0	0.0779594	0.100331	0	0	0.214816	0	0	0	0.00868236	0.0130938	0.00130873	0.00185861	0	0	0	0.0102407
Otu14	0.0138805	0	0.187222	0.332127	0.303554	0	0	0.0037585	0.250391	0.0123824	0.00909082	0	0.00621257	0.0061283	0.00433318	0.0332874	0.0291315	0	0	0.00271164	0.00226198	0.000851549	0.181962	0.0238376	0.00387413	0.00112044	0.0937695	0.00785628	0.00392619	0.0123907	0	0	0.00220061	0.0256016
Otu18	3.34984	1.42186	2.45325	0.421689	0.204114	0.299434	0.0265969	0.387595	0.168252	27.6672	2.25957	0.325981	0.559131	2.2261	5.19656	0.202894	4.92808	1.11483	2.92952	0.548656	0.884435	0.28016	20.758	0.17935	0.142374	0.196076	1.32493	0.699209	0.849365	1.85241	1.0204	1.07106	0.462128	7.63441
Otu618	0.0231342	0	0	0	0	0	0	0	0	0	0.00101009	0	0	0	0	0	0	0	0	0	0	0	0	0	0	0	0	0	0	0	0	0	0	0
Otu284	0.0647758	0.0596262	0.320644	0.429153	0	0.205611	0	0.000469812	0.00132482	0.00123824	0.00101009	0.000953162	0	0	0.0227492	0	0	0	0	0	0.0180959	0	0.00168483	0	0	0	0	0	0	0	0	0	0	0
Otu89	0	0.00687994	0.0107599	0	0.0366358	0	0	0.0220812	0	0.0160971	0.0151514	0.0219227	0.0571556	0.13329	0.296823	0.0919365	0.314378	0.0618677	1.06618	0.150948	0.0180959	0	0.0454905	0.0227025	0.0174336	0.00336131	0.0208377	0.00785628	0.00261746	0.000619536	0.0205952	0.0191946	0.00440121	0.0563236
Otu847	0	0	0.00215197	0.0111953	0	0	0	0.00187925	0	0	0	0	0	0	0	0	0	0	0	0.000903881	0	0	0.0951932	0	0	0	0	0	0	0	0	0	0	0
Otu354	0.0925369	0.00458663	0.00645592	0.0111953	0	0	0	0	0	0	0.00101009	0	0	0	0	0	0	0	0.00219604	0.00180776	0	0	0.000842417	0	0	0	0	0	0	0.000619536	0	0	0	0
Otu474	0.592236	0.036693	0.413179	0.634399	0.0471032	0.282466	0	0.00187925	0.00132482	0.00123824	0.00202018	0	0	0	0	0	0	0	0.00878416	0.0108466	0	0	0.0395936	0	0	0	0	0	0	0	0	0	0	0
Otu504	0	0	0	0	0	0	0	0	0	0	0	0	0	0	0	0	0	0	0	0	0	0	0.000842417	0	0	0	0	0	0	0	0	0	0	0
Otu136	0	0.0183465	0.178614	0.388103	0.0104674	0	0	0	0.25569	0.0346706	0.0282825	0.0552834	0	0	0	0	0	0	0	0	0.0475016	0.000851549	0.0227453	0.00227025	0.00774826	0.00112044	0.00347295	0.00523752	0.00130873	0.00247815	0	0.00191946	0	0
Otu109	1.35104	0.233918	0.0150638	0.615741	0	0.00199623	0	0	0	0.0433383	0.0313128	0	0.00621257	0.0107245	0.0108329	0.00158511	0.00242763	0.00727855	0	0	0.00339297	0.00851549	0.105302	0.00567563	0	0	0	0.00261876	0.0510404	0.180905	0.206888	0.295597	0	0.0716846
Otu327	0	0	0	0	0	0	0	0	0	0	0	0	0	0	0	0	0	0	0	0	0	0	0	0	0	0	0	0	0	0.000619536	0.00280844	0	0	0
Otu1074	0	0	0.00215197	0	0	0	0	0	0	0	0	0	0	0	0	0	0	0	0	0	0	0	0	0	0	0	0	0	0	0.000619536	0	0	0	0
Otu797	0.323879	0.0252265	0.398115	0.171661	0.439629	0	0	0.00610756	0	0	0	0	0	0	0	0	0	0	0	0	0	0	0	0	0	0	0	0	0	0	0	0	0	0
Otu36	1.81835	0.302718	5.26157	0.291077	0.245983	2.81069	0.30254	0.209066	0	4.3524	0.961606	0.164897	0.151587	0.649599	1.08113	0.0634045	0.793834	1.42538	2.0533	0.399516	1.09706	0.0817487	10.3264	0.370051	0.123972	0.0817918	0.637286	0.133557	0.314095	0.60157	0.619728	0.278322	0.169447	1.08039
Otu17	0.00462684	0	0	0.0373176	0.157011	0	0.00332462	0.000469812	0	0	0	0.000953162	0	0	0	0.00158511	0	0.00121309	0.00658812	0.00180776	0.0350607	0	0	0	0	0	0	0	0	0	0	0	0	0
Otu331	0	0	0	0	0	0	0	0	0	0	0	0	0	0	0	0.00158511	0	0	0	0	0	0	0	0	0	0	0	0	0	0	0	0	0	0
Otu2234	0	0	0	0	0	0	0	0	0	0	0.00101009	0	0	0	0	0	0	0	0	0	0	0	0	0.00340538	0	0	0	0	0	0	0	0.00767784	0	0
Otu11	0.00925369	0	0	0.115685	0.00523368	0.000998114	0.158473	0.000939624	0.00132482	0	0.00101009	0.00571897	0	0.0153207	0.00108329	0.00475534	0	0	0.00988218	0.00361553	0.0508946	0	0	0	0	0	0	0	0	0	0	0	0	0
Otu977	0.657012	0	0.197981	0.0410494	0.120375	0	0	0	0	0	0	0	0	0	0	0	0	0	0.0120782	0	0	0	0.00673934	0	0	0	0	0	0	0	0	0.00191946	0.00880243	0
Otu647	0	0	0	0	0	0	0	0	0	0.00742942	0.00505045	0.0228759	0	0	0	0	0	0	0	0	0	0	0	0	0	0	0.00347295	0	0	0.00123907	0	0	0	0
Otu408	0	0	0	0	0	0	0	0	0	0	0	0	0	0	0	0	0.0109243	0	0	0	0	0	0	0	0.000968532	0.00672261	0	0	0	0	0	0	0	0
Otu1300	0	0	0	0	0	0.236553	0	0	0	0.00495295	0.0202018	0.00285948	0	0.0061283	0.0389986	0	0	0	0	0.00271164	0.00565496	0	0	0	0	0	0	0.00523752	0	0	0	0	0	0
Otu29	0.148059	0.0114666	0	0.0186588	0	0	0	0	0.00264964	0	0	0	0	0.00153207	0	0	0	0	0.00439208	0.000903881	0.00226198	0	0	0	0	0	0	0	0	0	0	0	0	0.0102407
Otu88	1.10119	2.81619	0.454066	1.45912	0.491966	0.0768547	0	0.00234906	0.00132482	0.00742942	0.0252523	0.00476581	0.00497006	0.0168528	0.0541647	0.00634045	0.00728288	0.00970473	0.00439208	0	0.0305368	0.0017031	0.0892962	0.0624319	0.0445525	0.0302518	0.0260471	0	0.0274833	0.0576169	0.0823808	0	0	0.0204813
Otu47	0	0	0	0.00746352	0.00523368	0.000998114	0	0	0	0	0.00202018	0.000953162	0	0	0	0	0.00121381	0	0.00109802	0	0.0508946	0	0	0	0	0	0	0	0	0	0	0	0.00220061	0
Otu49	0	0	0.0215197	0.0970258	0.00523368	0.0808472	0	0.0563775	0.0834636	0.0990589	0.175756	0.035267	0	0	0	0	0	0.00849164	0.103214	0.0723105	0.00339297	0.00425775	0.135629	0.0045405	0.000968532	0	0.0486212	0.00785628	0.00130873	0.060095	0.044935	0	0.0132036	0
Otu281	0	0	0	0	0	0	0	0.0037585	0.00132482	0.00123824	0	0	0	0	0	0.00158511	0.0145658	0	0	0	0	0	0	0	0	0	0	0	0	0	0	0	0	0
Otu1160	0	0	0	0	0	0	0	0	0	0	0	0	0	0	0.00974965	0	0	0	0	0	0	0	0.00589692	0	0	0	0	0	0	0	0	0	0	0
Otu197	0	0	0	0	0	0	0	0	0	0	0	0	0	0	0	0	0	0	0	0	0	0	0	0	0.000968532	0	0	0	0.00785238	0	0	0	0	0
Otu1329	0	0	0	0	0	0	0.00443282	0	0	0	0.00303027	0	0	0	0	0	0	0	0	0.00542329	0.00791694	0.000851549	0	0	0	0	0	0	0.00261746	0	0	0.00383892	0	0.0819252
Otu860	0	0	0	0	0.0104674	0	0	0	0	0	0	0	0	0	0	0	0	0	0	0	0	0	0	0	0	0	0	0	0	0	0	0	0.0198055	0
Otu71	0	0	0	0	0	0	0	0	0	0.0185736	0.00202018	0.00381265	0	0	0.00108329	0	0	0	0	0.000903881	0	0	0.000842417	0	0.000968532	0.00336131	0.00520942	0	0.00261746	0.00247815	0	0	0	0
Otu2090	0	0	0	0	0	0	0	0	0.139106	0	0	0	0	0	0	0	0.00121381	0	0	0	0	0	0	0.0045405	0	0.00112044	0	0	0	0	0	0	0	0
Otu1131	0	0	0	0	0	0	0	0	0	0	0	0	0	0	0.149495	0	0.15294	0	0	0	0	0	0	0	0	0	0	0	0	0	0	0	0	0
Otu1296	0	0	0	0	0	0	0	0	0	0	0	0	0	0	0	0	0.0121381	0	0	0	0	0	0	0	0	0	0	0	0	0	0	0	0	0
Otu263	0	0	0.150638	0.156734	0	0	0	0	0	0.00990589	0	0	0	0	0	0	0	0	0	0	0	0	0	0	0	0	0.00173647	0	0	0.00371722	0.00561687	0	0	0
Otu224	0	0	0	0	0	0	0	0.000469812	0	0	0	0	0	0	0	0	0	0.00242618	0	0	0.00113099	0	0	0	0	0	0.00173647	0	0	0	0	0	0	0
Otu1331	0	0	0.0989907	0	0	0	0	0	0	0	0	0	0	0	0	0	0	0	0	0	0	0.00851549	0.0699206	0	0	0	0	0	0	0.00433676	0.00280844	0	0	0
Otu558	0.0971637	0.0137599	0.00645592	0.160466	0.151777	0.148719	0	0.00610756	0	0	0	0	0.00248503	0.00153207	0.0151661	0.0459683	0.0133519	0.0169833	0	0	0	0	0	0	0	0	0	0	0	0	0	0	0	0
Otu54	0	0.00229331	0.0365835	0.0410494	0.0785053	0	0	0	0	0	0.00101009	0.0266885	0.00372754	0	0	0	0	0	0	0	0	0	0.0395936	0	0	0	0.00173647	0	0.00130873	0.00185861	0.0262121	0	0	0.015361
Otu1335	0	0	0	0	0.0523368	0	0	0	0	0	0	0.00285948	0	0	0	0	0	0	0	0	0	0.0843034	0.00252725	0.00794588	0	0	0.00347295	0	0.0405706	0	0	0	0.0374103	0
Otu329	0	0	0	0	0	0	0	0	0	0	0	0	0	0	0	0	0	0	0	0.000903881	0	0	0	0	0	0	0	0	0	0	0	0	0	0
Otu1117	0	0	0	0	0	0	0	0	0	0	0	0	0	0	0	0.0206065	0.0728288	0	0	0	0	0	0	0	0	0	0	0	0	0	0	0	0	0
Otu513	0	0	0	0	0	0	0	0	0	0	0	0	0	0	0	0.00951068	0	0	0	0	0	0	0	0	0	0	0	0	0	0	0	0	0	0
Otu332	0	0	0	0	0	0	0	0	0	0	0	0	0.00124251	0	0	0	0	0.00606546	0	0	0	0	0	0	0	0	0	0	0	0	0	0	0	0
Otu1108	0.152686	0	0.0387355	0.0111953	0	0	0	0.00187925	0	0	0.00202018	0	0.00124251	0	0	0	0	0	0	0	0	0.0051093	0.00168483	0	0	0	0.00347295	0	0.00261746	0.00867351	0.00187229	0	0	0
Otu729	0	0	0	0	0	0	0	0	0	0	0.00303027	0	0	0	0	0	0	0	0	0	0	0	0	0	0	0	0	0	0	0	0	0	0	0
Otu2888	0.00462684	0	0	0	0	0	0	0	0	0	0	0	0	0	0	0	0	0	0.0153723	0.0253087	0.0282748	0	0	0	0	0	0	0	0	0	0	0	0	0
Otu467	0	0	0	0	0	0	0	0	0	0	0	0	0.0422455	0	0	0.00317023	0.0339868	0	0	0	0	0.0110701	0.0614965	0	0	0	0.0468848	0	0.0209397	0	0	0	0.0242067	0
Otu1986	0	0	0.0193678	0.208979	0.0157011	0	0	0	0	0	0	0	0	0	0	0	0	0	0	0	0	0	0	0	0	0	0	0	0	0	0	0	0	0
Otu30	0.0138805	0	0	0.014927	0.00523368	0	0.00221641	0	0.00264964	0	0	0	0.00248503	0	0	0	0.00121381	0	0.00768614	0.00180776	0.0180959	0	0	0	0	0	0	0	0	0	0	0	0	0
Otu186	0.675519	0.754501	1.2589	1.41434	1.01533	0	0	0	0	0.0804854	0.00404036	0.0276417	0.00248503	0.00153207	0	0.028532	0.077684	0	0	0.000903881	0.0226198	0	0.0379088	0.00227025	0.0135595	0.00784305	0.00347295	0.00785628	0	0	0	0.00191946	0	0.0102407
Otu1662	0	0	0	0	0	0	0	0	0	0	0	0	0	0	0	0.00634045	0	0	0	0	0	0	0	0	0	0	0	0	0	0	0	0	0	0
Otu1835	0	0	0	0	0	0	0	0	0	0	0	0	0	0	0	0	0	0	0	0	0	0	0.000842417	0	0	0	0	0	0	0	0	0	0	0
Otu258	0.0138805	0	0.0215197	0.0111953	0	0.0109792	0.260428	0.118393	0	0.02105	0	0	0.0447305	0.019917	0.0400819	0.00158511	0.0242763	0.0315404	0.152625	0.0614639	0	0.0051093	0.0842417	0	0	0	0.00347295	0.00523752	0.123021	0.0569974	0.0290205	0.0191946	0.101228	0
Otu103	0	0.0137599	0.0172158	0	0.0523368	0.323389	0.202802	0.0643643	1.00421	0.21793	0.0515146	1.82912	0.511916	0.019917	0.0249158	0.0887663	0.217273	0.0109178	1.92593	0.0750221	0.0135719	0.0204372	0.0134787	0.0204323	0.00193706	0	0.0173647	0.00785628	0.0745976	0.263303	0.140422	0.211141	0.189252	0.0665643
Otu1087	0.744922	0.0137599	0.0968388	0.130612	0.0471032	0	0	0	0	0	0	0	0	0	0	0	0	0	0	0	0	0	0	0	0	0	0	0	0	0	0	0	0	0
Otu706	0	0	0	0	0	0	0	0	0	0	0.00202018	0	0	0	0	0	0	0	0	0	0	0	0	0	0	0	0	0	0	0	0	0	0	0
Otu2061	0.0277611	0	0.133422	0	0.0261684	0	0	0	0	0	0	0	0.00124251	0	0	0	0	0	0	0	0	0	0.0143211	0.00113513	0	0	0	0	0.00130873	0.00185861	0	0	0	0
Otu93	0	0	0	0	0	0.107796	0.0199477	0.00328869	0	0.108965	0.011111	0	0.048458	0.121034	0.029249	0.014266	5.01669	0.0109178	0.531442	0.0189815	0	0.0229918	0.475123	0.0329186	0.0174336	0.0168065	0.0573036	0.0968941	0.00523492	0.00495629	0.000936146	0	0	0
Otu400	0	0	0	0	0	0.298436	0.2161	0	0	0	0.00505045	0	0	0	0	0	0	0	0.203134	0.0171737	0	0	0	0	0	0	0	0	0	0	0	0	0	0
Otu169	0.124925	0	0.370139	0.0447811	0.19888	0.35433	0	0	0	0.0458148	0.00101009	0	0	0	0	0	0	0.00121309	0	0	0	0.561171	0.0320119	0.0601616	0.000968532	0	0.0833507	0.0157126	0	0.00991258	0.00468073	0.0268724	0	0
Otu1232	0	0	0	0	0	0	0	0	0	0	0	0	0	0	0	0	0	0	0	0	0	0	0	0	0	0	0	0	0	0	0	0	0.00660182	0
Otu1729	0	0	0	0	0	0	0	0	0	0	0	0	0	0	0.00216659	0	0	0	0	0	0	0	0	0	0	0	0	0	0	0	0	0	0	0
Otu19	0	0.112372	0.0107599	0.078367	0.0104674	0.000998114	0.00221641	41.4388	2.05877	0.00742942	27.7846	0	0.115554	0	0.18741	0.0475534	0.00728288	0	0	0.172641	0.0916103	0.000851549	0.572844	0	0.00387413	0	0.00173647	0.432096	0.00130873	0.0105321	0.0168506	0.261046	0.0660182	0.00512033
Otu59	0.00462684	0	0	0	0.162244	0.537983	0.123011	0	0	0	0.00101009	0	0	0	0	0	0	0.0448844	0	0	0	0	0	0	0	0	0	0	0	0	0	0	0	0
Otu157	0	0	0	0.0485129	0	0	0	0	0.00132482	0	0	0	0	0	0.00108329	0	0	0	0	0	0.0169649	0	0	0	0	0	0	0	0	0	0	0	0	0
Otu363	0	0	0	0.0111953	0	0	0	0	0	0	0	0	0	0.00153207	0.0357487	0	0	0	0	0	0	0	0.0446481	0	0	0	0	0.00261876	0	0	0	0	0.0264073	0
Otu160	0	0	0	0	0	0.270489	0.0354626	0.00328869	0	0	0.648478	0	0.041003	0.0949886	0.498315	0	0.0182072	0.0897688	0	0.0271164	0	0.00255465	0	0.018162	0.000968532	0	0	0.00523752	0.0104698	0.00309768	0.00748916	0.117087	0.0660182	0.15873
Otu381	0	0.00917326	0	0.0261223	0	0	0	0	0	0.0928678	0	0	0.00497006	0.0122566	0.055248	0	0.00121381	0.0145571	0	0	0	0	0.00673934	0.00113513	0	0	0	0	0	0.0123907	0.00748916	0	0.00220061	0
Otu98	0	0	0	0	0	0	0	0	0	0	0	0	0	0.00306415	0	0	0	27.1223	0	0.00723105	0	0	0	0	0	0	0	0	0	0	0	0	0	0
Otu2710	0.0277611	0	0	0	0	0.0369302	0.00997385	0.00281887	0.0066241	0	0	0	0.00497006	0	0.00216659	0	0	0.00970473	0.00988218	0.00723105	0.00452397	0	0	0	0	0	0	0	0	0	0	0	0	0
Otu23	0.00462684	0.0298131	1.45689	0.160466	0	3.65908	4.06046	3.19895	7.64818	0.368995	1.18585	1.56033	0.119281	1.34056	1.37687	0.0190214	0.148085	1.48846	6.17307	1.29797	9.33407	2.23872	0.421209	4.3691	1.00727	0.980381	0.263944	0.644215	0.978929	1.45281	1.91161	5.52037	7.55469	2.22222
Otu339	0.00462684	0	0	0	0	0	0	0.000469812	0.955195	0	0.0414137	0	0	0	0	0	0	0	0.271211	0.00180776	0.171911	0	0	0.00113513	0.146248	0.0851531	0	0	0	0.000619536	0.00561687	0.0191946	0.011003	0.138249
Otu77	1.36955	2.75198	0.370139	0.216442	0.0261684	0.00798491	0.0166231	0.000469812	0.0211971	2.67088	0.430299	0.191585	0.0931885	0.219087	0.263241	0.0126809	0.0339868	0	0.00109802	0	0.75324	0.017031	0.493657	0.0828641	0.0445525	0.0784305	0.890811	0.0628503	0.18584	0.0892133	0.0308928	0.124765	0.0880243	1.51562
Otu3178	0	0	0	0	0	0	0	0	0	0.00247647	0	0	0	0	0	0	0	0	0	0	0	0	0	0	0	0	0	0	0	0	0	0	0	0
Otu2219	0	0	0	0.0335858	0	0	0	0	0	0	0	0	0	0	0	0	0	0	0	0	0	0	0	0	0	0	0	0	0	0	0	0	0	0
Otu61	0	0	0	0	0	0	0.00332462	0	0	0	0	0	0	0	0	0	0	0	0.00329406	0	0	0	0	0	0	0	0	0	0	0	0	0	0	0
Otu86	0	0	0	0	0	0	0	0	0	0	0.00202018	0.000953162	0	0	0	0.00158511	0	0	0.00109802	0	0	0	0.00168483	0	0	0	0	0	0	0.000619536	0	0	0	0
Otu163	0	0.00458663	0.0581033	0.279882	0	0	0	0.0037585	0	0	0	0	0	0	0.0411652	0	0	0	0	0	0	0	0	0	0	0	0	0	0	0	0	0	0.00660182	0
Otu51	0.00925369	0	0	0	0	0	0	0	0	0.00123824	0.00101009	0	0.00124251	0	0	0	0	0	0.00109802	0	0.00226198	0	0	0	0	0	0	0	0.00261746	0	0	0	0	0
Otu215	0	0	0.00430394	0	0	0	0	0	0	0	0	0	0	0	0	0	0	0	0	0	0	0	0	0	0	0	0	0	0	0	0	0	0	0
Otu7	0.194327	7.57711	16.6885	3.44442	1.0415	3.98746	14.236	20.6309	1.75141	16.3757	2.01311	4.50845	1.77679	0.594445	11.2868	0.128394	2.31717	3.43548	7.39956	2.60679	0.646927	32.8383	10.5766	15.2788	13.2757	10.7495	31.069	24.4357	22.857	49.6267	42.4289	3.84468	5.31007	1.42857
Otu72	0.00462684	0	0	0	0	0	0.00110821	0	0	0.00123824	0.00101009	0	0	0	0	0	0	0	0.00219604	0	0	0	0	0	0	0	0	0	0	0.0687685	0.104848	0	0	0
Otu85	0.00925369	0.00229331	0	0.00373176	0	0	0	0	0	0	0	0	0	0	0	0	0	0	0	0	0.00113099	0	0.000842417	0	0	0	0	0	0	0	0	0	0	0
Otu66	0	0.036693	0	0.421689	0	0	0.0421118	0.00234906	0.00132482	0	0	0	0	0.0811999	0.00974965	0.0126809	0.00364144	0	0.00109802	0	0	9.65316	0	0	0.00677973	0.00672261	0	0	0	0	0	0	0	0
Otu998	0	0	0	0	0	0	0.0232723	0.000939624	0.0331205	0	0	0.00571897	0	0	0	0	0	0	0.0417248	0	0	0	0	0	0	0	0	0	0	0	0	0	0.00880243	0
Otu110	0	0	0	0	0	0	2.12443	0	0	0	0	0	0	0	0.00108329	0	0	8.75003	0.00109802	0.000903881	0	0	0	0.0306484	0	0	0	0	0	0.00185861	0.0187229	0	0	0
Otu526	0	0	0	0	0	0.0269491	1.04393	0	0	0	0	0	0	0	0	0	0	0	0	0.00180776	0.0282748	0	0	0	0	0	0	0	0	0	0	0	0	0
Otu319	0	0	0	0	0	0	0	0	0	0	0	0	0	0	0	0	0	0	0.00109802	0	0	0	0.00926659	0	0	0	0	0	0	0	0	0	0	0
Otu604	0	0	0	0	0	0	0	0	0	0	0	0	0	0	0.0444151	0	0	0.0206226	0	0	0	0	0	0	0	0	0	0	0	0	0	0	0.00440121	0
Otu1416	0	0	0	0	0	0	0	0.0122151	0.0596169	0.00123824	0.00101009	0	0.00124251	0	0	0	0	0	0.0230584	0	0.00339297	0.000851549	0.00168483	0.00340538	0.000968532	0	0	0.00523752	0.00130873	0.000619536	0.00468073	0.00575838	0.0132036	0
Otu38	0	0	0	0	0.0209347	0.00199623	0.00332462	0	0	0	0.00101009	0.00857845	0.0248503	0	0	0	0.00364144	0.00606546	0.00878416	0	0	0	0.290634	0	0	0	0.0364659	0.00523752	0	0.237282	0.328587	0.0134362	0	0
Otu685	0	0	0	0	0	0	0	0	0	0.00866766	0	0.0181101	0	0	0	0	0	0	0	0	0	0	0	0	0	0	0	0	0	0	0	0.00191946	0	0
Otu227	0	0	0	0	0	0	0	0	0	0.00123824	0	0	0	0	0	0	0	0	0	0	0	0	0	0	0	0	0	0	0	0	0	0	0	0
Otu601	0	0.222452	0	0	0	0	0	0	0	0	0.00505045	0	0	0	0	0	0	0	0	0	0.0395847	0	0	0.0204323	0	0	0.0642495	0.138794	0	0	0	0.0921341	0	0.00512033
Otu40	1.43895	1.86447	0.525081	0.25376	0.19888	0.123766	0.312514	0.498001	1.32217	1.60971	0.211109	0.762529	0.41003	0.21449	0.209076	0.014266	0.294957	0.394255	0.595127	0.161795	2.28686	2.13739	1.26868	0.392753	0.490077	0.826881	0.145864	0.453046	10.8193	0.90948	0.504582	2.38589	6.63703	1.83308
Otu302	0	0	0	0	0	0	0	0	0	0	0	0	0	0	0	0	0	0.00849164	0	0	0	0	0	0	0	0	0	0	0	0	0	0	0	0
Otu266	0	0	0	0	0	0	2.21641	0.000469812	0	0	0	0	0	0	0	0	0	0.154063	0	0.00451941	0	0	0	0.0147566	0	0	0	0	0	0	0	0	0	0
Otu82	0	0	0	0	0	0	0	0	0	0	0	0	0	0	0	0	0	0	0	0	0	0	0	0	0	0	0	0	0	0.00123907	0	0	0	0
Otu139	0	0	0	0	0	0	0.00332462	0	0	0	0	0	0.0086976	0.0061283	0.170077	0.00951068	0.00971051	0	0.00439208	0	0	0	0	0	0	0	0	0	0	0	0	0	0	0
Otu167	0	0	0	0	0	0	0.00110821	0	0	0	0	0	0	0	0	0	0	0	0.00109802	0	0	0	0	0	0	0	0	0	0	0	0	0	0	0
Otu394	0	0	0	0	0	0	1.00182	0.0944323	0	0	0	0	0	0	0	0	0	0.213504	0.00109802	0.0135582	0	0	0	0	0	0	0	0	0	0	0	0	0	0
Otu201	0	0.548102	0	0	0	0	1.15586	0.0667133	0	0	0.0474743	0.107707	0	0	0	0	0	0.98503	0	0.142813	0	0	0	0	0	0	0	0.0445189	0	0	0	0.00383892	0	0
Otu993	0.578356	0.00229331	0.0624072	0.0223906	0.0157011	0	0	0.000469812	0	0.00619118	0	0	0	0	0	0	0	0	0	0	0	0	0.0050545	0	0	0	0	0	0	0	0	0	0	0
Otu1608	0	0	0	0	0	0	0	0.0441623	0	0	0	0	0	0	0	0	0.0218486	0	0.00658812	0	0	0	0	0	0	0	0	0	0	0	0	0	0	0
Otu309	0	0	0.0602552	0.0298541	0	0	0	0	0	0	0.00303027	0	0.0086976	0.00153207	0	0	0	0	0	0	0	0	0.010109	0	0.00193706	0	0.00694589	0	0	0	0	0	0	0
Otu562	0	0	0.0279756	0	0	0	0	0.321821	0	0.00247647	0	0	0	0	0	0	0	0.0388189	0.0428228	0	0.171911	0	0	0	0	0	0	0	0	0	0	0	0	0.015361
Otu512	0	0	0	0	0	0	0	0	0	0	0.00202018	0	0	0	0	0	0	0	0	0	0	0	0.00252725	0	0	0	0	0	0	0	0	0	0	0
Otu50	0.0925369	0	0.0129118	0	0	0.574913	5.90895	0.844722	0.0211971	3.43239	0.0909082	0.564272	0.0149102	0	0	0.00475534	0.00121381	2.73795	1.02226	0.0967153	0.00791694	0.377236	1.27037	0.0930803	0.765141	0.735006	1.10266	0.510658	0.745976	0.470848	0.447478	0.629583	1.17512	0.107527
Otu697	0	0	0	0	0	0	0	0	0	0	0	0	0	0	0	0	0	0	0	0	0	0	0	0	0	0	0.00347295	0	0	0	0	0	0	0
Otu34	0	0	0.0236717	0.552301	2.76339	0	0.00110821	0	1.26653	0.34423	0.604034	0.104848	0.00248503	0.00153207	0.00108329	0.00634045	0.00121381	0.00242618	0	0.00180776	40.4273	0.12092	0.157532	0.265619	0.195644	0.116525	0.109398	0.183313	0.180605	0.218077	0.26961	0.573918	2.26663	0.455709
Otu26	0.0277611	0.00917326	0.0129118	0.014927	0.177945	1.71476	0.666031	0.0803379	0.133807	0.047053	0.0636357	0.0657682	22.7467	3.48394	8.20379	1.54231	10.6973	0.0376058	0.272309	0.205181	0.0226198	0.628443	0.28221	0.0306484	0.000968532	0	0.0347295	0.0576127	2.94988	3.32939	3.70058	0.184268	0.884644	0.117768
Otu2132	0	0	0.00215197	0.302273	0	0	0	0	0	0	0	0	0	0	0	0	0	0	0	0	0	0	0	0	0	0	0	0	0	0	0	0	0	0
Otu874	0	0	0.0903828	0.0858305	0.0785053	0	0	0	0	0	0	0	0	0	0	0	0	0	0	0	0	0.0017031	0.0648661	0	0	0	0	0	0.00523492	0.00433676	0	0	0.00440121	0
Otu2180	0	0	0	0	0	0	0	0	0	0	0	0	0	0	0	0	0	0	0.0428228	0.00180776	0	0	0	0	0	0	0	0	0	0	0	0	0	0
Otu955	0.0740295	0	0.12051	0	1.16188	0	0	0	0	0	0	0	0	0	0	0	0	0	0	0	0	0	0	0	0	0	0	0	0	0	0	0	0	0
Otu43	0.00462684	0	0	0.00373176	0	0.00399245	0	0.00234906	0	0	0	0	0.0124251	0	0	0.0190214	0.0109243	0	0.00109802	0	0	0	0	0	0	0	0.00347295	0.00261876	0	0	0	0	0	0
Otu535	0	0	0	0	0	0	0	0.501759	0	0	0	0	0	0	0	0	0	0.0157702	0.0318426	0	0	0	0	0	0	0	0	0	0	0	0	0	0	0
Otu1897	0	0	0	0	0	0	0	0	0	0	0	0	0	0	0	0	0	0.0121309	0	0	0	0	0	0	0	0	0	0	0	0	0	0.00191946	0	0
Otu65	0	0	0	0	0	1.02007	0.119686	2.96921	0.00132482	0	0	0	2.4142	0.455026	0.148411	0	0.0728288	0.976539	0.0603911	0.00903881	0.00113099	0	0	0	0	0	0	0	0	0	0	0	0	0
Otu92	0	0	0	0	0	1.03005	0	2.34483	0.426592	0	0.249492	0.132489	0	0	0.0801638	0.00158511	0	2.20419	2.87132	0.122928	0.831279	0	0	0.0204323	0.014528	0.00448174	0	0	0.00654365	0.00805397	0.0337012	0	0.00660182	0.752688
Otu95	0	0	0	0	0.00523368	0	0	0	0	0.10525	0.00909082	0	0.0223652	0	0	0	0	0	0.117488	0.0207893	0	0.000851549	0.215659	0.0522158	0.0755455	0.0907553	0.107661	0.319489	0.0379531	0.0799202	0.116082	0.0095973	0.242067	0
Otu889	0	0	0	0	0	0	0	0	0	0	0	0	0	0	0	0	0	0	0	0	0	0	0	0	0	0	0	0	0	0	0	0	0	0.00512033
Otu106	1.66566	0.786607	0.376595	0.839646	0.146543	0	0	0	0	0	0	0.000953162	0	0	0	0	0	0	0	0	0	0	0	0	0	0	0	0	0	0	0	0	0	0
Otu514	0	0	0	0	0	0	0	0	0.0635913	0	0	0	0	0	0	0.00158511	0	0	0	0	0	0	0	0	0	0	0.00520942	0	0	0.000619536	0	0	0	0
Otu770	0	0	0	0	0.340189	0	0	0	0	0	0.22626	0.0657682	0	0	0	0	0.00121381	0.00727855	0.0175683	0	0	0	0	0	0	0	0	0	0.00130873	0.00433676	0.000936146	0	0.00220061	0
Otu114	0.00462684	0	0	0	0.146543	0.7935	0	0.115104	0	0.00990589	0.00101009	0.0219227	2.50491	0.237471	0.783222	0.63563	0.688232	0.178324	0.513873	0.175353	0.00113099	0.00766394	0	0	0	0	0	0.00261876	0.00392619	0.0123907	0	0.0345503	0.0858237	0
Otu449	0.323879	0.233918	0.0451914	0.0970258	0.219815	0.0908283	0	0	0	0	0.00101009	0	0	0.00153207	0	0	0	0	0	0	0	0	0.0050545	0.00340538	0.0029056	0.00896349	0.00347295	0	0.00261746	0.00805397	0.0215313	0	0	0
Otu1575	0	0	0	0	0	0	0	0	0	0	0	0	0	0	0	0	0	0.0254749	0	0	0	0	0	0	0	0	0	0	0	0	0	0	0	0
Otu393	0	0	0	0	0	0	0	0	0	0	0	0.000953162	0	0	0	0	0	0	0	0	0	0	0	0	0	0	0.00173647	0	0	0	0	0	0.00440121	0
Otu480	0	0	0	0	0	0	0	0	0	0	0	0	0	1.4999	0	0	0	0	0	0	0	0	0	0	0	0	0	0	0	0	0	0	0	0
Otu823	0	0	0	0	0	0	0	0	0.0516679	0	0.00202018	0	0.351631	0	0.121329	0.0158511	0	0	0	0	0	0.0476868	0	0	0.000968532	0.00336131	0	0	0	0.000619536	0.000936146	0	0	0
Otu922	0	0	0	0	0	0	0	0	0	0	0	0	0.318084	0	0	0	0.11774	0	0	0	0	0	0	0	0	0	0	0	0	0	0	0	0	0
Otu2178	0.481192	0	0	0	0	0	0	0	0	0	0	0	0	0	0	0	0	0	0	0	0	0	0	0	0	0	0	0	0	0	0	0	0	0
Otu209	0	0	0	0	0	0	0	0	0	0	0	0	2.25268	0	0	0.0634045	1.2393	0	0	0	0.00113099	0	0	0	0.594679	0.583747	0	0	0	0	0	0	0	0
Otu1460	0	0	0	0	0	0	0	0	0	0	0	0	0	0	0	0	0	0	0	0	0	0	0	0	0	0	0	0	0.00130873	0	0	0	0	0
Otu1013	0	0.0343997	0	0	0	0	0	0	0	0	0	0	0	0	0	0	0	0	0	0	0.404895	0	0	0	0	0	0	0	0	0	0	0	0	0.030722
Otu443	0	0	0	0	0	0	0	0	0	0	0	0	0.154072	0.0720075	0.621811	0.106203	0.0849669	0	0	0	0	0	0	0	0	0	0	0	0	0	0	0	0	0
Otu1100	0	0	0	0	0	0	0	0	0	0	0	0	0.00497006	0	0.00324988	0	0	0	0	0	0	0	0	0	0	0	0	0	0	0	0	0	0	0
Otu58	0	0	0	0	0	0	0	0	0.00264964	0.00371471	0.00101009	0	0.00124251	0	0	0	0	0	0.00109802	0	0.00113099	0	0	0	0	0	0	0	0	0	0	0	0	0
Otu1876	0	0	0	0	0	0	0	0	0	0	0	0	0.0173952	0	0.00649977	0.00792556	0.145658	0	0	0	0	0	0	0	0	0	0	0	0	0	0	0	0	0
Otu74	0	0	0.0215197	0	0.0366358	0.344349	0.109712	2.18979	1.46922	0.026003	0.486864	0	0	0	0	0	0	0.0897688	0.0658812	0.150044	0.0441087	0	0	0	0.423249	0.30924	0.470584	1.61839	0	0.0693881	0.17974	0.0921341	0.00880243	0.578597
Otu64	0	0	0	0.00373176	0	0.0898302	0.200585	0.0206717	0.165602	0.0978207	0.684842	0.110567	0.248503	0.223683	0.422485	0.0269469	0.0691874	0.0376058	0.23827	0.102139	0.43317	0.314222	0.228295	0.00340538	0.000968532	0.00112044	0.0277836	0.0130938	0.14396	0.376059	0.254632	0.117087	4.39681	0.102407
Otu1000	0.0740295	0	0.170006	0.750084	0.0575705	0	0	0	0	0	0	0	0	0	0	0	0	0	0	0.00180776	0	0	0.00252725	0	0	0	0	0	0	0	0	0	0	0
Otu228	0	0	0	0	0	0	0	0	0	0	0	0	0.0136677	1.82317	0.584979	0.00317023	0.402986	0	0	0	0	0	0.00168483	0.00681075	0	0	0	0	0.00392619	0.0167275	0.051488	0	0	0.0512033
Otu451	0	0	0.114055	0	0	0	0	0	0	0	0.00505045	0	0	0.00153207	0.0140828	0.00634045	0.308309	0	0	0	0	0	0	0	0	0	0	0	0	0	0	0	0	0
Otu343	1.65641	0.81642	0.62192	0.197783	0.921128	0	0	0	0	0.00123824	0	0	0	0.0122566	0.0162494	0.00158511	0.0133519	0	0	0	0	0	0	0	0	0	0	0	0	0	0	0	0	0
Otu419	0	0	0	0	0	0	0	0	0	0	0	0	0	2.00242	0	0	0	0	0	0	0	0	0	0	0	0	0	0	0	0	0	0	0	0
Otu217	0	0	0	0	0	0	0	0	0.0344453	0	0	0	0	0	0	0	0	0	0	0	0	0	0	0	0	0	0.00173647	0	0	0.000619536	0	0	0	0
Otu903	0	0	0.00215197	0	0	0	0	0	0	0	0	0.00762529	0	0	0	0	0	0	0	0	0	0	0.0648661	0	0	0.00336131	0	0	0.00654365	0	0	0	0	0
Otu347	0	0	0	0	0	0	0	0	0	0	0	0	0	0	0	0.00634045	0	0	0	0	0	0	0	0	0	0	0.0173647	0	0	0	0	0	0	0
Otu476	0	0	0	0	0	0	0	0	0	0	0	0	0	0	0	0	0	0	0	0	0	0	0	0	0	0	0.00173647	0	0	0	0	0	0	0
Otu60	0	0	0	0	0	0.147721	0	0	0	0	0.00202018	0.00571897	0	0	0	0	0	0	0	0.000903881	0	0	0	0	0	0.00224087	0	0	0	0	0.000936146	0	0	0
Otu1892	0	0	0	0	0	0.118776	0	0	0	0	0	0	0	0	0	0.0253618	0	0	0	0	0	0	0	0	0	0	0	0	0	0	0	0	0	0
Otu457	0	0	0	0	0	0	0	0	0	0.0160971	0.00101009	0	0	0	0	0	0	0	0	0	0	0	0	0	0	0	0	0	0.00130873	0	0	0	0	0
Otu324	0	0	0	0	0	0	0	0	0	0.00123824	0	0	0	0	0.00216659	0	0	0	0	0	0	0.00425775	0.00926659	0	0	0	0.00173647	0.0130938	0.00261746	0.00185861	0	0.0230335	0.101228	0
Otu62	5.57998	6.62309	2.79972	3.47054	2.25048	0.192636	0.00110821	0.000469812	0	0.0421	0.00707064	0	0	0.156272	0.159244	0	0	0	0.142743	0.00723105	0	0.00425775	0.148265	0.0113513	0	0	0.0173647	0.0130938	0.028792	0.0167275	0.00374458	0	0.00880243	0.015361
Otu2256	0	0.0252265	0	0	0	0	0	0	0	0.0247647	0	0	0	0	0	0	0	0	0	0	0	0	0.0421209	0	0	0	0.00173647	0	0	0.000619536	0	0.00191946	0.00660182	0
Otu283	0	0	0	0	0	0	0	0	0.0225219	0.209262	0.00404036	1.27628	0.0534281	0	0	0	0.0352006	0	0	0	0.0610735	0	0	0	0.0464896	0.0537809	0	0	0.0418793	0.0359331	0.139486	0.0191946	0	0
Otu1634	0	0.00687994	0.00215197	0	0	0	0	0	0	0	0	0	0	0	0	0	0	0	0	0	0	0	0	0	0	0	0	0	0.00261746	0.00433676	0	0	0	0
Otu116	0	1.4402	0.189374	1.46658	0.256451	0.00199623	0	0.000939624	0.458387	0.188212	0.161615	0.120098	0	0	0	0	0	0.0121309	0	0.00271164	0.981701	0.00425775	0.0631813	2.60398	0.579182	0.384309	0.0937695	0.345676	1.06531	0.050802	0.0337012	0.128604	0	0.522273
Otu1413	0	0	0	0	0	0	0	0	0	0	0	0	0	0	0	0	0	0	0	0	0	0	0	0	0	0	0	0	0	0.000619536	0	0	0	0
Otu395	0.00462684	0	0	0	0.09944	0	0	0	0	0	0	0	0	0	0	0	0	0	0	0	0	0	0	0	0	0	0	0	0	0	0	0	0	0
Otu1616	0	0	0	0	0	0	0	0.00140944	0	0	0	0	0.0472155	0	0.0400819	0.00158511	0.00121381	0.00363928	0	0.00361553	0	0	0	0	0	0	0	0	0	0	0	0	0	0
Otu2787	0	0	0	0	0	0	0	0	0	0	0	0	0.00497006	0	0	0	0	0	0	0	0	0	0	0	0	0	0	0	0	0	0	0	0	0
Otu1596	0.101791	0	0.0215197	0.0186588	0	0	0	0.00140944	0	0	0	0.00667213	0	0.00306415	0	0	0	0.0242618	0.0680773	0.00180776	0	0	0	0	0	0	0	0	0	0	0	0.00575838	0	0
Otu293	0.0138805	0.0298131	0.101143	0.0298541	0.0418695	0	0	0	0	0.313274	0	0.0457518	0	0	0	0	0.00971051	0.0109178	0.126272	0	0	0	0	0	0	0	0	0.00785628	0.0235571	0.0229228	0.0252759	0.428039	0.00440121	0
Otu3972	0	0.00458663	0	0	0	0	0	0	0	0	0	0	0	0	0	0	0	0	0	0	0	0	0	0	0	0	0	0	0	0	0	0	0	0
Otu1216	0	0	0.0365835	0	0	0	0	0	0	0	0	0	0	0	0	0	0	0	0	0	0	0	0	0	0	0	0	0	0	0	0	0	0	0
Otu104	0	0	0.00645592	0	0.0418695	0.108794	0.132985	0.00610756	0.227869	0.162209	0.456561	0.173475	0.0161527	0.00459622	0	0.00158511	0.00971051	0.291142	0.187761	0.0253087	0.762288	0.103037	0.17438	1.22253	0.0368042	0.0302518	0.175384	0.138794	0.125638	0.165416	0.290205	0.197704	1.00568	0.389145
Otu2410	0.152686	0	0.0150638	0	0.120375	0	0	0	0	0	0	0	0	0	0	0	0	0	0	0	0	0	0	0	0	0	0	0	0	0	0	0	0	0
Otu436	0	0	0	0	0	0	0	0	0	0	0	0	0.00248503	0.0107245	1.16562	0	0.00121381	0	0	0	0	0	0	0	0	0	0	0	0	0	0	0	0.0176049	0.00512033
Otu1841	0	0.0137599	0	0.0522447	0	0	0	0	0	0	0	0	0	0	0	0	0	0	0	0	0	0	0.00336967	0	0	0	0.00347295	0	0	0.00123907	0	0	0	0
Otu959	0	0	0	0	0	0	0	0	0	0	0	0	0	0	0	0	0	0.0181964	0	0	0	0	0	0	0	0	0	0	0.00523492	0.0154884	0.0374458	0	0.0286079	0.015361
Otu1434	0.138805	0	0.00645592	0	0.0104674	0	0	0	0	0	0	0.00285948	0.0298203	0.0566867	0.018416	0.0412129	0.0534078	0	0	0	0	0	0	0	0	0	0	0	0	0	0	0	0	0
Otu2608	0	0	0	0	0	0	0	0	0	0	0	0	0	0	0	0	0	0	0	0	0	0	0.000842417	0	0	0	0.00347295	0	0.00130873	0	0	0	0	0
Otu32	0.0370148	0.00229331	0.0537993	0.0335858	0	0	0.00110821	0.000469812	2.48801	1.03888	11.4484	0.588101	0.00124251	0.00153207	0.00216659	0	0.00121381	0	0	0.000903881	0.419598	0.944368	3.63335	1.04545	8.47466	6.71029	0.0520942	5.20086	0.0170135	0.0464652	0.0318289	14.5111	1.95854	0.138249
Otu816	0	0	0.00215197	0	0	0	0	0	0	0	0	0	0	0	0	0	0	0	0	0	0	0	0	0	0	0	0	0	0	0	0	0	0	0
Otu588	0	0	0	0	0	0	0	0	0	0	0	0	0	0	0.0140828	0	0	0.00970473	0	0	0	0	0	0	0	0	0	0	0	0.000619536	0	0	0	0
Otu127	0	0.0114666	0	0.481397	0.0523368	0.218587	0	0.0728209	0	0.0123824	0	0	0.043488	0.00919244	1.03563	0.00317023	0.0109243	0.0303273	0.356857	0.00542329	0	0	0.0387512	0.173674	0.240196	0.248737	0.111134	0.0183313	0	0.0123907	0.0421265	0.0287919	0	0
Otu420	0	0	0	0	0	0	0.351301	0	0	0.172115	0	0	0	0	0	0	0	0	0	0	0	0	0	0.00340538	0	0	0	0	0.0170135	0.29428	0.623473	0	0.00220061	0
Otu170	0	0	0.00215197	0	0.0314021	0	0	0	0	0	0	0	0	0	0	0	0	0	0	0	0	0	0	0	0	0	0	0	0	0	0	0	0	0
Otu599	0	0	0	0	0	0	0	0	0	0	0	0	0	0	0.00433318	0.00317023	0	0	0	0	0	0	0	0	0	0	0	0	0	0	0	0	0	0
Otu129	0	0	0	0	0	0	0	0	0	0	0	0	0	0	0	0	0	0	0.0230584	0.00451941	0	0	0	0	0	0	0	0	0	0	0	0	0	0
Otu185	0	0	0	0	0	0	0	0.0112755	0.543176	0.00742942	0.022222	0	0	0	0	0	0	0	0	0	0	0	0	0	0	0	0.0208377	0.00261876	0.00130873	0.00309768	0	0	0	0
Otu1699	0	0	0	0	0	0	0	0	0	0.0235265	0	0.0171569	0	0	0	0	0	0	0	0	0	0.0315073	0	0.0045405	0	0.00224087	0.00347295	0.00523752	0	0	0	0.00191946	0.00440121	0.015361
Otu4303	0	0	0	0	0	0	0	0	0	0	0	0.000953162	0	0	0	0.00158511	0	0	0	0	0	0	0	0	0	0	0	0	0	0	0	0	0	0
Otu46	0.00462684	0	0.00215197	0.00373176	0	0	0	0	0.00264964	0	0	0.00381265	4.64452	0	0.00433318	74.727	0	0	0	0.00180776	0.00113099	0	0	0	0	0	0	0	0	0	0	0	0	0
Otu9083	0	0	0	0	0	0	0	0	0	0	0	0	0	0	0	0.014266	0	0	0	0	0	0	0	0	0	0	0	0	0	0	0	0	0	0
Otu1772	0	0	0	0.00746352	0.00523368	0	0	0	0	0	0	0	0	0	0	0.00475534	0.00121381	0	0	0	0	0	0	0	0	0	0	0	0	0	0	0	0	0
Otu8984	0	0	0	0	0	0	0	0	0	0	0	0	0	0	0	0	0	0	0	0	0	0	0	0	0	0	0	0	0	0.000619536	0	0.0211141	0	0
Otu377	0	0	0	1.59719	0	0	0	0	0	0	0	0	0	0	0	0	0	0	0	0	0	0	0	0	0	0	0	0	0	0	0	0	0	0
Otu181	0.00462684	0	0	0	0	0	0	0	0.00132482	0	0.0686862	0	2.0576	0.312543	0.706308	0.271054	0.433331	0.0121309	0	0	0.00452397	0.223957	0.0219029	0.00681075	0.00387413	0.00336131	0.00173647	0.0288064	0	0	0	0.00575838	0	0.389145
Otu341	0	0	0	0	0	0	0	0	0	0	0.0424238	0.240197	0	0	0	0	0	0	0	0	0	0.0238434	0.0168483	0.00113513	0.0213077	0.00560218	0	0	0.100772	0.00557583	0.0149783	0.257208	0.0176049	0
Otu795	0.0138805	0.0527462	0.0129118	0	0.0261684	0	0	0	0	0	0	0	0	0	0	0	0	0	0	0	0	0	0	0	0	0	0	0	0	0	0	0	0	0
Otu374	0.0277611	0.224745	0.00430394	0.0597082	0	0	0	0	0	0.0433383	0.453531	0.0333607	0	0	0	0	0	0.21593	0	0.00271164	0.0452397	0	0.0143211	0	0.0736085	0.095237	0	0.0183313	0.0497317	0.00185861	0	0.00575838	0.0264073	0.0409626
Otu691	0	0	0	0	0	0.0509038	0.0775744	0	0.115259	0.00619118	0	0.00285948	0	0	0.00108329	0	0	0.00606546	0.0428228	0.00723105	0.0667285	0.0068124	0.000842417	0	0	0	0	0	0.00392619	0.000619536	0.00280844	0.0537449	0.0286079	0.0921659
Otu297	0	0.149065	0.0279756	0.556032	0.19888	0	0.0565185	0	0	0	0	0	0.24726	0.114906	0.204743	0.0412129	0.0922498	0	0	0	0.00113099	0	0.00336967	0	0	0	0.00173647	0	0.00130873	0	0	0	0.00220061	0
Otu55	0.120298	0.00229331	0.0258237	0.014927	0.104674	0.000998114	0	0	0	0	0	0	0.0422455	0.0260453	0.0162494	0.00475534	0.0546216	0	0	0	0	0	0	0	0	0	0	0	0	0	0	0	0	0
Otu701	0.217462	0.0733861	0.122662	0.791133	0.245983	0	0	0	0	0	0	0	0	0	0	0	0	0.00121309	0	0	0	0	0	0	0	0	0	0	0.00130873	0	0	0.0095973	0	0
Otu459	0	0	0	0	0	0	0	0	0	0	0	0	0	0.00306415	0	0	0	0	0	0	0	0	0	0	0	0	0	0	0	0	0	0	0	0
Otu4064	0	0	0	0.00373176	0	0	0	0	0	0	0	0	0	0	0	0	0	0	0	0	0	0	0	0	0	0	0	0	0	0	0	0	0	0
Otu1251	0	0	0	0	0	0	0	0	0	0	0	0	0	0.0061283	0	0.00317023	0	0.0849164	0	0.000903881	0	0	0.000842417	0	0	0	0	0	0	0.000619536	0	0	0	0
Otu2781	0	0	0	0	0	0	0	0	0	0	0	0	0	0	0	0	0	0	0	0	0	0	0	0	0	0	0	0	0	0	0	0.00191946	0	0
Otu285	0.185074	1.21775	0.47989	0.432884	0.251217	0	0	0.000939624	0	0.00247647	0.00404036	0	0	0	0	0	0	0	0.0175683	0	0.0475016	0.0068124	0	0	0	0	0	0.00261876	0	0	0	0	0	0
Otu122	0.259103	1.29802	0.135574	5.39613	11.0326	0.000998114	0	0	0	0	0	0	0.0273353	0.0306415	0.164661	0.0396278	0.0558354	0	0	0	0	0	0	0.0238376	0	0	0	0	0	0	0	0	0	0
Otu307	0	0	0	0	0	0.000998114	0	0.007517	0	0	0	0	0	0.00306415	0.0205826	0	0.00242763	0	0	0.00180776	0	0	0	0	0	0	0	0	0	0	0	0	0	0
Otu352	0	0	0	0	0.00523368	0	0	0	0	0	0	0	0.00497006	0.00306415	0.237241	0.0618194	0.167506	0	0	0	0	0	0	0	0	0	0	0	0	0	0	0	0	0
Otu1602	0	0	0	0	0	0	0	0	0	0	0	0	0	0	0	0	0	0	0	0	0	0	0	0	0	0	0	0	0	0	0.00561687	0	0	0
Otu1014	0	0	0	0	0	0	0	0	0	0	0	0	0	0	0	0	0	0	0	0	0	0	0	0	0	0	0.00173647	0	0	0	0	0	0	0
Otu166	0	0	0	0	0	0	0	0	0	0	0.00202018	0.0390796	0	0.00919244	0	0	0	0	0	0	0	0	0	0	0	0	0.0104188	0	0	0.00371722	0	0	0	0
Otu2812	0	0	0.129118	0	0	0	0	0	0	0	0	0	0	0	0	0	0	0	0	0	0	0	0	0	0	0	0	0	0	0	0	0	0	0
Otu1962	0.0323879	0	0.161398	0.0895623	0	0	0	0	0	0	0	0	0	0	0	0	0	0	0	0	0	0	0.00589692	0	0	0	0	0	0	0	0	0	0	0
Otu119	0.124925	0	3.76165	0	1.91029	0	0.00110821	0	1.4361	0	0.00404036	0	0	0	0.0444151	0.0253618	0	0.0218357	0	0	0	0	0	0.00340538	0	0	0.0243106	0.0235688	0	0	0	0	0	0
Otu3175	0	0	0	0	0	0	0	0	0	0	0	0	0	0	0	0	0	0.00121309	0	0	0	0	0	0	0	0	0	0	0	0	0	0	0	0
Otu182	0	0	0	0	0	0	0	0	0	0	0	0	0.00124251	0.144015	0.00541647	0	0	0	0	0	0	0	0	0	0	0	0	0	0	0	0	0	0	0
Otu1006	0.277611	0.00917326	0.00860789	0.0298541	0.0157011	0.182655	0.0232723	0.000939624	0.0198723	0.0148588	0.00202018	0.0171569	0.00497006	0.00459622	0.0108329	0	0	0.00606546	0	0	0.173042	0.0102186	0.00336967	0	0	0	0	0	0	0.00123907	0	0.0172751	0.0308085	0.0102407
Otu638	0	0.77514	0	0	0	0	0	0	0	0	0	0	0	0.00306415	0	0.00475534	0	0	0	0	0	0	0	0	0	0	0	0	0	0	0	0	0	1.30056
Otu2832	0	0	0	0	0	0	0	0	0	0	0	0	0	0	0	0	0	0.00606546	0	0	0	0	0	0	0	0	0	0	0	0	0	0	0	0
Otu4101	0	0.00687994	0	0.130612	0	0	0	0	0	0	0	0	0	0	0	0	0	0	0	0	0	0	0	0	0.000968532	0	0	0	0	0	0	0	0	0
Otu286	0	0.0114666	0.00215197	0.00746352	0	0.0519019	0	0.00845662	0	0	0	0	0.00745508	0.0321736	0.00324988	0.00475534	0.108029	0.0473106	0.0208624	0.0216932	0	0.000851549	0.873587	0.0147566	0.0338986	0.0201678	0.0121553	0.0183313	0	0.00123907	0.0177868	0.0153557	0	0
Otu1236	0	0	0	0	0	0.0688698	0	0	0	0	0	0	0	0	0	0	0	0.00727855	0.0120782	0	0	0	0	0	0	0	0	0	0	0	0	0	0	0
Otu594	0	0	0.00215197	0	0.0523368	0	0	0.000469812	0	0	0	0	0.0211227	0.00766037	0.0444151	0.00792556	0.146871	0.0351797	0.0197644	0	0	0	0.00421209	0	0.00193706	0	0.0156283	0.00261876	0	0.00743444	0.00374458	0	0	0
Otu1630	0	0	0.00215197	0	0	0	0.00664923	0	0.0463687	0	0	0.00190632	0.00745508	0	0.00974965	0	0	0.00849164	0.00109802	0.000903881	0.00904793	0.00255465	0.00336967	0	0.000968532	0	0	0	0	0	0.00280844	0	0	0
Otu199	0	0	0	0	0	0	2.71289	0.184166	0	0	0	0	0	0	0	0	0	0.95349	0.172389	0.309127	0.00113099	0	0	0	0	0	0	0	0	0	0	0	0	0
Otu117	0.536714	0.0298131	0	0.160466	0	0.107796	0.0631677	0	1.97398	0.655027	0.0474743	0.00190632	0.0969161	0.467283	0.278407	0.00951068	0.0364144	0.00121309	0.00658812	0.00180776	0.424122	0.00851549	0.020218	0.0329186	0.155934	0.172547	0	0.0235688	0.0745976	0.0439871	0.0655302	0.07102	0.0330091	0.768049
Otu788	0	0.00687994	0.0365835	0	0	0	0	0	0	0	0	0	0	0	0	0	0	0	0	0	0	0	0	0	0	0	0	0	0	0	0	0	0	0
Otu1051	0	0	0	0	0	0	0	0.00140944	0	0	0	0	0	0	0	0	0	0	0	0	0	0	0	0	0	0	0	0	0	0	0	0	0	0
Otu7115	0	0	0	0	0	0	0	0	0	0	0	0	0.0149102	0	0	0	0.00728288	0	0	0	0	0	0	0	0	0	0	0	0	0	0	0	0	0
Otu421	0.194327	0.181172	0	0	0.277385	0.150715	0.161798	0.00516793	0	0	0.0141413	0	0	0	0	0	0	0.00727855	0	0	0.130064	0	0	0	0.0116224	0	0	0	0	0	0	0	0	0
Otu183	2.00342	4.18071	1.54727	0.962794	0.554771	0	0	0	0	0	0.00101009	0	0.0086976	0.0137887	0.0129995	0	0	0	0	0	0	0	0.00336967	0	0	0	0	0	0	0	0	0	0.00660182	0
Otu578	0	0	0	0	0	0.306421	0	0	0	0	0	0	0	0	0	0	0	0	0	0	0	0	0	0	0	0	0	0	0	0	0	0	0	0
Otu570	0	0.00458663	0	0	0	0	0	0	0	0.00742942	0	0	0	0	0	0	0	0	0	0	0	0	0	0	0	0	0	0	0	0	0	0	0	0
Otu4134	0.00462684	0	0.0172158	0	0.0209347	0	0	0	0.0198723	0	0	0	0	0	0	0	0	0	0.00109802	0.00180776	0.00791694	0	0	0	0	0.00112044	0	0	0	0	0	0	0	0
Otu835	0	0	0	0	0	0	0	0.00281887	0	0	0	0	0	0.00306415	0	0.00317023	0.0218486	0	0	0.000903881	0	0	0.0126363	0	0	0	0	0	0	0	0	0	0	0
Otu2459	0	0	0	0	0	0	0	0	0	0	0	0	0	0	0.0162494	0	0	0	0	0	0	0	0	0.0783236	0.0029056	0	0	0	0	0	0	0	0	0
Otu1241	0	0	0	0	0	0	0	0	0	0	0	0	0	0	0	0	0	0	0.0175683	0	0	0	0	0	0	0.00448174	0	0	0	0	0	0	0	0
Otu178	0	0	0	0	0	0	0	0	0	0.464339	0.00101009	0	0	0	0	0	0.00121381	0	0.0307446	0	0	1.457	0.249356	0	0.0687658	0.0481787	0.098979	0.0209501	0.0379531	0.00495629	0.00655302	0	0.0792219	0
Otu1409	0.0647758	0.00229331	0.0236717	0	0.0314021	0	0	0.0122151	0.00132482	0	0	0	0	0	0.00216659	0	0	0.00242618	0	0.00361553	0.0757764	0	0	0	0	0	0	0	0.00130873	0.000619536	0	0.0153557	0.0330091	0.0665643
Otu645	0	0.0573329	0	0.0335858	0	0	0.111929	0	0	0	0	0	0	0	0	0	0	0	0	0	0	0.00425775	0	0	0	0	0	0	0	0	0	0	0	0
Otu56	0.00462684	0.00229331	0	0	0.0209347	0	0	0	0.00264964	0.0160971	0.00101009	0.000953162	7.46875	5.34081	0.725807	4.82508	7.33386	0	0.00109802	0	0	0	0.00168483	0.345078	0.014528	0.00784305	0.953324	0.183313	0.00392619	0.0068149	0.0280844	3.42432	0.0418115	0
Otu751	0	0	0	0	0	0	0	0	0	0	0.00202018	0.00381265	0	0	0	0	0	0	0	0	0	0.00936704	0.0050545	0	0.101696	0.109803	0	0	0.00130873	0	0.00280844	0	0.00440121	0
Otu214	0	0	0	0	0	0.845402	0.342435	0.144232	0.00132482	0	0.00101009	0.0219227	1.21642	0.548482	0.0606645	0.0935216	0.473387	0.601693	0.141645	0.0479057	0.0203578	0	0	0.00681075	0	0	0	0	0	0	0	0	0	0
Otu750	0	0	0	0	0	0	0	0	0	0	0	0	0.00124251	0	0	0	0	0	0	0	0.00113099	0	0	0	0	0	0	0	0	0	0	0	0	0
Otu1239	0.0138805	0	0.0129118	0	0	0	0	0	0	0	0	0	0	0	0	0	0	0	0	0	0	0	0.00252725	0	0	0	0	0	0	0	0	0	0	0
Otu1361	0.0879101	0	0.0688631	0	0	0	0	0.00281887	0	0	0	0	0	0	0	0.00475534	0	0	0	0.00451941	0	0	0	0	0	0	0	0	0	0	0	0	0	0
Otu262	0.0508953	0.00917326	0.0968388	0.014927	0.628042	0.0768547	0.406711	0.00610756	0.890278	0.0569589	0.0161615	0.0571897	0.0447305	0.00766037	0.0422485	0.00951068	0.00849669	0.0460975	0.101018	0.00723105	0.143636	0.0638662	0.00842417	0.0158918	0.000968532	0.00672261	0	0.00261876	0.00261746	0.0235424	0.0337012	0.163154	0.426918	0.0563236
Otu911	0	0	0.0193678	0	0	0.201619	0	0.00422831	0	0	0	0	0	0	0	0	0	0.0109178	0	0.00180776	0	0	0	0	0	0	0	0	0	0	0	0	0	0
Otu1560	0	0	0	0	0	0	0	0	0	0	0.00303027	0	0	0	0	0	0	0	0	0	0.0203578	0	0	0	0	0	0	0	0	0	0	0	0	0
Otu3042	0	0	0.00645592	0	0.157011	0	0	0	0	0	0	0	0	0	0	0	0	0.00363928	0	0	0	0	0	0	0	0	0	0	0	0	0	0	0	0
Otu484	0	0	0	0	0	0	0	0	0	0	0.00101009	0	0	0.171592	0.0119162	0.0332874	0	0	0	0	0	0.0630147	0	0	0	0	0	0	0	0	0	0.00383892	0	0
Otu1017	0.0185074	0.00229331	0	0.0373176	0.0261684	0	0.0565185	0	0.209321	0.00247647	0.00505045	0.00190632	0	0	0	0	0	0	0	0	0.0429777	0.00255465	0.00673934	0.0488104	0.00677973	0.0134452	0	0	0.0117786	0.000619536	0	0.0287919	0.0264073	0
Otu121	0	0	0	0	0.0104674	0	0	0	0	0	0.105049	0.000953162	1.86129	0.258921	0.968465	0.286905	0.336226	0.00121309	0.0109802	0	0.00226198	0.0127732	0.00336967	0.009081	0	0	0.0121553	0.0419002	0	0	0	0	0.193653	0.773169
Otu939	0	0	0	0	0	0	0	0.17524	0	0	0	0	0	0	0	0	0	0	0	0	0	0	0	0	0	0	0	0	0	0	0	0	0.00660182	0
Otu1347	0	0	0	0	0	0	0	0	0	0	0	0	0.0198802	0	0	0.00317023	0	0	0	0	0	0	0	0	0	0	0	0	0	0	0	0	0	0
Otu161	0	0	0	0	0	0.0419208	0.118578	0.108527	0.211971	0.0309559	0.0181816	0.00476581	0.115554	0.713946	0.84822	0.0713301	0.0376282	0.013344	0.401875	0.06056	0.0135719	0.0068124	0.0235877	0.00340538	0.00193706	0.0156861	0.0347295	0.0419002	0.0785238	0.0284987	0.0177868	0.0575838	0.167246	0.0512033
Otu827	0	0	0	0	0	0	0	0.000469812	0	0	0	0	0	0	0	0	0	0.0206226	0	0.00813493	0	0	0	0	0	0	0	0	0	0	0	0	0	0
Otu486	0.314625	0.217865	0.077471	0.0111953	0.633276	0	0	0	0	0	0	0.023829	0	0	0	0	0.00121381	0	0	0	0.0294058	0.131139	0.0724479	0	0.00581119	0.00336131	0	0	0.0261746	0.0526606	0.105784	0.00575838	0.193653	0.133129
Otu69	0	0.0275198	0	0	0	0	0	0.678879	0	0.00495295	0.00303027	0	0.260928	21.8167	0.827637	0.122054	0.417552	0.434287	0.0494109	0.00542329	0.00113099	0.0017031	0.0050545	0.32124	0.302182	0.202799	0.0121553	0.00785628	0	0.00309768	0	0.0575838	0	0.0204813
Otu1733	0	0	0	0	0	0	0	0	0	0	0	0	0	0.00766037	0.0433318	0	0	0	0	0	0	0.00255465	0.0168483	0	0	0	0	0	0	0	0	0	0	0
Otu1720	0	0	0	0	0	0	0	0	0.0410694	0.0173353	0.00202018	0.00667213	0	0.00153207	0.0151661	0	0	0.00727855	0	0	0	0	0.00168483	0.00227025	0	0	0	0	0.00392619	0	0	0	0.0132036	0.015361
Otu2285	0	0	0	0	0	0	0	0	0	0	0	0	0	0	0	0	0	0	0	0	0	0	0	0	0	0	0	0	0.00130873	0.00495629	0	0	0.0132036	0
Otu1358	0.0740295	0	0	0	0	0	0	0	0.0847884	0	0.00202018	0	0	0	0	0	0	0	0	0	0.0282748	0.000851549	0	0	0.00871679	0	0	0	0	0	0	0.0134362	0.0132036	0.0358423
Otu1818	0	0	0	0	0	0.125762	0	0	0.0423942	0	0	0	0	0	0	0	0	0	0.0318426	0	0	0	0	0	0	0	0	0	0	0	0	0	0	0
Otu1929	0	0	0	0	0	0	0	0	0	0	0	0	0	0	0	0	0	0	0	0	0	0	0	0	0	0	0	0	0	0	0	0.0095973	0	0
Otu275	0	0	0	0	0	0	0	0	0.0609417	0	0.00505045	0	0.0149102	0.0061283	0.0140828	0.0110958	0.0218486	0	0.0142743	0	0	0	0	0.141891	0.384507	0.352937	0	0	0	0	0	0	0	1.09063
Otu255	0	0.0183465	0	0	0	0	0	0	0.0185475	0	0.00606054	0	0	0	0	0	0	0	0.0263525	0.00361553	0.0305368	0	0.0370664	0.00227025	0	0	0.0277836	0.00261876	0.00130873	0.00371722	0	0.153557	0	0.0256016
Otu145	0	0	0	0	0	0	0	0	0	0	0	0	0	9.54635	0	0	0	0	0	0	0	0	0	0	0	0	0	0	0	0	0	0	0	0
Otu234	0	0	0	0	0	0	0	0	0	0	0	0.023829	0	0.00459622	0	0	0	0	0	0	0	0	0	0	0	0	0	0	0	0	0	0	0	0
Otu221	0.0138805	0	0.0494954	0	0.151777	0	0	0	0	0	0.00606054	0.000953162	0.487065	0.20683	0.616395	0.240937	1.3971	0	0	0.00180776	0.0339297	0	0	0.0113513	0	0	0	0	0.00130873	0	0	0	0	0
Otu461	0.194327	0.532049	0.0968388	0.194052	1.96263	0	0	0	0	0.00123824	0	0	0	0	0	0	0.0279177	0	0	0	0	0	0	0	0	0	0	0	0.901714	0	0	0	0	0
Otu2835	0	0.0252265	0.0731671	0.0447811	0	0	0	0	0	0.0173353	0	0.00857845	0	0	0	0	0	0	0	0	0	0	0	0.00227025	0	0	0	0.00261876	0	0	0	0	0	0
Otu152	0	0	0	0	0.00523368	0	0	0	0	0	0	0.000953162	1.68982	0	0	0.0475534	0.717364	0	0.00109802	0	0	0	0	0	0	0	0	0	0	0	0	0	0.00220061	0
Otu249	0	0	0	0	0	0	2.42919	0.000469812	0	0	0	0	0	0	0.00108329	0	0	0.319043	0	0.00451941	0	0	0	0.0227025	0	0	0	0	0	0	0	0.00383892	0	0
Otu102	0	0	0	0	0	0	0	0	0	0	0	0	0	0	0	0	0	0	0	0	0	0	0	0.00227025	0	0	0	0	0.00523492	0.00433676	0.00280844	0.0844562	0	0
Otu200	0	0	0	0	0	0	0	0	0	0	0	0	0	0	0	0	0	0.00121309	0	0	0	0	0	0	0	0	0	0	0	0	0	0	0	0
Otu1670	0	0	0	0	0	0	0.374573	0	0	0	0	0	0	0	0	0	0	0	0.00439208	0	0	0	0	0	0	0	0	0	0	0.000619536	0	0	0	0
Otu590	0	0	0	0	0	0	0	0.000469812	0	0	0	0	0.00372754	0.0061283	0.0617478	0.00951068	0.0728288	0	0	0	0	0	0	0	0	0	0	0	0	0	0	0	0	0
Otu1003	0	0.0183465	0.00430394	0.00373176	0	0	0	0	0	0.0160971	0	0	0	0	0	0	0	0	0	0	0	0	0	0	0	0	0	0	0	0	0	0	0	0
Otu407	0	0	0	0	0	0	0.301432	0.334036	0	0	0.00101009	0.0181101	0	0	0	0	0	0.0460975	0.104312	0.00361553	0	0	0	0	0	0	0	0	0	0	0	0	0	0
Otu118	0	0	0	0	0.00523368	0.000998114	0.00110821	0	0	0	0	0	0	0	0	0	0.00121381	0	0	0	0	0	0.056442	0	0	0	0	0	0	0.0557583	0.10204	0	0	0
Otu133	0	0	0.0193678	0.0709035	0	0.13774	0.54967	0.20061	0	0	0.011111	0	0	0	0.018416	0.00158511	0	0.0800641	0.240466	0.015366	0.0882173	0.103889	0	0.153242	0.226637	0.166945	0	0.0261876	0.477686	0.017347	0.0290205	0.0211141	0.00220061	0.0102407
Otu392	0	0	0	0	0.0680379	0.0529	0	0.166783	0	0	0.00707064	0.00762529	0.0161527	0	0	0.0126809	0.00849669	0.0558022	0.296465	0.0126543	0	0	0	0	0	0	0.0191012	0.0130938	0	0.00123907	0	0.145879	0.0176049	0.0204813
Otu403	0	0	0	0	0	0	0	0	0	0	0	0	0	0	0	0.00317023	0.00364144	0	0	0	0	0	0	0	0	0	0	0	0	0	0	0	0	0
Otu1333	0.0508953	0	0	0.0335858	0	0.0938227	0	0.00563775	0	0	0	0	0	0	0	0	0	0	0.0285485	0.015366	0	0	0	0	0	0	0	0	0	0	0	0	0	0
Otu682	0	0	0.0710151	0	0	0	0	0	0	0.0693413	0.00707064	0.00190632	0.0310628	0.00766037	0.0162494	0.00475534	0.0315591	0.00121309	0.00329406	0.00994269	0	0.0034062	0.00673934	0	0	0	0.00173647	0.00523752	0.0261746	0.00495629	0.013106	0.316711	0.171647	0.0819252
Otu405	0	0.0940259	0	0.235101	9.00194	0	0	0	0	0	0	0	0	0	0	0	0	0	0	0	0	0	0	0	0	0	0	0	0	0	0	0	0	0
Otu2068	0	0	0.00430394	0.0373176	0.0261684	0	0	0	0	0	0	0	0	0	0	0	0	0	0	0	0	0	0	0	0	0	0	0	0	0	0	0	0	0
Otu703	0	0.0160532	0.0193678	0.119416	0.0157011	0	0	0	0	0	0	0	0	0	0	0	0	0	0	0	0	0	0	0	0	0.00448174	0.00347295	0	0	0	0	0	0	0
Otu42	0.00462684	0.00229331	0.00645592	0.0223906	0	0.65077	1.30657	0.0718813	1.57256	0.148588	0.126261	0.109614	3.04167	2.33641	4.74916	0.573811	1.26843	0.35301	1.06398	0.189815	1.2735	0.172013	0.30327	1.20323	0.125909	0.106441	0.0902966	0.453046	0.352048	0.263923	0.219058	0.470268	1.96074	0.609319
Otu1098	0	0	0	0	0	0	0	0	0	0	0	0	0	0	0	0	0	0	0	0	0	0	0	0	0	0	0.00173647	0	0	0	0	0	0	0
Otu3980	0	0	0	0	0	0	0	0	0	0	0	0	0	0	0	0	0	0	0	0	0.0429777	0	0	0	0	0	0	0	0	0	0	0	0	0
Otu715	0	0.080266	0	0.0522447	3.66358	0	0	0	0	0	0	0	0	0	0	0	0	0	0	0	0	0	0	0	0	0	0	0	0	0	0	0	0	0
Otu2588	0	0	0	0	0	0	0	0	0	0	0	0	0	0	0	0	0	0	0	0	0	0	0	0	0	0	0	0	0	0	0	0	0.00220061	0
Otu1257	0	0	0	0	0	0	0	0	0	0	0	0	0	0	0	0	0	0.00849164	0	0	0	0	0	0	0	0	0	0	0	0	0	0	0	0
Otu430	0.0786564	0	0	0	0	0.00598868	0.00110821	0	0	0	0	0	0.00372754	0.237471	0.475566	0.0126809	0.0534078	0	0	0.00180776	0	0	0.000842417	0	0	0	0	0	0.0248659	0.0123907	0	0	0.0594164	0
Otu1485	0	0	0	0	0	0	0	0	0	0	0	0	0	0.0398339	0	0	0.00485525	0	0	0	0	0	0	0	0	0	0	0	0	0	0	0	0	0
Otu568	0	0	0	0	0	0	0	0	0	0	0	0	0	0	0	0	0	0	0	0	0	0	0.000842417	0	0	0	0.00173647	0	0	0	0	0	0	0
Otu622	0.060149	0.0550396	0.0430394	0.0223906	0.0889726	0	0	0.00845662	0.180175	0.00742942	0.00606054	0.249728	0	0	0.00866636	0	0.00971051	0.0157702	0.0307446	0.000903881	0	0	0	0	0.0029056	0.00112044	0	0	0	0	0	0	0	0
Otu312	0	0	0	0	0	0	0	0	0	0	0	0	0.176437	0.364634	0.694392	0.0713301	0.277963	0	0	0	0	0	0	0	0	0	0	0	0	0	0	0	0	0
Otu781	0	0	0	0	0	0	0	0	0	0	0.00404036	0	0	0	0	0	0	0.00363928	0	0	0	0	0	0	0.00193706	0	0.00173647	0	0	0	0	0	0	0
Otu561	0	0	0	0	0	0	0	0	0	0	0	0	0	0	0	0	0	0	0	0	0	0	0.0176908	0	0	0	0	0	0	0	0	0	0	0
Otu287	0.129552	0.153652	0	0.0970258	0	0	0.0731415	0.00140944	0.349752	0.216691	0.0303027	0.164897	0	0	0.047665	0	0	0	0.0109802	0.0162699	0.162863	0.0187341	0.00926659	0	0.00968532	0.00784305	0	0.00785628	0.0458055	0.0111517	0.0168506	0.14204	0.00880243	0.174091
Otu154	0	0	0	0	0	0	0	0	0	0	0	0	0	0	0	0	0	0	0	0	0	0	0	0	0	0	0	0	0.00392619	0.00991258	0.00561687	0	0	0
Otu577	0.319252	0.0114666	0.0129118	0.0223906	0.130842	0.0868359	0.0953056	0	0.166927	0.0160971	0.00202018	0.0733934	0	0.00766037	0	0	0	0.00727855	0.00219604	0	0.0497636	0.136248	0.010109	0.0136215	0	0.00224087	0	0	0.00130873	0.00805397	0.0140422	0.0134362	0.0308085	0.0614439
Otu48	0.0231342	0.245385	0.00430394	0	0.00523368	0.00698679	1.96928	0.27578	3.26965	0.868004	0.199998	0.0381265	0.664745	2.13265	0.191743	0.0602343	0.176003	0.441565	0.137253	0.084061	0.139112	0.165201	0.329385	0.0737831	0.353514	1.535	3.60665	2.58734	0.196309	0.288084	0.0720832	0.618066	1.8023	0.0204813
Otu153	0.00925369	0	0	0	0	0	0	0.000469812	0	0	0	0	0	0	0	0	0	0	0	0	0	0	0.000842417	0	0	0	0	0	0	0	0	0	0	0
Otu143	0	0.00229331	0.00215197	0	0	0.115781	0.0820072	0.140474	0.275562	0.198118	0.0797972	0.00571897	0.357844	1.34363	0.73989	0.0269469	0.077684	0.0315404	0.0417248	0.0876765	0.0497636	0.117514	0.192071	0.0045405	0.00387413	0.0123248	0.0225741	0	0.0458055	0.076203	0.0205952	0.0556643	0.444523	0.0512033
Otu429	0	0	0	0	0	0	0	0	0	0	0	0	0	0	0.00324988	0.00475534	0	0	0	0	0	0	0	0	0	0	0	0	0	0	0	0	0	0
Otu914	0	0	0	0	0	0	0	0	0.543176	0	0	0	0	0	0	0	0	0	0	0	0	0	0	0	0	0	0	0	0	0	0	0	0	0
Otu123	0	0	0	0	0	0	0.048761	0	0.00132482	0.00990589	0.0303027	0	0	0	0	0.0364576	0.032773	0.137079	0	0.00723105	3.07177	0	0	1.92744	0.276032	0.192715	0	0	0.235571	0.0142493	0.0102976	0.0191946	0	0.168971
Otu4887	0.0138805	0	0	0	0	0	0	0	0.102011	0	0.00101009	0	0	0	0	0	0	0	0	0	0.00791694	0	0	0	0	0	0	0	0	0	0	0	0	0
Otu428	0	0	0	0	0	0	0	0.000469812	0.0476935	0.00371471	0.00404036	0	0	0	0	0	0	0.00970473	0	0	0.0701215	0	0	0.00113513	0.00774826	0	0.00173647	0	0	0	0.0102976	0.0441476	0.0176049	0
Otu585	0	0	0	0	0	0	0	0	0.980366	0	0	0	0	0	0	0	0	0	0	0	0	0	0	0	0	0	0	0	0	0	0	0	0	0
Otu148	0	0	0	0	0	0	0	0	0	0	0	0	0	0	0	0	0	0.00485237	0	0	0	0	0	0	0	0	0	0	0	0	0	0	0	0
Otu279	0	0.00229331	0	0	0	0	0	0	0.00264964	0.0631501	0.00303027	0.00190632	0	0	0	0	0	0	0	0	0.00226198	0.0212887	0.0547571	0.00113513	0	0.00224087	0	0	0.00523492	0.0185861	0	0.0499059	0.79662	0.189452
Otu1398	0	0	0	0	0	0	0	0	0	0	0	0	0	0	0	0	0	0	0	0	0	0.000851549	0	0	0	0	0	0	0	0	0	0	0	0
Otu202	0	0	0	0	0	0	0	0	0.0331205	0.121347	0	0.00571897	0	0	0	0	0	0	0	0	0.00226198	0.0017031	0.354658	0	0.000968532	0	3.05272	0.0471377	0.0366444	0.112136	0.0196591	0.0940535	0.32569	0
Otu632	0	0	0	0	0	0	0	0	0	0.00742942	0.00101009	0.0562365	0	0	0	0	0	0	0	0	0	0.0068124	0.00589692	0.00227025	0	0	0	0.00261876	0.00261746	0.0315964	0.0252759	0.00575838	0.0440121	0
Otu192	0	0	0	0	0	0	0	0	0	0	0.00202018	0	0.0596407	1.29307	3.06789	0.0554789	0.268253	0	0	0	0	0	0	0	0	0	0	0	0	0.000619536	0	0	0	0
Otu3287	0.198954	0.00229331	0.00860789	0	0.00523368	0	0	0	0	0	0	0	0	0	0	0	0	0	0	0	0	0	0	0	0	0	0	0	0	0	0	0	0	0
Otu782	0	0	0	0	0	0	0	0	0	0.700842	0	0	0	0	0	0	0	0	0	0	0	0	0	0.00227025	0.000968532	0.00336131	0	0.00785628	0	0	0	0	0	0
Otu318	0	4.33666	0	0	0	0	0	0	0	0	0	0	0	0	0	0	0	0	0	0	0	0	0	0	0	0	0	0	0	0	0	0	0	0
Otu31	0.00925369	0	0	0	0	0.300432	2.14659	0.0662435	1.91569	0.152303	0.503025	0.146787	1.54072	0.686369	0.9208	0.14583	0.917643	0.454909	7.78496	0.50527	0.770205	1.36418	3.63924	2.35993	0.043584	0.0212883	0.0399389	0.141413	3.83719	1.1003	1.35554	1.549	1.57563	0.506912
Otu1646	0	0	0	0	0	0	0	0	0	0.00123824	0.00303027	0	0	0	0	0	0	0	0	0	0	0	0	0	0	0	0	0.00261876	0	0.0823983	0.107657	0	0	0
Otu99	0	0	0.00215197	0	0	0	0	0.000469812	0	0.00990589	0.00303027	0	0	0	0	0	0	0	0	0	0.00565496	0	0	4.57569	0.0184021	0.00784305	0	0.00261876	0.18584	0.301095	0.431563	0	0.123234	0.691244
Otu466	0	0.00229331	0	0	0	0	0	0	0	0	0.10808	0	0	0	0	0	0	0.131014	0.137253	0.0108466	0.00904793	0	0.000842417	0.00227025	0	0	0	0	0.0209397	0.0117712	0.0393181	0	0.0220061	0
Otu2382	0	0	0.253933	0	0.0785053	0	0	0	0	0	0	0	0	0	0	0	0	0	0	0	0	0	0	0	0	0	0	0	0	0	0	0	0	0
Otu1039	0	0	0	0	0	0	0	0	0	0	0	0	0.0907035	0.12563	0.355321	0.0317023	0.0206348	0	0	0	0	0	0	0	0	0	0	0	0	0	0	0	0	0
Otu2313	0	0.00229331	0	0	0	0	0	0	0	0	0	0	0	0	0	0	0	0	0	0	0	0	0	0	0	0	0	0	0	0	0	0	0.0374103	0
Otu814	0.347013	0	0.613312	0	0.251217	0	0	0	0	0	0	0	0	0	0	0	0	0	0	0	0	0	0	0	0	0	0	0	0	0	0	0	0	0
Otu2834	0.300745	0	0.0258237	0	0.00523368	0	0	0	0	0	0	0	0	0	0	0	0	0	0	0	0	0	0.000842417	0	0	0	0	0	0	0	0	0	0	0
Otu1784	0	0	0	0	0	0	0	0	0	0	0	0	0	0	0	0	0	0	0	0	0.00226198	0	0	0	0	0	0	0	0	0	0	0	0	0
Otu267	0	0	0	0	0	0	0	0	0	0	0	0	0.091946	0.28037	0.820054	0.0681598	0.415124	0.00242618	0	0	0	0	0	0.009081	0	0	0.0399389	0.010475	0	0	0	0	0	0
Otu57	0	0.839353	0.00215197	0	0.0104674	1.33947	7.49258	0	0	0	0	0	0.00248503	0	3.42321	0	0.00121381	0	0	0	0	0	0	0.0737831	0	0	0	0.419002	0	3.91485	4.61801	0.00191946	0.149641	1.0087
Otu269	0	0	4.67193	0	0	0	0	0	0	0	0.00101009	0	0	0	0.00108329	0	0	0	0	0	0	0	0	0	0	0	0	0	0	0	0	0	0	0
Otu726	0	0	0	0	0	0	0	0	0	0	0.43939	0	0	0	0	0	0	0	0	0	0	0	0	0	0	0	0.00868236	0.00785628	0	0	0	0	0	0
Otu538	0	0	0	0.156734	0	0	0	0	0	0	0	0.755857	0	0	0	0.00158511	0	0	0	0	0	0	0	0	0	0	0	0	0	0	0	0	0	0
Otu1832	0	0	0	0	0	0	0	0	0	0	0	0.0362201	0	0	0	0	0	0	0	0	0	0	0	0	0	0	0	0	0	0	0	0	0	0
Otu233	0	0.483889	0	0.0559764	0	0.29644	0	0.0836266	0	0	0	0.000953162	1.5432	0.0995848	0	0.0412129	0	0	0	0	0	0.0127732	0.00421209	0.00567563	0.0125909	0.00784305	0	0	0	0	0	0	0.00660182	0
Otu187	0	0.176585	0	0.242564	0	0	0	0	0	0	0	0.000953162	0	0	0	0	0	0	0	0	0	0	0	0	0	0	0	0	0	0	0	0	0	0
Otu639	0	0	0.00215197	0	0	0	0.0465446	0	0	0	0	0	0	0	0	0	0	0.00849164	0	0	0	0	0	0	0	0	0	0	0	0	0	0	0	0
Otu67	0	0	0.00860789	0	0	0	0.00110821	0.352359	0	0.00495295	0.0101009	0.00476581	0	0.00153207	0	0	0	1.79538	3.28418	0.135582	0	0.0051093	0.149108	0	0	0.00224087	0	0	0.0680539	0.706891	1.22073	0	0	0
Otu435	0	0	0	0.0298541	0	0	0	0	0.0516679	0	0	0	0.00372754	0	0	0	0.00971051	0	0	0	0	0	0	0	0	0	0	0	0.842822	0	0	0.0115168	0.00220061	0
Otu1785	0	0	0	0	0	0	0	0	0	0	0	0	0	0	0	0	0	0	0	0	0	0	0	0	0	0	0	0	0.00130873	0	0	0	0.00440121	0
Otu174	0	0.38069	0	0.0261223	0	0	0	0	0	0	0	0	0	0.00153207	0	0	0	0	0	0	0	0	0	0	0	0	0	0	0	0	0	0	0	0
Otu144	0	0	0	0	0	0	0	0.197321	0.165602	0.833333	0.285856	0.653869	0	0	0	0	0	0.0254749	0.0307446	0.00632717	0.332511	0.000851549	0	0.009081	0.0784511	0.0470583	0.251789	1.02917	0	0.00433676	0.00561687	0.147798	0	0.440348
Otu1708	0	0	0.0451914	0	0	0	0	0	0	0	0	0	0	0	0	0	0	0	0	0	0	0	0.0294846	0	0	0	0	0	0	0	0	0	0	0
Otu982	0	0	0.00215197	0	0	0	0.111929	0.000939624	0	0	0	0	0	0	0	0	0	0.00727855	0	0	0	0	0	0	0	0	0	0	0	0	0	0	0	0
Otu158	0.434923	0.0481596	0.0408875	0.00373176	0.0104674	0.0149717	0.0387872	0.077519	1.33409	0.0396236	0.11515	0.0476581	0	0.00919244	0.0595812	0	0.0267039	0.0497368	0.0274505	0.0117505	0.00452397	0	0.0370664	0	0	0	0.0260471	0	0.0693626	0.0167275	0.0205952	0.0383892	0.0242067	0
Otu574	0	0	0.00430394	0	0	0	0.00775744	0.0037585	0.153679	0.0123824	0.0363633	0.0123911	0	0	0	0	0	0.00121309	0	0	0	0	0.00336967	0	0	0	0.00694589	0	0.00130873	0.00619536	0.00748916	0.0153557	0	0
Otu346	0	0	0	0	0	0	0.0365708	0.000939624	0	0.0507677	0.365653	0.0209696	0	0	0	0	0	0.0752117	0.054901	0.0180776	0.0124409	0	0	0.00681075	0.00871679	0.0100839	0	0	0.00523492	0.0532801	0.136677	0.0441476	0.147441	0
Otu995	0	0	0	0	0	0	0	0	0	0	0	0	0	0	0	0	0	0	0.00219604	0	0	0	0	0	0	0	0	0	0	0	0	0	0	0
Otu620	0	0	0	0	0	0	0	0	0	0	0	0.00190632	0	0	0	0.0110958	0	0.00606546	0	0	0.0135719	0	0	0	0	0	0	0	0	0	0	0	0	0
Otu1374	0	0	0	0	0	0	0	0	0	0	0	0	0	0	0	0	0	0	0	0	0	0	0.105302	0	0	0	0	0	0	0.00309768	0	0	0.0220061	0
Otu128	0	0	0	0	0	0	0	0	0	0.00495295	0.00404036	0	0	0	0	0.0110958	0	0	0.0384307	0	0	0	0	0	0	0	0.00173647	0	0	0.000619536	0	0	0.00220061	0
Otu337	0.180447	0	0.45837	0	0	0	0	0	0.00132482	0.0383853	0.00303027	0.0257354	0	0	0	0	0	0	0	0	0.265783	0	0.0345391	0.154377	0.17821	0.164704	0	0	0.248659	0.0768225	0.0177868	0	0	0.168971
Otu322	0	0	0.0473434	0	0	0	0	0	0	0	0	0	0	0	0	0	0	0	0	0	0	0	0	0	0	0	0	0	0	0	0	0	0	0
Otu673	0	0	0	0	0	0	0	0.000469812	0	0	0	0	0	0	0.00108329	0	0	0.141932	0.130664	0.00451941	0	0	0	0	0	0	0	0	0	0	0	0	0	0
Otu810	0	0	0	0	0	0	0	0	0	0	0.00303027	0	0	0	0	0	0	0.289929	0	0	0	0	0	0	0	0	0.00173647	0	0	0	0	0	0	0
Otu771	0	0	0	0	0	0.00399245	0.00443282	0.000469812	0	0	0	0	0	0	0	0	0	0.00121309	0.00329406	0	0	0	0.000842417	0	0	0	0	0	0	0	0	0	0	0
Otu557	0	0	0	0	0	0	0.0964138	0	0	0	0	0	0	0.0107245	0.0389986	0.028532	0.0182072	0.00121309	0	0	0	0	0	0	0	0	0	0	0	0	0	0	0	0
Otu1801	0	0	0	0	0	0	0	0	0	0	0	0	0.0149102	0	0	0	0.0254901	0	0.0384307	0.00542329	0	0	0	0	0	0	0	0	0	0	0	0	0	0
Otu165	0.00462684	0	0	0	0	0	0	0	0	0	0	0	0.0770359	0.0291094	0	0	0.0558354	0	0.0900377	0.0216932	0	0	0	0	0	0	0	0	0.336343	0.0997454	0.0917423	0	0.0528146	0
Otu1036	0	0	0	0	0	0	0	0	0	0	0	0.000953162	0	0	0	0.00475534	0	0	0	0	0	0	0	0	0	0	0	0	0	0	0	0	0	0
Otu1743	0	0	0	0	0	0	0	0	0	0	0	0	0	0.00306415	0	0.00951068	0.0412696	0	0	0	0	0	0	0	0	0	0	0	0	0	0	0	0	0
Otu108	0	0	0	0.0261223	0.0104674	0	0	0	0.429241	0.250124	0.822214	0	0	0	0	0	0.00121381	0	0	0.000903881	0.10292	0.0187341	0.219029	0.00113513	1.22326	0.917637	1.18948	0.172838	0.00130873	0.0303573	0.0674025	0.0844562	0.061617	0.102407
Otu3232	0	0	0	0	0.193646	0	0	0	0	0	0	0	0	0	0	0	0	0	0	0	0	0	0	0	0	0	0	0	0	0	0	0	0	0
Otu120	0	0	0	0	0.00523368	0	0.00110821	0	0	0.0136206	0	0	0.00248503	0	0	0	0.00242763	0	0	0	0	0	0.00421209	0	0	0	0	0	0	0	0	0	0	0
Otu1154	0	0	0	0	0	0	0	0.00234906	0	0.00495295	0	0.0219227	0	0	0	0	0	0	0.053803	0.00180776	0	0	0	0	0	0	0	0	0	0	0	0	0.00220061	0
Otu1696	0	0	0	0	0	0.114783	0	0	0	0	0	0	0	0	0	0	0	0	0	0	0	0	0	0	0	0	0	0	0	0	0	0	0	0
Otu904	0.189701	0	0	0	0	0	0.0110821	0	0.140431	0.0136206	0.00101009	0.0314543	0	0	0	0	0	0.00727855	0.00109802	0.00451941	0.00565496	0.00851549	0.00842417	0	0	0	0	0	0	0	0.00187229	0.0422281	0.0484134	0
Otu659	0	0.00687994	0	0.0447811	0	0	0	0	0	0	0.00404036	0.0514707	0	0	0	0	0.00121381	0	0.0120782	0	0	0.0034062	0	0	0	0	0.00347295	0	0	0	0	0	0	0
Otu761	0	0	0	0	0	0	0	0	0	0	0	0	0	0	0	0	0	0.0279011	0	0.000903881	0	0	0	0	0	0	0	0	0	0	0	0	0.00660182	0
Otu198	0	0.00458663	0	0	0	0	0	0	0	0	0	0	0	0	0.00108329	0	0	0	0	0	0	0	0	0	0	0	0	0	0.00261746	0.203827	0.185357	0	0.677787	0
Otu2367	0	0	0	0	0	0	0	0	0	0.00619118	0	0.0876909	0	0	0	0	0	0	0.00329406	0	0.00226198	0	0	0	0.00677973	0.00224087	0	0	0	0	0	0	0	0
Otu651	0	0	0	0	0	0	0	0.00187925	0	0	0.0949485	0.00571897	0	0	0	0	0	0.0169833	0.0406267	0.0298281	0.00565496	0	0	0.0045405	0	0	0	0	0.00654365	0.0068149	0.00842531	0.0095973	0.0396109	0
Otu68	0.00925369	0	0	0	0	0.341355	0.118578	0.0230208	0.674333	0.0495295	0.0565651	0.125817	0.0173952	0	0.00216659	0.0380427	0	0.947425	1.73487	0.555887	1.8175	0.498156	0.237562	1.01367	0.139469	0.0739488	0.0798778	0.0707065	0.471143	0.274455	0.444669	0.349342	0.475331	0.337942
Otu1027	0	0.00917326	0	0.0485129	0	0	0	0	0.0622665	0	0.00404036	0.0104848	0	0	0	0	0	0	0	0.037963	0	0	0.000842417	0	0.0358357	0.0201678	0.00347295	0	0.00130873	0	0	0	0	0
Otu1428	0	0	0	0	0	0	0	0	0	0	0	0	0	0	0	0	0	0	0	0	0	0	0.000842417	0	0	0	0	0	0	0	0	0.00383892	0	0
Otu2380	0	0	0	0	0	0	0	0	0	0	0	0	0	0.12563	0.0129995	0	0.00121381	0	0	0	0	0	0.00168483	0	0	0	0	0	0.00130873	0	0	0	0.00660182	0
Otu1492	0	0	0	0	0	0	0	0	0	0.0532442	0	0	0	0	0	0	0	0	0	0	0	0	0	0	0	0	0	0	0	0	0	0	0.00220061	0
Otu280	0	0	0	0	0	0	0	0.0131547	0	0.00619118	0	0	0	0	0	0	0	0	0.0120782	0.00813493	0	0	0	0	0	0	0.00173647	0	0	0	0	0	0	0
Otu268	0	0	0	0	0	0.331374	0.00110821	0.0347661	0.0728651	0	0.0131312	0	0	0	0	0	0	0	0.389797	0.0415785	0.0158339	0	0.000842417	0	0	0	0	0	0.238189	0	0	0.0191946	0.0154043	0.276498
Otu1221	0	0	0	0	0	0	0	0	0	0	0	0	0	0	0	0	0	0	0	0.000903881	0	0	0	0	0	0	0	0	0	0	0	0	0	0
Otu506	0	0	0	0	0	0.0988132	0	0.0352359	0	0	0	0	0.0136677	0	0	0.0126809	0.0157796	0.645365	0.0175683	0.0216932	0	0	0	0	0	0	0	0	0	0	0	0	0	0
Otu107	0	0	0	0	0	0	0	0	0	0	0	0	0.00372754	0	0	0.00317023	0	0	0	0	0	0	0.046333	0	0	0	0.0243106	0	0	0.0489434	0.129188	0.00191946	0	0
Otu259	0	0	0	0	0	0	0	0	0	0	0	0	0	0	0	0	0	0.00242618	0.00109802	0	0	0	0	0	0	0	0	0	0	0	0	0	0	0
Otu1383	0	0	0	0	0	0	0	0.00234906	0	0	0	0	0	0	0	0	0	0	0.0384307	0	0	0	0	0	0	0	0	0	0	0	0	0	0	0
Otu356	0	0	0	0	0	0	0	0	0	0.0321942	0.00202018	0.0266885	0.00248503	0.00153207	0	0	0.00121381	0	0	0	0	0	0	0	0	0	0	0	0	0	0	0	0	0.0614439
Otu303	0.0786564	0.116959	0.0710151	0.0671717	0.408227	0.0718642	0.161798	0.000469812	0.461037	0.0247647	0.0303027	0.0972225	0.00372754	0	0	0	0.0145658	0.0145571	0.0131762	0.000903881	0.252211	0.229918	0.0328543	0.0351889	0.030993	0.0246496	0	0.010475	0.00654365	0.00557583	0.0196591	0.32055	0.308085	0.0716846
Otu644	0	0	0	0	0	0	0	0	0.0158978	0.00619118	0	0.0505176	0	0	0	0	0	0	0	0	0.0135719	0.00596085	0.0193756	0.00681075	0.00193706	0	0	0	0	0	0	0.49714	0.105629	0
Otu1755	0	0	0	0	0	0	0	0.00328869	0	0	0	0	0.00124251	0.0153207	0.0314155	0.00317023	0.00606907	0.0497368	0	0	0	0	0	0	0	0	0	0	0	0	0	0	0	0
Otu881	0	0.0114666	0	0.0634399	0	0	0	0.0521492	0	0	0.00505045	0.00285948	0.0447305	0.00459622	0.410569	0.00951068	0.157796	0.00485237	0.0164703	0.00451941	0	0.0289527	0	0.346213	0.0426154	0.00560218	0.0225741	0	0.014396	0	0	0	0	0
Otu851	0	0	0.00645592	0.417957	0	0	0	0.0117453	0	0	0	0.0142974	0.0173952	0	0	0.00634045	0.0558354	0	0	0	0	0	0	0	0.0203392	0.00560218	0	0	0.00654365	0.0111517	0	0	0	0
Otu2550	0	0.00229331	0	0	0	0.0319396	0.00775744	0	0	0	0	0	0	0	0	0	0	0.00363928	0.0417248	0.00271164	0	0.0017031	0	0.00113513	0	0	0	0	0	0	0	0.00191946	0	0
Otu236	0.476565	0	0.0279756	0.0261223	0.287853	0	0.208343	0	0.702154	0.0668648	0	0	0	0.137887	0	0	0	0.211078	0.370033	0.0289242	0.137981	0.300597	0.030327	0.00681075	0.00581119	0.0145657	0	0.00523752	0.172752	0.00123907	0	0	0.0154043	0.0409626
Otu2297	0	0	0.00860789	0.365713	0	0	0	0	0	0	0.00101009	0	0	0	0	0	0	0	0	0	0	0	0	0	0	0	0	0	0	0	0	0	0	0
Otu320	0	0	0	0	0	0	0	0	0	0.00247647	0.0797972	0	0	0	0	0	0	0	0	0	0	0	0	0	0	0	0.0121553	0	0	0	0	0	0	0
Otu1459	0	0	0	0	0	0	0.231615	0	0	0	0	0	0	0	0	0	0	0	0	0	0	0	0	0	0	0	0	0	0	0	0	0	0	0
Otu350	0	0.00229331	0	0	0	0	1.20019	0.0648341	0	0	0	0	0	0	0	0	0	0.209865	0	0.0162699	0	0	0	0.0737831	0	0	0	0	0	0	0	0.00191946	0	0
Otu90	0	0	0	0	0	0	0	0	0	0	0	0	0	0	0	0	0	0	0.00329406	0	0	0	0	0	0	0	0	0	0	0	0	0	0	0
Otu1894	0	0	0	0	0	0	0	0.00798681	0	0	0	0	0	0	0	0	0.00242763	0	0.0955278	0	0	0	0	0	0	0	0	0	0	0	0	0	0	0
Otu2855	0	0	0	0	0	0	0.0709251	0	0	0	0	0	0	0	0	0	0	0.00849164	0	0.000903881	0	0	0	0	0	0	0	0	0	0	0	0.00191946	0	0
Otu131	0	0	0	0	0	0.324387	0	0	0	0	0	0	0.186377	0.0367698	0	0.0760854	0.0315591	0	0.12188	0	0	0.439399	0.101933	0	0	0	0.0225741	0	0	0.00371722	0.0112337	0	0	0
Otu1952	0	0	0	0	0	0	0	0	0	0	0	0	0	0	0.00433318	0.00792556	0.00728288	0.00849164	0.0120782	0	0	0	0.0050545	0	0	0	0.00520942	0	0	0	0	0	0.0660182	0
Otu1568	0	0	0	0	0	0	0.0443282	0.00281887	0	0	0	0.00571897	0.00621257	0	0	0	0	0	0.00329406	0	0	0.00596085	0	0	0	0	0	0	0	0	0	0	0.0132036	0
Otu857	0	0	0	0	0	0	0	0	0	0	0	0	0.00124251	0	0	0.00634045	0.00121381	0.0934081	0.0175683	0.00994269	0	0.0017031	0	0	0	0	0	0	0	0.00495629	0	0	0	0
Otu1716	0	0	0	0	0	0	0	0	0	0	0	0.0381265	0	0	0	0	0	0	0	0	0	0	0	0	0	0	0	0	0	0	0	0	0	0
Otu315	0	0	0	0	0	0	0	0.00234906	0	0	0	0	0.0111826	0	0	0.00951068	0.0145658	0	0.0417248	0	0	0	0	0	0	0	0	0	0	0	0	0	0	0
Otu1896	0	0	0	0	0	0	0	0	0	0	0	0	0	0	0	0.00317023	0	0	0.0109802	0.0180776	0	0	0	0	0	0	0	0	0	0	0	0	0	0
Otu1400	0	0.330237	0	0	0	0	0	0	0	0	0	0	0	0.0061283	0	0	0	0	0	0	0	0	0	0	0	0	0	0	0	0	0	0	0	0
Otu292	0	0	0	0	0	0.160696	0	0.00516793	0.0198723	0.00742942	0.00404036	0.0114379	0.00497006	0.0291094	0.0238325	0.00158511	0.00121381	0.143145	0.556696	0.0108466	0.0135719	0.00255465	0.00252725	0.0715129	0.00968532	0.00224087	0	0	0.00130873	0.00123907	0.00374458	0.0172751	0	0.0512033
Otu231	0.00462684	0	0	0	0	0	0	0	0	0	0	0	0.109341	0.260453	0.413819	0.0776705	1.11185	0	0	0	0	0.00425775	0.0151635	0.00113513	0	0	0	0	0	0	0	0	0.0352097	0
Otu1968	0	0	0	0	0	0	0	0	0	0	0	0	0.00497006	0.00153207	0	0	0	0	0	0	0	0	0	0	0	0	0	0	0	0	0	0	0	0
Otu298	0	0	0	0	0	0	0	0	0	0	0	0	0	0.171592	0.225325	0	0	0	0	0	0	0	0.0269574	0	0	0	0	0	0	0	0	0	0.00440121	0
Otu1121	0	0	0	0	0	0	0	0	0	0	0	0	0	0	0	0	0	0	0	0	0	0	0	0	0	0.00560218	0	0	0	0.0774421	0.11889	0	0	0
Otu242	0	0	0	0	0	0	0	0	0	0	0	0	0.149102	0.0459622	0	0.0269469	3.27244	0	0	0	0	0	0	0	0	0	0.0486212	0	0	0	0	0	0	0
Otu610	0	0	0	0	0	0	0	0	0	0	0	0	0.23235	0.13329	0	0	0.379924	0	0	0	0	0	0	0	0	0	0	0	0	0	0	0	0	0
Otu863	0	0	0	0	0	0	0	0	0	0	0	0	0	0	0	0	0	0	0	0	0	0	0	0	0	0	0.0607766	0	0	0	0	0	0	0
Otu1855	0	0	0	0	0	0	0	0	0	0	0	0	0	0	0	0.00317023	0	0	0	0	0	0	0	0	0	0	0	0	0	0	0	0	0	0
Otu3471	0	0	0	0	0	0	0	0	0	0	0	0	0	0	0	0.00158511	0	0.00242618	0	0	0	0	0	0	0	0	0	0	0	0	0	0	0	0
Otu754	0	0	0	0	0	0	0	0	0	0	0	0	0.387664	0	0	0	0.200279	0	0	0	0	0	0	0	0	0	0	0	0	0	0	0	0	0
Otu1470	0	0	0	0	0	0	0	0	0	0	0.00202018	0	0	0	0	0	0	0	0	0	0.0689905	0	0	0.0136215	0	0.00112044	0	0	0	0	0	0.00191946	0	0
Otu179	0	0	0.64344	0	0	0.59787	0	0	0	0	0	0	0	0	0	0	0	0	2.46945	0.0488096	0	0	0	0	0	0	0	0	0	0	0	0	0	0
Otu1019	0	0	0	0	0	0	0	0	0	0	0	0	0	0	0	0	0	0	0	0.000903881	0	0	0	0	0	0	0	0	0	0	0	0	0	0
Otu4527	0	0	0	0	0	0	0	0	0	0	0	0	0	0	0	0	0	0	0	0	0.0407157	0	0	0	0	0	0	0	0	0	0	0	0	0
Otu996	0.0786564	0.0458663	0.00645592	0.0223906	0.240749	0	0	0	0.225219	0	0	0.0190632	0.00124251	0	0.00541647	0	0	0	0	0	0	0	0	0	0	0	0	0	0	0	0	0	0	0
Otu413	0	0.238505	0	0.0298541	0	0	0	0	0	0	0	0	0.967918	0	0	0.0332874	0	0	0	0	0	0	0.00252725	0.00567563	0.0116224	0.0224087	0	0	0	0	0	0	0	0
Otu1446	0	0	0	0	0	0.00399245	0.0631677	0	0.193424	0.00247647	0.00202018	0.000953162	0	0	0	0	0	0	0.0186663	0	0.0452397	0	0	0.00113513	0	0	0	0	0	0	0	0.0172751	0.00220061	0.00512033
Otu1799	0	0	0	0	0	0	0	0	0	0	0	0	0	0	0.154911	0	0	0	0	0	0	0	0	0	0	0	0	0	0	0	0	0	0	0
Otu621	1.31865	0.371517	0.111903	0.261223	0.251217	0	0	0	0	0	0	0	0	0	0	0	0	0	0	0	0	0	0	0	0	0	0	0	0	0	0	0	0	0
Otu184	0	0.135306	0	0.791133	0.0261684	0	0	0.00610756	0	0	0	0	0	0	0	0	0	1.9834	0	0	0	0	0	0.0045405	1.17483	0.945648	0	0	0.0314095	0	0	0	0.00220061	0
Otu2154	0	0	0	0	0	0	0	0	0	0	0	0	0	0	0	0	0	0	0	0	0	0	0	0	0	0	0	0	0.0091611	0	0	0	0	0
Otu499	0	0	0	0	0	0	0	0	0.11261	0	0.00202018	0	0.0335479	0.0459622	0	0.0206065	0.0400558	0	0	0	0.0260128	0.0613116	0.00758176	0.0158918	0.0154965	0.0168065	0	0	0.0117786	0.00433676	0.00280844	0.00383892	0.0968267	0.133129
Otu628	0	0	0	0	0	0	0	0.000469812	0.0238467	0	0	0	0	0.0061283	0	0	0	0	0.00109802	0.000903881	0	0	0	0	0	0	0	0	0	0	0	0	0	0
Otu151	0	0	0.0688631	0	0	0.00598868	0	0.00422831	0.0397446	0.0148588	0.0232321	0	0	0	0	0	0	0	0.0142743	0	0.243163	0.0017031	0.000842417	0	0	0.00560218	0.00520942	0	0	0	0	0.00383892	0.00660182	25.5607
Otu1672	0	0	0	0	0	0	0	0	0	0	0.00101009	0	0	0	0	0	0	0	0	0	0	0	0	0	0	0	0	0	0	0	0	0	0	0
Otu740	0	0	0	0	0	0.00199623	0	0	0	0	0	0	0	0	0	0	0	0	0	0	0	0	0	0	0	0	0	0	0	0	0	0.00383892	0	0
Otu623	0	0	0	0	0	0	0	0	0.0423942	0.0111441	0.00303027	0.040986	0.0621257	0.00919244	0.00108329	0	0	0	0	0	0.0610735	0.0391713	0.00421209	0.00340538	0.00484266	0	0	0.010475	0.00785238	0.00123907	0	0.143959	0.268474	0
Otu648	0	0	0	0	0	0	0	0	0.568347	0	0.00202018	0	0	0.00459622	0	0	0	0	0	0	0	0	0	0.0136215	0	0.00112044	0	0	0	0	0	0	0.00220061	0
Otu596	0	0	0	0	0	0	0	0	0.113934	0	0.00202018	0	0.463458	0	0.28599	0.028532	0.00606907	0	0	0	0	0.0306558	0.00336967	0	0	0.0100839	0.00173647	0	0	0.00123907	0	0	0	0
Otu2760	0	0	0	0	0	0	0	0	0	0	0	0	0	0	0	0	0	0	0	0	0	0.0017031	0.0589692	0	0	0	0	0	0	0	0	0	0	0
Otu1932	0	0	0	0	0	0	0	0	0	0	0	0	0.00497006	0.00153207	0.00433318	0.00158511	0	0	0	0	0	0	0	0	0	0	0	0	0	0	0	0	0	0
Otu1186	0	0.45637	0	0	0	0	0	0	0	0	0	0	0	0	0	0	0	0	0	0	0	0	0	0	0	0	0	0	0	0	0	0	0	0
Otu1290	0	0.0527462	0	0	0	0	0	0	0.0357701	0	0	0	0	0	0	0	0	0	0	0	0	0	0.0935083	0	0	0	0.00347295	0	0	0	0	0.00383892	0.0198055	0.0256016
Otu918	0	0	0.0150638	0	0	0	0	0	0	0	0	0	0	0	0	0	0	0	0	0	0	0	0	0	0	0	0	0	0	0	0	0	0	0
Otu1674	0	0	0	0	0	0	0	0	0	0	0.146463	0	0	0	0	0	0	0	0	0	0	0	0	0	0	0	0	0	0	0	0	0	0	0
Otu3052	0.384028	0	0.00430394	0	0	0	0	0	0	0	0	0	0	0	0	0	0	0	0	0	0	0	0	0	0	0	0	0	0	0	0	0	0	0
Otu2158	0	0	0	0	0	0	0	0	0	0	0	0	0	0	0	0	0	0.00242618	0	0	0	0	0	0	0	0	0	0	0	0	0	0	0	0
Otu380	0	1.53193	0	0	0	0	0	0.00187925	0.00529928	0.318227	0	0	0	0	0	0	0	0	0	0	0.00339297	0.00255465	0.15332	0.00340538	0.0125909	0.442572	0.494895	0.777772	0	0.00247815	0	0.0383892	0.0264073	0.399386
Otu1102	0	0	0	0	0	0	0	0	0	0	0	0	0	0	0	0	0	0	0	0	0	0	0	0	0	0	0	0	0.00261746	0.00185861	0	0	0.050614	0
Otu1535	0	0	0	0	0	0	0	0	0	0	0.00101009	0	0.0149102	0.00459622	0.00324988	0.00317023	0.0643321	0	0	0	0.00565496	0	0	0	0.00387413	0	0	0	0.0183222	0.00433676	0.00280844	0	0.0528146	0.0921659
Otu824	0	0	0	0	0	0	0	0	0	0	0	0.040986	0	0	0	0	0	0	0	0	0	0	0.000842417	0	0	0	0	0	0	0	0	0	0	0
Otu487	0	0	0	0	0	0	0	0.000469812	0	0	0	0	0	0	0	0	0	0	0	0	0	0	0	0	0	0	0	0	0	0	0	0	0	0
Otu505	0	0	0	0	0	0	0	0.000469812	0	0	0	0	0	0	0	0	0	0	0	0	0	0	0	0	0	0	0	0	0	0	0	0	0	0
Otu687	0	0	0	0	0	0	0	0.00140944	0.0476935	0.00495295	0.00404036	0.0905504	0	0	0	0.00475534	0	0	0.051607	0	0	0	0	0.00113513	0	0	0.00347295	0	0	0.00185861	0.00280844	0.00767784	0.00440121	0
Otu361	0	0	0	0	0	0	0	0	0	0	0	0	0.42494	0.153207	0.375903	0.228256	0.104388	0	0	0	0	0	0	0	0	0	0	0	0	0	0	0	0	0
Otu856	0	0	0	0	0	0	0	0	0	0	0	0	0	0	0	0	0	0	0	0	0	0	0	0.377997	0	0	0	0	0	0	0	0	0	0
Otu330	0	0	0.0172158	0.0335858	0.0314021	0.130753	0.723658	0.0357057	0.151029	0.27365	0.134342	0.0619555	0	0	0	0	0	0	0.106508	0.0108466	0	0.262277	0.17775	0.0147566	0.160776	0.12773	0	0.0392814	0.281377	0.318442	0.409096	0.243771	0.114432	0.0204813
Otu212	0	0.00458663	0.0107599	0	0	0.196628	0.00110821	0	0	0.00495295	0.00505045	0.00190632	0.103129	0.183849	0.298989	0.0158511	0.332585	0.0145571	0.00219604	0	0.00113099	0	0.0134787	0.0045405	0.0029056	0.00112044	0.0121553	0.00261876	0.00523492	0	0	0.00383892	0.00220061	0.015361
Otu1029	0	0	0	0.00373176	0	0	0	0	0	0	0	0	0	0	0	0	0	0	0	0	0	0	0	0	0	0	0	0	0	0	0	0	0	0
Otu3004	0	0	0	0	0	0	0	0	0.0410694	0	0.0121211	0	0	0	0	0	0	0	0	0	0	0	0	0	0	0	0	0	0.00261746	0.000619536	0	0	0	0
Otu965	0	0	0	0	0	0	0	0.00187925	0	0	0	0.0123911	0	0	0	0	0	0	0	0	0	0	0	0	0	0	0	0	0	0	0	0	0	0
Otu1198	0	0	0	0	0	0	0	0	0	0	0	0	0	0	0	0	0	0	0	0	0	0	0	0	0	0	0.00694589	0	0	0	0	0	0.00660182	0.0204813
Otu146	0	0	0	0	0	0	0	0	0	0.00742942	0	0	0	0	0	0	0	0.00485237	0	0	0	0	0	0	0	0	0	0	0	0	0	0	0	0
Otu481	0	0	0	0	0	0	0	0	0	0	0	0	0	0	0	0	0	0	0	0	0	0	0.000842417	0	0	0	0	0	0	0	0	0	0	0
Otu2150	0	0	0	0	0	0	0	0	0.043719	0	0	0	0	0	0	0	0	0	0	0	0	0	0	0	0	0	0	0	0	0	0	0.00383892	0	0
Otu2463	0	0	0	0	0	0	0	0	0	0	0	0	0	0	0	0	0	0	0	0	0	0	0	0	0	0	0	0	0	0	0.00748916	0	0	0
Otu1998	0	0	0	0	0	0	0	0	0	0.00123824	0	0.00381265	0	0	0	0	0	0	0	0	0.0192269	0.0161794	0.000842417	0	0	0	0	0	0.00785238	0	0	0.0403086	0.0836231	0.00512033
Otu3446	0	0	0	0	0	0	0	0	0	0	0	0	0	0	0	0	0	0	0	0	0	0	0	0	0	0	0	0	0.0274833	0	0	0	0	0
Otu225	0	0	0	0	0	0	0	0	0	0.0359089	0.00303027	0.420344	0	0	0	0	0	0	0	0	0.0203578	0	0.00589692	0	0	0	0	0	0.0130873	0	0	0	0.0880243	0
Otu1133	0	0	0	0	0	0	0	0	0	0	0	0	0	0	0	0	0	0	0	0	0	0	0.00926659	0	0	0	0	0	0	0.0142493	0.00561687	0	0	0
Otu1011	0	0	0	0	0	0	0	0	0	0	0	0	0	0	0	0	0	0	0	0	0.00904793	0	0	0.0306484	0	0	0	0	0	0.000619536	0	0	0.00440121	0.00512033
Otu2060	0	0	0	0	0	0	0	0	0	0	0	0.0524239	0	0	0	0	0	0	0	0	0	0	0	0	0	0	0	0	0	0	0	0	0	0
Otu4264	0	0	0	0	0	0	0	0	0.0516679	0	0	0	0	0	0	0	0	0	0	0	0	0	0	0	0	0	0	0	0	0	0	0	0	0
Otu172	0	0	2.31122	0.0634399	0	0	0	0.0441623	0	0	0.00303027	0	0.0260928	0	0.0151661	0	0.038842	0	0	0	0	0	0.00252725	0.00227025	0.00193706	0	0.00694589	0	0	0.123907	0.131997	0	0.29048	0
Otu999	0	0.087146	0.47989	0.078367	0	0	0	0	0	0	0	0	0	0	0	0	0	0	0	0	0	0	0	0	0	0	0	0	0	0	0	0	0	0
Otu1158	0	0	0	0	0	0	0	0	0	0	0.00505045	0.00285948	0.0347904	0.00919244	0	0.00634045	0.129878	0	0	0	0	0	0	0	0	0	0	0	0.0170135	0.00619536	0.0121699	0	0.0330091	0
Otu2213	0	0	0	0	0	0	0	0	0.141756	0	0	0	0	0	0	0	0	0	0	0	0	0	0	0	0	0	0	0	0	0	0	0	0	0
Otu149	0	0	0	0	0	0	0	0	0	0	0.00404036	0.000953162	0	0	0	0.00158511	0	0	0.796065	0.00903881	0.261259	0.0178825	0	0.736696	1.28234	1.29971	0.338612	0.0811816	0.00130873	0.109038	0.211569	0	0.0660182	0.0409626
Otu2431	0	0	0	0	0	0	0	0	0	0.00123824	0	0	0	0	0	0	0	0	0	0	0	0	0.00926659	0	0	0	0.02952	0.0890379	0.00130873	0	0	0	0	0
Otu270	0	0	0	0	0	0	0.0786826	0	0.00132482	0	0	0.000953162	0	0	0	0	0	0	0	0	0.116492	0	0	0	0	0	0	0	0	0.00309768	0.00655302	0	0.0704194	0.220174
Otu204	0	0.00458663	0	0	0	0	0.00110821	0	0.0172226	0.227836	0.0181816	0	0.00497006	0.127162	0.00324988	0	0.00364144	0	0	0	0.0554186	0.0238434	0.349603	0	0	0.0112044	0.204904	0.0707065	0.0366444	0.0123907	0	0.696764	0.695392	1.14183
Otu519	0	0.222452	0	0.00373176	0	0	0	0	0	0	0	0	0	0	0	0	0	0	0	0	0	0	0	0	0	0	0	0	0	0	0	0	0	0
Otu1367	0	0	0	0	0	0	0	0	0.102011	0	0.00202018	0.00571897	0	0	0	0	0	0	0	0	0	0	0	0	0	0	0	0	0	0	0	0	0	0.0256016
Otu427	0	0.589382	0	0.130612	0	0	0	0	0.0635913	0.1263	0	0.10866	0	0	0	0	0	0	0	0	0	0	0	0	0	0	0.0156283	0	0	0	0	0.0671811	0	0
Otu694	0	0	0	0.00746352	0.0104674	0	0	0	0.280862	0.094106	0.00707064	0.0829251	0	0.00153207	0	0	0	0	0	0	0	0	0	0	0.00193706	0.00224087	0	0	0	0	0	0	0.00880243	0
Otu468	1.72119	0.293544	0.00430394	0.00373176	2.32376	0	0	0	0	0	0	0	0	0	0	0	0	0	0	0	0	0	0	0	0	0	0	0	0	0	0	0	0	0
Otu141	0	0	0.225957	0	0	0	0	0	0	0	0	0	0	0	0	0	0	0	0	0	0	0	0	0	0	0	0	0	0	0	0	0	0	0
Otu4245	0	0	0	0	0	0	0	0	0	0	0	0	0.00248503	0	0	0	0	0	0	0	0	0	0	0	0	0	0	0	0	0	0	0	0	0
Otu134	0	0	2.82554	0	0	0	0	0	0	0	0	0	0.0571556	0.0352377	0.00541647	0.117298	0.4394	0	0	0	0	0.732332	0.0109514	0	0	0	0	0	0	0	0	0	0	0
Otu238	0	0	0	0	0	0.000998114	0	0	0	0.188212	0	0	0.00497006	0	0	0	0	0	0.0142743	0	0	0.547546	0.00673934	0	0.0261504	0.0358539	0.164965	0.0130938	0.034027	0.00309768	0.00842531	0	0	0
Otu490	0	0.0206398	0.00430394	0.0858305	6.4636	0	0	0.000469812	0	0	0	0	0	0	0	0	0	0	0	0	0	0	0	0	0	0	0	0	0	0	0	0	0	0
Otu260	0	0	0	0	0	0	0	0	0	0.00371471	0	0	0	0	0	0	0	0	0.0285485	0	0	0	0	0	0	0	0	0	0	0.00867351	0	0	0	0
Otu1372	0	0	0	0	0	0	0	0	0	0.0185736	0	0	0.00248503	0.0398339	0	0.00158511	0.10196	0	0	0	0	0	0	0	0	0	0	0	0	0	0	0	0	0
Otu390	0	0	0	0	0	0	0	0	0	0	0	0	0	0	0	0	0	0	0	0	0	0	0.020218	0	0	0	0	0	0	0	0	0	0.0132036	0
Otu672	0	0	0.00860789	0	0	0	0	0	0	0.0111441	0	0.00381265	0	0	0	0	0	0	0	0	0	0	0	0	0	0	0.00520942	0.00523752	0	0	0	0	0.00660182	0
Otu261	0	0	0.0731671	0	0.0680379	0.274481	0	0	0	1.54656	0.00202018	0.00667213	0	0	0	0	0	0	0	0	0	0.0204372	0	0	0.0029056	0.00336131	0.00347295	0.00523752	0	0.0123907	0.0393181	0	0	0.0870456
Otu334	0	0	0	0	0	0	0	0	0	0	0	0	0	0	0	0	0	2.05619	0	0	0	0	0	0	0	0	0	0	0	0	0	0	0	0
Otu124	0.60149	0	1.32992	0.00746352	1.32412	0	0	0.000469812	0	0	0.00101009	0.00190632	1.03998	1.15825	1.56644	0.511991	0.88487	0.0206226	0.00878416	0.000903881	0.00226198	0.0306558	0.0699206	0.00227025	0.00581119	0.0112044	0	0.00523752	0	0.000619536	0.00842531	0.0211141	0.00880243	0
Otu1188	0	0	0	0	0	0.29644	0	0	0	0	0	0	0	0	0	0	0	0	0	0	0	0	0	0	0	0	0	0	0	0	0	0	0	0
Otu63	0	0	0	0	0	0	0.421118	0	1.6547	0.209262	0.0131312	0.209696	0	0	0	0	0	0.00485237	0.148233	0.00180776	0.00678595	0.309112	0.0109514	5.89017	0.223731	0.159102	0.00868236	0.128319	0.0431881	0.0130103	0.0252759	0.777381	0.750407	0
Otu707	0	0	0	0.00373176	0	0	0	0	0	0	0	0	0	0	0	0	0	0	0	0	0	0	0	0	0	0	0	0	0	0	0	0	0	0
Otu934	0	0	0.00430394	0	0.0471032	0	0.08644	0	0	0	0	0	0	0	0	0.00158511	0	0	0.0911357	0.0650795	0	0	0	0	0	0	0	0.010475	0	0	0	0	0	0
Otu2523	0	0	0	0	0	0	0.154041	0	0	0	0	0.00476581	0	0	0	0	0	0	0.0241564	0.000903881	0	0	0	0	0.0029056	0	0	0	0	0.00123907	0.000936146	0	0	0.00512033
Otu207	0	0	0	0	0	0.389264	3.35786	0	0	0	0	0	0	0	0	0	0.00121381	2.68093	0.00109802	0	0.00113099	0	0	0.00567563	0	0	0	0	0	0	0	0	0	0
Otu300	0	0	0	0	0	0.00299434	1.76648	0.0855058	0	0	0	0	0	0	0	0	0	0.326322	0	0.00361553	0	0	0	0.0658373	0	0	0	0	0	0	0	0.00191946	0	0
Otu246	0	0	0	0	0.00523368	0	0	0	0	0	0	0	0	0	0	0	0	0.00121309	0	0	0	0	0	0	0	0	0	0	0	0	0	0	0	0
Otu465	0	0	0	0	0	0	0	0	0.172226	0	0.011111	0.0371733	0.296961	0.0505584	0.162494	0.141075	0.0473387	0	0	0	0.00904793	0	0	0.036324	0.0029056	0.00112044	0.00173647	0	0	0	0	0	0.011003	0
Otu173	0	0	0	0	0	0	2.1211	0.00328869	0	0	0	0	0	0	0	0	0	3.23653	0.00109802	0.000903881	0	0	0	0	0	0	0	0	0	0	0	0	0	0
Otu1405	0	0	0	0	0	0	0	0	0	0	0	0	0	0	0	0	0	0	0	0	0	0	0	0	0	0	0.12329	0	0	0	0	0	0	0
Otu387	0	0.0986125	0	0.00746352	0	0	1.11818	0.10101	0	0	0	0	0	0	0	0	0	0.0824902	0.0439208	0	0	0	0	0.0601616	0.0523007	0.0156861	0	0	0	0	0	0	0	0.00512033
Otu53	0	0	0	0	0	0	0.00110821	0.000469812	0	0.00247647	0.118181	0	0	0	0	0	0	0	0	0	0.00113099	0	0	20.8284	0.194675	0.125489	0	0	0.354666	0.337647	0.369777	0	0.286079	2.23246
Otu333	0	0	0	0	0	0	2.00363	0.136715	0	0	0.00202018	0.00190632	0	0	0	0	0	0.171046	0.0417248	0.00361553	0	0	0	0	0.0513322	0.0560218	0	0	0	0	0	0	0	0.0256016
Otu1415	0	0	0	0	0	0	0	0	0	0	0	0	0	0	0	0	0	0	0	0	0	0	0	0	0	0	0	0	0	0.00123907	0	0	0	0
Otu2419	0	0	0	0	0	0	0	0	0	0	0	0	0	0	0	0	0	0	0.0603911	0	0.0113099	0	0	0	0	0	0	0	0	0	0	0	0.00220061	0
Otu440	0	0	0.0322796	0	0.0785053	0	0	0	0	0.0111441	0	0.00190632	0	0	0	0	0	0	0	0	0	0	0	0	0	0	0.00173647	0	0	0	0	0	0	0
Otu351	0	0	0	0	1.44973	0	0	0	0	0	0	0	0	0	0	0	0	0	0	0	0	0.175419	0.00168483	0	0	0	0	0	0	0.033455	0.0439988	0	0.402711	0
Otu1127	0.134179	0.0206398	0.00215197	0	0	0	0	0	0	0.00247647	0	0	0	0	0	0	0	0	0	0	0.00565496	0.0034062	0.00758176	0.00340538	0.000968532	0.00896349	0.00347295	0.0130938	0	0.00309768	0	0.147798	0.0220061	0.0460829
Otu180	0	0	0.712303	0	0	0	0	0.964055	0	0.00866766	0.0565651	0	0	0	0	0	0	0.72179	0	0.146429	0	0	0	0	0	0	0	0	0	0.0117712	0.0149783	0.0230335	0	0.0102407
Otu1966	0	0	0	0	0	0	0	0.0521492	0	0	0	0	0	0	0	0	0	0	0	0	0	0	0	0	0	0.00224087	0	0	0	0	0	0	0	0
Otu1567	0	0	0	0	0	0	0	0	0	0.00866766	0.0121211	0.0142974	0.0248503	0.00153207	0.055248	0.0110958	0.019421	0	0	0	0	0	0	0.00340538	0.0029056	0	0.00173647	0.00785628	0	0.000619536	0.00936146	0.0902146	0.0902249	0.0102407
Otu3219	0.00925369	0.080266	0	0	0	0	0	0	0	0	0	0	0	0.00306415	0	0	0	0	0	0	0	0	0	0	0	0.00336131	0	0	0.00130873	0.000619536	0	0	0.00220061	0.00512033
Otu8784	0	0	0	0	0	0	0	0.000469812	0	0	0	0	0	0	0	0	0	0	0	0	0	0.0017031	0	0	0.000968532	0	0	0	0	0	0	0.00383892	0	0
Otu135	0	0	0	0	0	0	0	0	0	0	0	0	0	0	0	0	0	0	0	0	0	0	0.000842417	0	0.0029056	0	0.00520942	0	0.00130873	0	0	0	0	0
Otu500	0	0	0	0	0	0	0	0	0	0	0	0	0.734326	0	0.0151661	0.21082	0.218486	0	0	0	0	0	0	0	0	0	0	0	0	0	0	0	0	0
Otu1954	0	0	0	0	0	0	0	0	0	0.0111441	0	0	0	0.00459622	0.0151661	0	0	0	0	0	0.0475016	0	0	0.00340538	0	0	0	0	0.0497317	0	0	0	0	0
Otu1263	0	0	0	0	0	0	0	0	0	0	0	0	0.159042	0.00306415	0	0.00158511	0.0230625	0	0	0	0	0	0	0	0.029056	0.0123248	0.00173647	0	0	0	0	0.0537449	0	0
Otu937	0.0971637	0	0	0	0.00523368	0	0	0.00187925	0.0238467	0	0.00101009	0.000953162	0	0	0	0	0	0	0	0	0	0	0.0892962	0	0	0	0	0	0.0117786	0.0179666	0.0121699	0	0.00660182	0
Otu1237	0	0	0	0	0	0	0	0	0	0.0272412	0.00606054	0.00381265	0	0	0	0	0	0	0.00329406	0	0	0	0.176065	0	0	0	0.00173647	0	0.0091611	0.00309768	0.00655302	0	0	0
Otu444	0	0	0.0193678	0	0	0	0	0	0	0	0	0	0.168982	0	0.0129995	0.00792556	1.33277	0	0	0	0	0	0	0	0	0	0	0	0	0	0	0	0	0
Otu308	0.00462684	0	0	0	0	0	0	0	0	0	0	0	0	0	0	0	0	0	0	0.00361553	2.288	0	0	0	0	0	0	0	0	0	0	0	0	0
Otu728	0.00462684	0	0	0	0	0	0	0	0	0	0	0	0.511916	0	0	0.0443832	0.058263	0	0	0	0	0	0	0	0	0	0	0	0	0	0	0	0	0
Otu1146	0	0	0	0	0	0.00798491	0	0	0.0357701	0.0111441	0	0.00381265	0	0	0	0	0	0	0	0	0.00339297	0.00851549	0	0.00113513	0.00193706	0.00112044	0	0	0.00130873	0	0	0.220738	0.101228	0.0358423
Otu666	0	0	0	0	0	0	0	0	0.435866	0.0185736	0.0393935	0	0	0	0	0	0	0	0	0	0.00113099	0.0017031	0.000842417	0.0147566	0	0	0.00173647	0	0	0	0	0.00575838	0.0792219	0
Otu365	0.0323879	0	0	0	0.00523368	0	0	0	1.05853	0.0111441	0.0353532	0.182054	0.0385179	0.00766037	0.00433318	0.00158511	0.00364144	0	0	0	0.289534	0	0.000842417	0.00567563	0.00484266	0	0	0	0.014396	0.00185861	0	0.0940535	0.0418115	0.0921659
Otu543	0	0.197225	0	0.014927	0	0	0	0.0352359	0	0.00123824	0	0	1.00271	0.0766037	0	0.0459683	0	0	0	0	0.00113099	0.00255465	0	0	0.00387413	0.0112044	0	0	0	0	0	0	0.0220061	0
Otu244	0	0	0	0.00373176	0.0104674	0	0	0	0	0	0	0	0.0397604	0.240536	1.34437	0.0792556	0.0303453	0	0	0	0	0.108147	0	0	0	0	0.0208377	0.010475	0.0170135	0.0117712	0.0112337	0	0.0330091	0
Otu730	0	0	0.0301276	0	0	0	0.0587349	0.00187925	0.0914125	0.100297	0.0171715	0.0114379	0	0	0	0	0	0.00242618	0	0	0.0147029	0.043429	0.0050545	0.00113513	0.000968532	0.00336131	0	0	0.0091611	0.00123907	0.00468073	0.0748589	0.0198055	0.0256016
Otu667	0.00462684	0	0	0	0	0	0	0	0	0	0	0	0	0	0	0	0	0	0	0	0.624307	0	0	0	0	0	0	0	0	0	0	0	0	0
Otu1185	0	0	0	0	0	0	0	0	0	0.165924	0	0	0	0	0	0	0	0	0	0	0	0	0	0	0.166588	0.170306	0	0	0	0	0	0	0	0
Otu177	0.0138805	0	0	0	0	0.00199623	0.00110821	0.216114	0.0172226	0.253839	0.0161615	0	0.0149102	0.0137887	0.00216659	0	0.00121381	0.0606546	0.0142743	0.00542329	0.00452397	0.0451321	0.0951932	0.00113513	0.0658602	0.468342	2.08029	0.0968941	0	0.00495629	0.00374458	0.232255	0.00880243	0.0358423
Otu2387	0	0	0	0	0	0	0	0	0	0	0	0	0	0	0	0	0	0	0	0	0	0	0	0	0	0	0	0.0366627	0	0	0	0	0	0
Otu2025	0	0.0619195	0	0	0.266918	0	0	0	0	0	0	0	0.00124251	0	0	0	0	0	0	0	0	0	0	0.00113513	0	0	0	0	0.014396	0	0	0	0	0
Otu383	0.134179	3.69682	0	0.12688	0	0	0	0	0	0	0	0	0	0	0	0	0	0	0	0	0	0	0	0	0	0	0	0	0	0	0	0	0	0
Otu1432	0	0	0	0	0	0	0	0	0	0.00123824	0	0	0	0	0	0	0	0	0	0	0	0	0	0	0	0	0	0	0	0	0	0	0.0462128	0
Otu206	0	0	0	0	0	0	0	0	0	0	0	0	0	0	0	0	0	0	0	0	0	0	0	0	0	0	0	0	0	0	0	0	0.00220061	0
Otu37	0.0555221	0	0	0	0	0.116779	0	0	1.62953	1.13051	1.53938	0.00857845	0.00124251	0.00153207	0	0	0	0.0448844	1.69425	0.131063	0.494243	0.0017031	0.00168483	2.5949	0.0242133	0.0156861	0.00347295	0.738491	0	0.00247815	0.000936146	0.0172751	0	0.0665643
Otu2639	0.0740295	0.0275198	0.0710151	0	0.0732716	0	0	0	0	0	0	0	0	0	0	0	0	0	0	0	0	0	0	0	0	0	0	0	0	0	0	0	0	0
Otu456	0	0	2.44034	0.0709035	0.361124	0	0	0	0	0	0	0	0	0	0	0	0	0	0	0	0	0	0	0	0	0	0	0	0	0	0	0	0	0
Otu2358	0	0	0	0	0	0	0	0	0	0	0	0	0	0.00306415	0.112663	0	0	0	0	0	0	0	0	0	0	0	0	0	0	0	0	0	0	0
Otu3112	0	0	0	0	0	0	0	0	0	0	0	0	0	0.0275773	0.0357487	0.00158511	0	0	0	0	0	0	0	0	0	0	0	0	0	0	0	0	0	0
Otu2584	0	0	0	0	0	0	0	0	0	0	0	0	0	0	0.0888302	0	0	0	0	0	0	0	0	0	0	0	0	0	0	0	0	0	0	0
Otu253	0	0	0	0	0	0	0	0	0	0.11268	0.0232321	0.00953162	0.00124251	0	0.0108329	0.0332874	0	0	0	0	0.0192269	0.0485383	0.0555995	0.466537	0.123004	0.135573	0.159756	0.0445189	0.409632	0.0396503	0.0486796	0.723636	0.116632	0.0870456
Otu551	0	0.0665061	0.00645592	0	0	0	0	0	0	0	0	0	0	0	0	0	0	0	0	0	0	0.0178825	0.0126363	0	0.000968532	0	0	0	0	0.000619536	0.00280844	0.00575838	1.26315	0
Otu1443	0	0	0	0	0.0418695	0	0	0.00563775	0	0	0	0	0	0	0	0	0	0	0	0	0	0	0.129732	0	0	0	0	0	0	0	0	0	0	0
Otu289	0	0	0	0.171661	0	0	0	0	0	0	0	0.000953162	0	0	0	0	0	0	0	0	0	0	0	0	0	0	0	0	0	0	0	0	0	0
Otu382	0	0	0	0	0	0	0	0	0	0	0.00404036	0	0	0	0	0	0	0	0	0	0	0	0	0.0374591	0.0493952	0.0593831	0.00347295	0	0.0104698	0	0	0	0	0.0819252
Otu737	0	0	0	0	0	0	0	0	0	0.0408618	0	0.179194	0.00497006	0	0	0	0.00728288	0	0	0	0.00226198	0	0	0.00227025	0.00387413	0.0145657	0	0	0	0.00123907	0.0290205	0	0	0
Otu1508	0	0	0	0	0.0209347	0.034934	0	0	0	0.00619118	0	0.0162037	0	0	0	0	0	0	0	0	0	0	0.00168483	0	0	0	0	0	0	0	0	0.0153557	0	0
Otu1042	0	0	0	0	0	0	0.0343544	0.00798681	0	0.00495295	0	0	0	0	0	0	0	0	0.0351366	0.00271164	0.0395847	0.000851549	0.0126363	0.0045405	0.0280874	0.0268905	0	0	0.0549666	0	0	0	0.00220061	0
Otu39	0	0	0	0	0.266918	0	0.108604	0	0.336504	0	0.00202018	0	0	0	0	0.00951068	0	0	0	0	0.00113099	0.97843	1.88028	0.00113513	0	0	0.00868236	0.0680878	0.639969	11.3759	13.3242	0.0767784	1.64385	0.0102407
Otu423	0	0.00229331	0	0	0	0	0	0	0	0	0	0	0	0	0	0	0	0	0	0	0	0	0	0	0	0	0	0	0	0	0	0	0	0
Otu507	0	0	0	0.00746352	0	0	0	0	0	0	0	0	0	0.00153207	0	0	0	0	0	0	0	0	0	0	0	0	0	0	0	0	0	0	0.00220061	0
Otu1666	0	0.00687994	0.00645592	0.00373176	0.00523368	0.0818453	0.0155149	0.00234906	0.0423942	0	0.00101009	0.0133443	0.00124251	0	0.00649977	0	0.00242763	0	0.0329406	0.00180776	0.108575	0.00596085	0.0050545	0	0	0	0	0	0	0	0	0.00767784	0	0.0102407
Otu2235	0	0.00229331	0	0	0	0.0998114	0.0498692	0.00657737	0	0	0	0	0	0	0	0	0	0.00121309	0	0	0	0	0	0	0	0	0	0	0	0	0	0	0	0
Otu815	0	0	0	0	0	0	0	0.00563775	0.0821388	0	0	0	0	0	0	0	0	0.0582284	0.0109802	0.0397708	0	0.0689755	0.0050545	0.081729	0.00193706	0	0.00173647	0.0392814	0	0	0	0	0.0396109	0
Otu191	0	0	0	0	0	0.164689	0	0.00422831	0.312657	0	0.00707064	0	0.0360329	0	0	0	0.0485525	0.198947	0.307446	0.0958114	0	0.0417259	0	0.0204323	0.652791	0.607276	0.0573036	0.301157	0.0104698	0	0	0.0806173	0.0198055	0.00512033
Otu1558	0	0	0	0	0	0	0	0	0	0	0	0	0	0	0	0	0	0	0	0	0	0	0	0	0	0	0	0	0	0	0	0.00383892	0	0
Otu3673	0	0	0	0	0.136076	0.0299434	0.173988	0	0.116584	0.00123824	0	0.00190632	0.0111826	0.0153207	0.00974965	0.00158511	0.00364144	0.00121309	0.0197644	0.000903881	0.0214888	0.00936704	0.00252725	0.00227025	0.00677973	0.00112044	0	0	0	0.00123907	0.0102976	0.0191946	0.00880243	0.0102407
Otu681	0	0.00687994	0	0	0	0	0	0	0	0	0	0	0	0.0873282	0	0	0	0	0	0	0	0	0.3833	0	0	0	0	0	0.00130873	0	0	0.00383892	0	0.00512033
Otu311	0	0	0	0	0	0	0	0	0	0	0	0	0	0	0	0	0	0	0	0	0	0	0	0	0	0.00112044	0	0	0	0	0	0	0	0
Otu598	0	0	0	0	0	0.139736	0	0	0	0	0	0	0	0	0	0.00475534	0	0.0521629	0	0	0	0	0	0	0	0	0	0	0	0	0	0	0	0
Otu1921	0	0	0	0	0	0	0	0	0	0	0	0	0.0397604	0	0	0.014266	0.0121381	0	0	0	0	0	0	0	0	0	0	0	0	0	0	0	0	0
Otu171	0	0	0	0	0	0.0239547	0.00886564	0.000469812	0	0	0	0.00571897	0	0.00306415	0	0	0.00242763	0.0121309	0.00109802	0.000903881	0	0	0	0	0	0	0	0	0	0	0	0	0	0
Otu189	0	0	0	0	0	0	0	0.000939624	0	0	0.00505045	0	0	0	0	0	0	0.0703593	2.34208	0.0235009	0	0	0	0	0	0	0	0	0	0	0	0	0	0
Otu678	0	0	0.00645592	0	0	0	0.453256	0	0.0702154	0.00495295	0.0232321	0.0285948	0	0	0	0	0	0	0	0	0	0.0476868	0.00168483	0	0.0029056	0.00224087	0	0.00523752	0.0104698	0.0477043	0.101104	0.0422281	0	0.00512033
Otu2042	0	0	0	0	0	0	0.0598431	0	0	0	0.00202018	0	0	0	0	0	0	0	0.00329406	0.00271164	0.00339297	0.0034062	0	0.0045405	0	0	0	0	0	0.000619536	0	0.0115168	0.0550152	0.030722
Otu1184	0.00462684	0	0	0	0	0	0	0	0	0	0	0	0	0.425917	0.0216659	0	0	0	0	0	0	0	0	0	0	0	0	0	0	0	0	0	0	0
Otu1809	0	0	0	0	0	0	0	0	0	0	0	0	0	0.0597509	0.0129995	0	0	0	0	0	0	0	0	0	0	0	0	0	0	0	0	0	0	0
Otu398	0	0	0	0	0	0	0	0	0.124533	0.00866766	0.0131312	0.00667213	0.00248503	0.0428981	0.0140828	0	0.0339868	0	0	0	0.162863	0.00425775	0.0109514	0.00227025	0	0.00224087	0	0	0.00785238	0.00743444	0.00468073	0.0882951	1.64165	0.353303
Otu2055	0	0	0.00645592	0	0	0	0	0	0	0	0	0	0	0	0	0	0.0534078	0	0	0	0	0.00596085	0.000842417	0	0	0	0	0	0	0.0148689	0.00561687	0	0	0
Otu321	0	0	0.0581033	0.00373176	0.376825	0.0988132	0	0	0	0	0	0	0	0.0337056	0.0129995	0	0.038842	0	0	0	0	0.0034062	0.0724479	0.00227025	0.00193706	0	0.0208377	0	0.0117786	0.0359331	0.0337012	0	0.00220061	0
Otu936	0	0	0	0	0	0	0	0	0	0	0	0	0.0397604	0.00459622	0.00433318	0.0221916	0.0412696	0	0	0	0	0	0.00336967	0	0	0	0.00173647	0	0.00785238	0	0.00280844	0	0	0
Otu859	0	0	0	0	0	0	0	0	0	0.00495295	0	0	0.115554	0.0321736	0.0433318	0.0396278	0.116526	0	0.00109802	0	0	0	0	0	0	0	0	0	0	0	0	0.00575838	0	0
Otu1274	0	0	0	0	0	0	0	0	0	0	0	0	0	0	0	0	0	0	0	0	0	0	0	0	0	0	0	0	0	0	0.00374458	0	0	0
Otu401	0	0	0	0	0.188413	0.0499057	0.0332462	0	0	0	0	0	0.00124251	0	0	0	0.0109243	0	0.00878416	0	0	0.0127732	0.0193756	0.00227025	0	0	0.02952	0	0.0903023	0.0396503	0.0814447	0	0.00220061	0
Otu27	0	0	0	0	0	0	0	0	0	0	0	0	0	0	0	0	0	0	0	0	0	0	0	0.00340538	32.2134	35.4203	0.00173647	0.00785628	0	0	0	0	0	0
Otu3195	0	0	0	0	0	0	0	0	0	0	0	0	0	0	0	0	0	0.0764248	0	0	0	0	0	0	0	0	0	0	0	0	0	0	0	0
Otu411	0	0	0	0	0	0.00598868	0.0210559	0.00187925	0.014573	0.047053	0.0343431	0.00190632	0	0.00306415	0.00108329	0.00475534	0	0.00121309	0	0.000903881	0.00113099	0.0451321	0.312537	0	0.00193706	0	0.02952	0.0157126	0.0117786	0.085496	0.00936146	0.0633422	0.246468	0.0358423
Otu1943	0	0	0	0	0	0	0	0	0	0	0	0	0	0	0	0	0.00364144	0	0	0	0	0	0	0	0	0	0	0	0	0	0.00748916	0	0	0
Otu150	0	0.0252265	0	0	0	0	0.0310297	2.07187	0.0331205	0.44948	0.0383835	0	0.0136677	0	0	0	0.019421	0	0.0120782	0.0117505	0	0	0.000842417	0.00227025	0.134626	0.157981	0.0833507	0.199026	0	0	0	0	0	0.015361
Otu1218	0	0	0	0	0	0	0	0	0.0185475	0	0	0	0	0	0	0	0	0	0.0186663	0.000903881	0.00791694	0.00255465	0	0	0	0	0	0	0	0.00247815	0.00374458	0.00767784	0.389508	0.0256016
Otu1860	0	0	0	0.00373176	0	0	0	0.000939624	0	0	0	0	0	0	0.00758306	0.00475534	0.0206348	0.0218357	0	0	0	0	0	0	0	0	0	0	0	0	0	0	0	0
Otu1210	0	0	0	0	0	0	0.00775744	0	0	0.220406	0	0	0	0	0	0	0	0	0	0	0	0	0	0	0	0	0	0	0	0.00433676	0.0102976	0	0.140839	0
Otu138	0	0	0	0.00373176	0	0.000998114	0.0166231	0.204368	0	0.00990589	0.00303027	0	0	0	0	0.00634045	0.00121381	0.382124	0.0428228	0.022597	0.196793	0	0	0	0.181116	0.685707	0.0451483	0.227832	0.00130873	0	0	0	0.00880243	0.394265
Otu837	0	0	0	0	0	0	0	0.00140944	0	0	0	0	0.152829	0.142483	0.121329	0.00792556	0.333799	0	0.00109802	0	0	0	0	0	0	0	0	0	0	0	0	0	0	0
Otu271	0	0	0	0	0	0.111789	0.0520856	0.732907	0	0	0	0.00762529	0	0	0	0	0	0.114031	0.160311	0.00451941	0	0	0	0	0	0	0	0	0	0	0	0	0	0
Otu595	0	0	0.00860789	0.0671717	0.0209347	0.127759	0	0.007517	0	0	0.00303027	0	0.0236078	0.0781358	0.0747473	0.0221916	0.0291315	0.00242618	0.0219604	0	0	0	0.0050545	0.0124864	0.0464896	0.0414561	0	0.00261876	0	0	0	0.00383892	0	0.0512033
Otu2171	0	0	0	0	0	0	0	0	0	0.00495295	0	0	0	0	0.00108329	0	0	0	0	0	0	0	0	0	0	0	0	0	0.0091611	0.00185861	0	0.0115168	0.0770213	0.0460829
Otu1536	0	0	0	0	0	0	0	0	0	0	0	0	0.00124251	0	0.00108329	0	0	0	0	0	0	0	0	0	0	0	0	0	0	0	0	0	0	0
Otu1834	0	0.0206398	0	0	0	0	0	0	0.151029	0	0.00505045	0	0	0	0	0	0	0	0	0	0.00452397	0.000851549	0	0	0.000968532	0	0	0	0.00261746	0	0	0	0	0
Otu1207	0.00925369	0.0275198	0	0	0	0	0	0	0.0119234	0.00123824	0.00101009	0	0.00248503	0.00153207	0.00324988	0	0	0	0	0	0.00678595	0	0.000842417	0	0	0.00112044	0	0	0	0	0	0.0902146	0.011003	0.78341
Otu1989	0	0.00458663	0	0	0	0	0	0	0.174876	0	0	0	0	0	0	0	0	0	0	0	0	0	0	0	0	0	0	0	0	0	0	0.00383892	0	0
Otu218	0.138805	0.0848527	0.0236717	0	0.0575705	0.00499057	0.00775744	0	0.0225219	0	0.0989889	0	0.521856	0.021449	0.029249	0.0158511	0.155368	0.00485237	0.0208624	0.00813493	0.0486326	0.268238	0.290634	0.0102161	0	0	0.00347295	0.00261876	0.116477	0.130722	0.0505519	0.0230335	0.165046	0.0358423
Otu1871	0	0	0	0	0	0	0	0	0.0569672	0	0	0	0.00248503	0	0.0747473	0	0.0145658	0	0	0	0	0	0	0.00340538	0	0	0	0	0	0.00185861	0	0.0134362	0	0
Otu195	0	0	0	0	0	0	0	0	0	0	0	0	0.370269	0.808935	0.0888302	3.88036	0.543788	0	0	0.000903881	0	0	0	0	0	0	0	0	0	0	0	0	0	0
Otu559	0	0.0642128	0	0.0335858	0	0	0	0.0319472	0	0	0	0	0.540494	0	0	0.0190214	0	0	0	0	0	0.00851549	0	0	0.00387413	0.00112044	0	0	0	0	0	0	0	0
Otu156	0	0	0	0	0	0	0	0.000939624	0.818738	0.00123824	0.0181816	0	0.606347	0.261985	1.06596	0.149001	0.917643	0.0388189	0.143841	0.015366	0.0192269	0	0.178592	0.054486	0.0029056	0.00672261	0	0	0.0392619	0	0	0	0.343295	0.0102407
Otu544	0.00462684	0	0	0	0	0	0	0	0	0	0	0	0.0236078	0.00306415	0	0.00158511	0.0157796	0.00970473	0	0.0108466	0	0	0	0	0	0	0	0	0	0	0	0.00191946	0.00440121	0
Otu736	0	0	0	0	0	0.00598868	0	0.0559077	0	0.00123824	0	0	0	0	0	0	0.00121381	0	0	0.000903881	0	0	0	0	0	0	0	0	0	0.00743444	0.00280844	0	0	0
Otu164	0	0	0	0	0	0.000998114	0.0698169	0	0	0.00742942	0.00101009	0.0438454	0.0211227	0	0	0	0.0145658	0.0485237	0	0.0144621	0.180959	0.0034062	0	0.0953505	0.147217	0.10196	0	0.010475	0.0196309	0.128244	0.134805	0.120926	0.0924255	0.0358423
Otu2073	0.00462684	0.00229331	0	0	0	0	0	0	0.210646	0	0	0	0	0	0	0	0	0	0	0	0	0	0	0	0	0.00224087	0	0	0	0	0	0	0	0
Otu1598	0.721788	0	0.0236717	0.014927	0.0523368	0	0	0	0	0	0	0	0	0	0	0	0	0	0	0	0	0	0	0	0	0	0	0	0	0	0	0	0	0
Otu2617	0	0	0	0	0	0	0	0	0	0	0	0	0	0	0	0	0	0	0	0	0.00226198	0	0.00336967	0	0	0	0.159756	0	0	0	0	0.00191946	0	0.00512033
Otu709	0	0	0	0	0	0	0.00221641	0.000469812	0.0132482	0.0185736	0.0252523	0.000953162	0.00497006	0.0229811	0.00324988	0	0.00242763	0	0.00109802	0	0.00113099	0.00851549	0.0117938	0	0	0	0.00173647	0	0.0235571	0.0111517	0.00280844	0.0786978	0.297082	0
Otu534	0	0	0	0	0	0	0	0	0	0.00123824	0	0	0.00745508	0	0	0.21082	0	0	0	0	0	0	0	0	0	0	0	0	0	0	0	0	0	0
Otu744	0	0	0	0	0	0	0	0	0	0	0	0	0.00124251	0.0766037	0.217742	0	0	0	0	0	0	0	0	0	0	0	0	0	0	0	0	0	0	0
Otu1123	0	0	0	0	0	0	0	0.00281887	0.0185475	0	0	0.0266885	0	0	0	0	0	0.00121309	0.0834495	0.00903881	0.0497636	0	0.00421209	0	0.00387413	0.00672261	0.00520942	0.00261876	0	0	0	0	0	0.0204813
Otu1348	0	0	0	0	0	0	0	0	0	0	0	0	0	0	0	0	0	0.00121309	0.00109802	0	0	0	0	0.0045405	0.000968532	0	0	0	0.0130873	0.000619536	0.00280844	0	0.116632	0
Otu2756	0	0	0	0	0	0	0	0	0	0	0	0	0	0	0	0	0	0	0	0	0	0	0	0.00113513	0	0	0	0	0	0.00557583	0	0	0	0
Otu2185	0	0	0	0	0	0	0	0	0	0	0.00101009	0	0	0	0	0	0	0	0	0	0	0	0	0	0	0	0.00173647	0	0.00261746	0	0	0	0	0
Otu2179	0	0	0	0	0	0	0	0	0	0	0	0.00285948	0	0	0	0	0	0	0	0	0	0	0	0	0.0474581	0.0896349	0	0	0	0	0.000936146	0	0	0
Otu802	0	0	0	0	0	0	0	0	0	0	0	0	0	0	0	0	0	0.48645	0	0	0	0	0	0	0	0	0	0	0	0	0	0	0	0
Otu251	0	0	0	0	0	0	0	0	0	0	0	0	0.150344	0.231343	0.277323	0.0237767	0.163865	0	0	0	0.0441087	0.0357651	0.00168483	0.377997	0.00484266	0.00112044	0	0	0.00392619	0.00247815	0.00280844	0	1.8045	0.0102407
Otu711	0	0	0	0	0	0	0	0	0	0	0	0	0	0.0337056	0.00649977	0	0	0	0	0	0	0.000851549	0.0050545	0	0	0	0	0	0	0	0	0	0	0
Otu1285	0	0	0	0	0	0	0	0.0164434	0	0	0	0	0.0124251	0	0	0	0	0	0	0	0	0	0	0	0	0	0	0	0	0	0	0	0	0
Otu137	0	0	0	0.00746352	0	0	0.00332462	0.000469812	0.0490183	0.283556	0.0242422	0.284995	0.0086976	0.00766037	0	0.00634045	0.0558354	0.00485237	0.0647832	0.0135582	0.264652	0.00766394	0.020218	0.0147566	0.376759	1.53388	0.0486212	0.463521	0	0.00309768	0.00374458	0.224577	0.0858237	1.66411
Otu81	0	0	0	0	0	0.378285	0.293674	0.0164434	0.936647	0.0408618	0.0979788	0.0142974	0	0.0183849	0	0	0.00485525	0.248684	1.52515	0.111177	1.06879	0.282714	0.534093	0.54713	0.194675	0.1535	0.0416753	0.0916566	0.151813	1.01604	1.54464	0.145879	0.690991	0.839734
Otu1066	0	0	0	0	0	0	0	0	0	0	0	0	0	0	0.00649977	0	0	0	0	0	0	0	0	0	0	0	0	0	0	0	0	0	0.00220061	0
Otu305	0	0	0	0	0	0	0	0	0	0.283556	0	0.00381265	0	0	0	0	0	0	0	0	0	0	0	0	0.207266	0.0997188	0.00520942	0.00785628	0.00130873	0	0	0.0978924	0	0
Otu690	0	0	0	0	0	0	0	0	0	0	0.572721	0	0	0	0	0	0	0	0	0	0	0	0	0	0	0	0	0	0	0	0	0.0115168	0	0
Otu1745	0	0	0	0	0	0	0	0	0	0	0	0	0	0.00919244	0.183077	0	0	0	0	0	0	0	0	0	0	0	0	0	0	0	0	0	0	0
Otu168	0	0	0	0	0	0	0	0	0	0	0	0	0.00497006	0.00306415	4.04177	0.00634045	0.00121381	0.0230487	0	0	0	0	0	0	0	0	0	0	0	0	0	0	0	0
Otu5652	0	0	0	0	0	0	0	0	0	0	0	0	0.0149102	0.00459622	0.0487483	0	0	0	0	0	0	0	0	0	0	0	0	0	0	0	0	0	0	0
Otu895	0	0	0	0	0	0	0	0	0.111285	0	0.00101009	0	0	0	0	0	0	0	0	0	0.00565496	0	0	0.131675	0.0464896	0.0963575	0	0.00785628	0	0	0	0.111329	0	0
Otu2717	0	0	0	0	0	0	0	0	0.0185475	0.00742942	0.00505045	0	0	0	0	0	0	0.00849164	0	0	0.0339297	0.0144763	0.000842417	0	0.00484266	0	0	0	0.0091611	0.00123907	0.00655302	0.00575838	0.0154043	0.0102407
Otu944	0.0694027	0.0183465	0	0.0335858	0	0	0	0	0	0	0	0	0	0	0	0	0	0	0	0	0	0	0	0	0	0	0	0	0	0	0	0	0	0
Otu1488	0	0	0	0	0	0	0	0	0	0.0173353	0.00202018	0.0171569	0	0.00153207	0	0	0	0	0.00988218	0.00451941	0.0294058	0.051093	0.00589692	0.00113513	0.00193706	0.00336131	0	0	0.00130873	0.00371722	0.00374458	0.0383892	0.0374103	0.143369
Otu272	0	0	0	0	0	0	0	0	0	0	0.00101009	0	0.0497006	0	1.65311	0.0206065	0.415124	0	0	0	0	0	0	0	0.0029056	0	0.149337	0.00785628	0	0	0	0.0191946	0	0
Otu3724	0	0	0	0.171661	0	0	0	0	0	0	0	0	0	0	0	0	0	0	0	0	0	0	0	0	0	0	0	0	0	0	0	0	0	0
Otu811	0	0	0	0	0	0	0	0	0	0	0	0	0	0	0	0	0	0	0	0	0	0.00851549	0	0	0	0	0	0	0	0.00123907	0	0	0	0
Otu278	0	0	0	0.0858305	0	0	0	0	0	0	0	0	0	0	0	0	0	0	0	0	0	0	0	0	0	0	0	0	0	0	0	0	0	0
Otu1363	0.00462684	0.043573	0.0107599	0.00746352	0.0732716	0.00698679	0.0775744	0.000469812	0	0	0	0	0.0149102	0.00306415	0.00649977	0.00634045	0.00485525	0	0	0	0	0	0	0.00227025	0	0	0	0	0	0	0	0.00191946	0	0
Otu1825	0	0.0229331	0.0322796	0.335858	0	0	0	0	0	0	0	0	0	0.00306415	0	0	0	0	0	0.00632717	0	0	0	0	0	0	0	0	0	0	0	0	0	0
Otu833	0	0	0	0	0	0	0	0	0	0	0	0	0	0	0.00866636	0	0	0	0	0	0	0	0	0	0	0	0	0	0	0	0	0	0	0
Otu2559	0	0	0	0	0	0	0	0	0	0	0	0	0	0	0	0	0	0	0	0	0	0	0	0	0	0	0	0	0.00523492	0.000619536	0	0.0882951	0	0
Otu1563	0	0	0	0	0.0314021	0	0	0	0	0	0	0	0	0	0	0	0	0	0	0	0	0.0187341	0.00252725	0	0	0	0.00520942	0	0	0	0	0	0.00440121	0
Otu155	0	0	0	0	0	0.241543	0	0	0	0	0	0	0.00372754	0	0	0	0.00364144	0.0121309	0	0.00813493	0	0	0.00421209	0.00227025	0.000968532	0	0.00347295	0.0130938	0	0	0	0.00191946	0.00440121	0
Otu203	0	0	0.109751	0	0	0	0	0	0.00132482	0.159733	0	0.206836	0.665987	0.00153207	0	0.0855961	0.325302	0.0109178	0.054901	0	0.0508946	0	0	0	0.000968532	0	0.281309	0	0.00261746	0.00371722	0	0.0230335	0.442322	0
Otu573	0	0	0	0	0	0	0	0	0	0	0	0	0	0	0	0	0.848455	0	0	0	0	0	0	0	0	0	0	0	0	0	0	0	0	0
Otu2162	0	0	0.0494954	0	0.177945	0	0	0	0	0	0	0	0.00372754	0.00153207	0	0.00158511	0.0206348	0	0	0	0	0	0	0	0	0	0	0	0	0	0	0	0	0
Otu2058	0	0	0	0	0	0	0	0	0	0	0	0	0	0	0	0	0	0	0	0	0	0	0	0.00340538	0	0	0	0	0	0	0	0	0	0
Otu3400	0	0	0	0	0	0	0	0	0	0	0	0	0.00124251	0.00459622	0.0151661	0	0.00485525	0.00727855	0.00329406	0	0	0	0.000842417	0	0	0	0	0	0.00261746	0	0	0	0.00220061	0
Otu282	0	0	0	0	0	0	0.119686	0	0	0	0.00202018	0	0	0.580656	0	0	0	0.0800641	0	0.00180776	0	0	0	0.395024	0.014528	0.00336131	0	0	0.00130873	0	0	0	0	0.128008
Otu162	0	0	0	0	0	0.747587	0.0166231	0	0.00794891	0.00742942	0.00707064	0.0123911	0.00248503	0.0352377	0.029249	0	0	0.0279011	0.133958	0.000903881	0.0147029	0.528812	0.203865	0.0283781	0.0300245	0.0268905	0.0104188	0.00785628	0.306243	0.381634	0.555134	0.17659	0.554553	0
Otu73	0	0	0	0	0	1.78962	0.673789	0	0	0	0.00606054	0	0	0	0	0	0.00606907	0.258389	0	0	0	0	0	0	0	0	0	0	0	0	0	0	0	0
Otu115	0	0.577915	0	1.92559	0.0366358	0.000998114	0	0	0	0.0965825	0.0101009	0	0	0.0061283	0	0	0	0.265667	0	0	0	0	0	1.29972	2.58404	1.97197	0	0.10475	0	0	0	0	0	0.00512033
Otu8155	0	0	0	0	0	0	0	0	0	0	0	0	0.0397604	0.00919244	0.00541647	0.0110958	0.00971051	0	0	0	0	0	0	0	0	0	0	0	0	0	0	0	0	0
Otu336	0	0	0	0	0	0.0229566	0.00443282	0.000939624	0.0874381	0	0.11616	0	0	0	0	0	0.00485525	0.127375	0.051607	0.015366	0.0350607	0	0	0.00113513	0	0	0	0	0	0.000619536	0	0	0	0
Otu839	0	0	0	0	0	0.366308	0	0.000469812	0	0	0	0	0	0	0	0	0	0	0	0	0	0	0	0	0	0	0	0	0	0	0	0	0	0
Otu671	0	0	0	0	0.0104674	0	0	0	0	0	0	0	0	0	0	0	0	0	0	0	0	0.0136248	0.0379088	0	0	0	0	0.00261876	0.00261746	0.00495629	0.00655302	0.00575838	0.204656	0
Otu501	0	0	0	0	0	0	0.151824	0.0267793	0	0	0	0.00190632	0	0	0	0	0	0.0642939	0.0164703	0	0.115361	0	0	0.162323	0.00193706	0.00896349	0	0	0	0	0	0.0115168	0	0
Otu653	0	0	0	0	0	0	0	0	0	0.00371471	0	0	0	0	0	0	0	0	0	0	0	0	0	0.00113513	0	0	0.00173647	0.010475	0	0	0	0.0383892	0.0990273	0
Otu693	0	0	0	0	0	0	0	0	0	0	0	0	0.0086976	0	0	0	0	0	0	0	0	0	0	0	0	0	0	0	0	0	0	0	0	0
Otu1024	0	0	0.00645592	0.00373176	0	0.0858378	0.0620595	0.000469812	0.058292	0.0111441	0.00505045	0.00953162	0.00372754	0	0	0	0	0.0145571	0.0274505	0.000903881	0.0294058	0.0017031	0	0.00113513	0	0	0	0	0	0	0	0.00575838	0.00440121	0.0819252
Otu273	0.00462684	0	0	0.0111953	0	0	0	0	0	0	0	0	0.0273353	0	0	0.00792556	0.00728288	0.00606546	0.00329406	0	0.00113099	0	0	0	0	0	0.00173647	0.00785628	0	0	0.0159145	0.00383892	0.00440121	0
Otu113	0.060149	0	0.00430394	0	0.0575705	0	0	0	0.151029	0.00123824	0.159594	0	0	0	0	0	0	0.206226	0	0	0	3.49731	0.310852	0.0215674	0.926885	1.0308	0.717163	0.0680878	0	0.00557583	0.00280844	0.00767784	0.00220061	0.015361
Otu277	0	0	0	0	0	0.205611	0	0	0	0	0	0	0	0	0	0	0	0	0	0	0	0	0	0	1.1235	0.758535	0	0	0	0.00867351	0.0243398	0	0	0
Otu1093	0	0	0	0	0	0	0	0	0	0	0	0	0	0	0	0	0	0	0	0	0.00226198	0	0	0	0	0	0.439328	0	0	0	0	0	0	0
Otu572	0	0.00458663	0	0	0	0	0.712576	0.0418133	0	0	0.00202018	0	0	0	0	0	0	0.00121309	0	0	0	0	0	0	0.0029056	0.00112044	0	0	0	0	0	0	0	0
Otu630	0	0	0	0	0	0	0	0	0	0	0	0	0	0	0	0	0	0	0	0	0	0	0	0.00340538	0	0	0	0	0	0	0	0.0211141	0.00220061	0
Otu111	0	0	0	0	0	0	0.00110821	0	0	0	0	0	0	0	0	0	0	0	0.00109802	0	0	0	0	0	0	0	0	0	0	0	0	0	0	0
Otu317	0	0	0	0	0	0	0	0.000469812	0	0	0	0	0	0	0	0	0	0.0279011	1.30225	0.0325397	0	0	0	0	0	0	0	0	0	0	0	0	0	0
Otu3242	0	0	0	0	0	0	0	0	0	0	0	0	0	0	0	0	0	0	0	0	0	0	0.00168483	0	0	0	0	0	0	0	0	0	0	0
Otu613	0	0	0.0602552	0	0	0	0.0365708	0.000469812	0	0	0.00101009	0.000953162	0	0	0.00108329	0.00158511	0.00485525	0	0	0.0189815	0.0214888	0.0034062	0.0126363	0.00227025	0	0.00112044	0	0	0	0.000619536	0.000936146	0	0	0.332821
Otu1259	0	0	0	0	0	0	0	0	0.164278	0	0	0	0	0	0	0	0	0	0	0	0	0	0	0	0	0	0	0	0	0.00123907	0	0	0	0
Otu1886	0	0	0.00215197	0	0.0104674	0	0.0720333	0	0	0	0.00303027	0.0123911	0.00248503	0	0	0	0	0.00606546	0	0	0.00791694	0.00255465	0.00252725	0	0	0	0	0	0	0	0	0	0	0.015361
Otu4223	0.0138805	0	0.00645592	0	0	0	0	0	0	0	0	0.00285948	0	0	0.0119162	0	0	0	0	0	0	0.000851549	0	0	0	0	0	0	0	0	0.000936146	0	0.00220061	0
Otu2440	0	0	0	0	0	0	0	0.0366454	0.00132482	0	0	0	0	0	0	0	0	0	0	0.000903881	0	0	0	0	0	0	0	0	0	0	0	0	0	0
Otu1550	0	0.233918	0	0.00746352	0	0	0	0.00140944	0	0	0	0	0	0	0	0	0	0.0194095	0.00219604	0	0	0	0	0	0	0	0	0	0	0	0	0	0	0
Otu945	0.254476	0.0114666	0	0	0	0	0	0	0	0	0	0	0.0559131	0.0582188	0.37157	0.0237767	0.00121381	0	0	0	0	0	0	0	0	0.00336131	0	0	0	0	0	0	0	0
Otu147	0	0	0	0	0	0	0	0	0	0.177068	0.00303027	0	0	0	0	0	0	0	0.00109802	0	0	0	0	4.71418	0.184021	0.121007	0.00347295	0	0.0549666	0.0569974	0.0299567	0.00383892	0.0748207	0.558116
Otu91	0	0	0	0	0	0	0	1.26473	0	0	0	0	0	0	0	0	0	0	0.0109802	0	0	6.63442	0	0	0.202423	0.131091	0.00173647	0.00261876	0	0.00123907	0	0	0	0
Otu1381	0.814325	0	0.103295	0.0223906	0	0	0	0	0	0	0	0	0	0	0	0	0	0	0	0	0	0.0034062	0.00673934	0	0	0	0	0	0.00523492	0	0	0	0.0594164	0
Otu2437	0	0	0	0	0	0	0.11747	0.00187925	0	0	0	0	0	0	0	0	0	0.00242618	0.0153723	0	0	0	0	0	0	0	0	0	0	0	0	0	0	0
Otu760	0	0	0	0	0	0	0	0	0.014573	0	0.00202018	0	0.570314	0	0.149495	0.0110958	0.410269	0.0206226	0.0142743	0	0	0.0527961	0	0.045405	0	0.00336131	0.00173647	0.00785628	0	0	0	0	0	0
Otu3651	0	0	0	0	0	0	0	0	0	0	0	0	0.00124251	0	0.00108329	0	0	0	0	0	0	0	0	0	0	0	0	0	0	0	0	0	0	0
Otu496	0	0	0	0	0	0	0	0	0	0	0	0	0	0.041366	0.0454984	0	0	0	0	0	0	0	0	0	0	0	0	0	0	0	0	0	0	0
Otu870	0.0231342	0.0527462	0.00215197	0	0	0	0	0	0.0569672	0.00495295	0.00505045	0.000953162	0	0	0	0	0	0	0	0.00361553	0.0124409	0	0.00336967	0	0	0.00224087	0	0.010475	0	0	0	0.0978924	0.0352097	0.327701
Otu4861	0	0	0	0	0	0	0.0398954	0	0.0198723	0.00495295	0	0	0	0	0	0	0	0.00242618	0.00109802	0	0.0294058	0.0017031	0	0	0	0	0	0	0	0	0	0.0095973	0.00220061	0.0563236
Otu929	0	0	0	0	0	0	0	0	0	0	0	0	0.21744	0.42132	0	0.0443832	0.0352006	0	0	0	0	0	0	0	0	0	0	0	0	0	0	0	0	0
Otu3245	0	0.00458663	0	0	0	0	0	0	0.0741899	0.00619118	0.00202018	0	0	0	0	0	0	0	0	0	0	0	0	0	0.000968532	0	0	0	0	0	0	0.0268724	0	0
Otu575	0	0	0	0.00373176	0	0	0	0	0	0	0	0	0	0	0	0	0	0	0	0	0	0	0	0	0	0	0	0	0.034027	0.0371722	0.0196591	0	0	0
Otu1532	1.08731	0	0	0	0	0	0	0	0	0	0	0	0	0	0	0	0	0	0	0	0	0	0	0	0	0	0	0	0	0	0	0	0	0
Otu176	0	0	0	0.138075	0.0523368	0.000998114	0	0	0.0569672	0.00619118	0.00202018	0	0	0	0	0	0	0	0.0054901	0	0.0712525	0.0408744	0	0	0.1385	0.105321	0	0.0261876	3.09122	0.0353136	0.0879977	0.00575838	0.00660182	0
Otu208	0.17582	0.231625	0.00645592	0	0	0	0	0.00140944	0.0847884	0.776374	0.0919183	0.00190632	0	0	0	0	0	0	0.00439208	0.00271164	0.0780384	0.0153279	0.109514	0.00227025	0	0.0100839	0.0694589	0.146651	0.0353357	0.00495629	0	0.203463	1.89472	0.793651
Otu2156	0	0	0	0	0	0	0	0	0	0.0866766	0.00101009	0	0	0	0	0	0	0	0	0	0	0	0	0.00113513	0	0	0	0	0	0	0	0	0.0176049	0.0204813
Otu611	0	0	0	0	0	0	0	0	0	0.876672	0	0	0	0	0	0	0	0	0	0	0.0373227	0	0.00336967	0.0124864	0.00193706	0.00448174	0.00173647	0.00523752	0	0	0	0.0268724	0	0.0460829
Otu1584	0	0	0	0	0	0	0	0.00140944	0	0.0606736	0	0	0	0	0	0	0	0	0.00219604	0	0	0.0468352	0.00168483	0.110107	0.0203392	0.0134452	0	0	0	0	0	0.00191946	0.0198055	0
Otu229	0	0	0	0	0.00523368	0	0	0	0	0	0.00101009	0	0	0.0122566	0	0	0	0	0	0	0	0	0	0	0	0	0	0	2.15155	0.00247815	0	0	0.259672	0
Otu483	0	0	2.40591	0	0	0	0	0	0	0	0	0	0	0	0	0	0	0	0	0	0	0	0	0	0	0	0	0	0	0	0	0	0	0
Otu210	0	0	0	0	0	0	0	0	0	0	0	0	0.0086976	0.0720075	1.75169	0.0348725	0.0303453	0.146784	0	0	0.00113099	0	0	0	0	0	0	0	0	0	0	0	0	0
Otu3129	0	0	0	0.00373176	0	0	0	0	0	0	0	0	0	0	0	0	0	0	0.0658812	0	0	0	0	0	0	0	0	0	0	0	0	0	0	0
Otu2117	0	0	0	0	0	0	0	0	0	0	0	0	0	0	0	0	0	0	0	0	0	0	0	0	0	0	0	0	0.014396	0.00557583	0.00655302	0	0.00440121	0
Otu1351	0	0	0	0	0	0	0	0	0	0.00866766	0	0	0.048458	0.0153207	0	0	0.00606907	0	0	0	0	0.00596085	0	0.0045405	0	0	0	0	0.00130873	0.00557583	0	0.00575838	0.00660182	0.0102407
Otu2202	0	0	0.00645592	0.0820987	0	0	0	0	0	0.0309559	0	0.00953162	0	0	0	0	0	0	0	0	0	0	0	0	0	0	0	0	0	0	0	0	0	0
Otu1533	0	0	0	0	0	0	0	0	0	0	0	0	0	0	0	0	0	0	0	0	0	0.00255465	0.00168483	0	0	0	0	0	0	0.0235424	0.0252759	0	0.0198055	0
Otu130	0	0	0.236717	0	0	0	0	0	0	0	0	0	0	0	0	0	0	0	0	0	0	0	0	0	0	0	0	0	0	0	0	0	0	0
Otu1130	0	0	0	0	0	0	0	0	0	0	0	0	0	0	0	0	0	0	0.0054901	0	0	0	0	0	0	0	0	0	0.00261746	0	0	0	0	0
Otu1902	0	0	0	0	0	0	0	0.022551	0	0	0	0	0	0	0	0	0	0.0363928	0	0	0	0	0	0	0	0	0	0	0	0	0	0	0	0
Otu223	0	0	0.0215197	0	0	0	0	0	0	0	0	0	0	0	0	0	0	0.00121309	0	0	0	0.79705	0.0235877	0	0	0	0.465375	0	0	0.00309768	0.0140422	0	0	0
Otu460	0.00462684	0.105492	0	0.0223906	0	0	0	0.0126849	0	0	0	0	0.535523	0.0260453	0	0.0126809	0	0.283863	0	0	0	0	0	0	0	0	0	0	0	0	0	0.00191946	0	0
Otu1089	0	0	0	0	0	0	0	0	0.10731	0.00123824	0.0535348	0.000953162	0	0	0	0	0	0	0	0	0.0248818	0.0034062	0.00252725	0	0	0	0.0104188	0.0157126	0	0.00123907	0	0.0095973	0	0.0563236
Otu345	0	0	0	0	0	0	0	0	0	0.0111441	0	0	0	0.0352377	0	0	0	0	0.054901	0	0	0.0051093	0.020218	0	0	0	0.0312565	0.00261876	0.0248659	0.09355	0.156336	0	0.310286	0
Otu1522	0	0	0	0	0	0	0	0	0	0	0	0	0	0	0	0	0	0.198947	0	0	0	0	0	0	0	0	0	0	0	0	0	0	0	0
Otu5694	0	0	0	0	0	0.0519019	0.00554103	0	0	0	0	0	0	0	0	0	0.00121381	0	0.00109802	0	0	0	0	0	0	0	0	0	0	0	0	0	0	0
Otu649	0	0	0	0	0	0	0.0941974	0	0.284836	0	0.00303027	0	0	0	0	0	0	0	0	0.00903881	0.0497636	0	0	0.0215674	0.0029056	0	0	0	0	0.000619536	0.00280844	0	0.202456	0.0204813
Otu677	0	0	0	0	0	0.619829	0	0.0206717	0	0	0	0	0	0	0	0	0	0.00121309	0	0.0280203	0	0	0	0	0	0	0	0	0	0	0	0	0	0
Otu517	0.115671	0.339411	0.0731671	0.134343	0.193646	0	0	0	0	0	0	0	0	0.0153207	0.00324988	0	0	0	0	0	0.0870863	0	0	0	0.00871679	0.00336131	0	0	0	0	0	0	0.0220061	0
Otu1064	0	0	0	0	0	0	0.239372	0	0	0	0	0	0.0882185	0	0	0.0206065	0.0279177	0	0.00219604	0	0	0	0	0	0	0	0	0	0	0	0	0	0	0
Otu323	0	0	0	0	0	0	1.50051	0.14893	0	0	0	0	0	0	0	0	0	0	0.00329406	0	0	0	0	0	0.0280874	0.00784305	0	0	0	0	0	0	0	0
Otu366	0.0277611	0	0	0	0	0	0	0	0	0.221644	0.022222	0.00857845	0	0	0	0	0	0	0	0	0.0248818	0.00425775	0.0311694	0	0	0	0.00173647	0.0157126	0.0183222	0.00805397	0	0.0345503	0.900048	0.122888
Otu1817	0	0	0	0	0	0	0	0	0.00132482	0.137444	0	0	0	0	0	0	0	0	0	0	0	0	0.0151635	0	0	0	0.00347295	0	0.0104698	0.00185861	0	0.00191946	0.00220061	0.0256016
Otu2531	0	0	0	0	0	0	0	0	0	0.073056	0.00303027	0.00571897	0	0	0	0	0	0	0	0	0.00678595	0	0	0	0	0	0	0	0	0	0	0	0	0.0256016
Otu1249	0	0	0	0	0	0	0	0.00469812	0.196073	0	0.00202018	0	0	0	0	0	0	0.00849164	0	0	0	0	0	0.00113513	0	0	0	0	0.00392619	0	0	0	0.00220061	0
Otu1302	0	0	0	0	0	0	0	0	0	0	0	0	0	0	0	0	0	0	0	0	0	0	0	0.209998	0	0	0	0	0	0	0	0	0	0
Otu6585	0.0323879	0	0.00645592	0	0	0	0	0	0	0	0	0	0	0	0	0	0.00364144	0	0	0	0	0	0	0	0.00387413	0.00112044	0	0.00261876	0	0	0	0.0211141	0.00440121	0
Otu2405	0	0	0	0	0	0	0	0	0	0	0	0.00381265	0	0	0	0	0	0	0	0	0	0	0	0	0	0	0.00520942	0	0	0	0	0	0	0
Otu511	0	0	0	0	0	0	0	0	0	0.226597	0.0202018	0.00762529	0	0	0	0	0	0	0.0164703	0.00271164	0.0237508	0.000851549	0	0	0.000968532	0	0.00173647	0	0.00130873	0.00619536	0.013106	0.174671	0	0.0204813
Otu3333	0	0	0	0	0	0	0	0	0.0609417	0	0.00101009	0	0	0	0	0	0	0	0	0	0	0	0	0.00113513	0	0	0	0	0	0	0	0.00383892	0.00660182	0
Otu1182	0	0	0	0	0.402994	0	0	0	0	0	0.00505045	0	0	0	0	0	0	0.0351797	0.0175683	0.000903881	0	0	0.00252725	0	0	0	0	0	0	0.00309768	0	0	0.0198055	0
Otu1320	0.231342	0.268318	0.00215197	0.00373176	0	0	0	0	0	0	0	0	0	0	0	0	0	0	0	0	0	0	0.00252725	0	0	0.00112044	0	0	0.00130873	0	0	0	0	0
Otu239	0	0	0	0	0	0	0	0	0	0	0	0	0	0	0.00108329	0	0	0	0	0	0.00339297	0	0.00926659	0.009081	0.0581119	0.284591	0	0	0	0.000619536	0	0	0.367501	0
Otu2453	0	0	0	0	0	0	0	0	0	0	0	0	0	0	0	0	0	0	0	0	0	0	0	0	0	0	0.00173647	0	0	0.0266401	0.0252759	0.0191946	0	0
Otu193	0	0.0252265	0	0	0	0.220583	0	1.45971	0.00397446	0.00990589	0.0737366	0	0	0	0	0	0	0	0.172389	0.00903881	0	0	0.0193756	0	0.181116	0.132211	0	0	0	0.000619536	0	0	0.103429	0
Otu1754	0	0.165119	0	0.186588	0	0	0	0	0	0	0	0	0	0	0	0	0	0	0	0	0	0	0	0	0	0	0.00347295	0.00261876	0	0	0	0	0	0
Otu652	0	0	0	0	0	0	0	0.007517	0	0	0.022222	0	0	0	0	0	0	0.06672	0.0175683	0.127447	0	0	0	0	0	0	0	0.010475	0	0	0	0	0	0
Otu625	0	0	0	0	0	0	0	0	0	0	0	0	0	0.00766037	0	0	0	0	0	0	0	0	0	0	0.00193706	0.00112044	0	0	0	0	0	0	0	0
Otu2858	0	0	0	0	0	0	0	0	0	0	0	0.000953162	0	0	0	0	0	0	0	0	0.00565496	0	0	0	0	0	0	0	0	0	0	0	0.00440121	0
Otu132	0	0	0	0	0	0	0.132985	0.0310076	0	0	0.0323229	0	0.119281	2.63517	0.118079	0	4.19251	0.175898	0.19984	0.0804454	0.104051	0	0	0.0295133	0.00581119	0.00112044	0	0	0	0	0	0	0	0.102407
Otu1691	0	0.00687994	0	0	0.0104674	0	0	0	0	0.0148588	0.00101009	0.00190632	0	0	0.0335821	0	0.00242763	0	0	0	0	0	0	0	0	0	0.00173647	0.00261876	0	0	0	0.0191946	0.00660182	0
Otu4026	0	0	0	0	0	0	0	0	0	0	0	0	0	0.00153207	0	0	0	0	0	0	0.0158339	0	0	0	0	0	0	0	0	0	0	0	0	0.00512033
Otu469	0	0	0	0	0	0	0	0	0	0	0	0	0	0	0	0	0	0	0	0	0.00678595	0	0	0	0	0	0	0	0	0	0.000936146	0	3.76524	0
Otu344	0	0	0	0.00373176	0	0	0	0	0	0	0.00101009	0	0	0	0	0	0	0	0	0	0	0	0	0	0	0	0	0	0	0	0	0	2.68474	0
Otu399	0	0.00229331	0	0	0	0	0	0	1.8574	0	0.00303027	0	0.00248503	0	0	0	0	0.00970473	0	0	0	0	0	0.0715129	0.00387413	0	0	0	0	0	0	0.00383892	0	0.0460829
Otu1742	0	0	0	0	0	0	0	0	0	0	0	0	0	0.0168528	0	0	0	0	0	0	0	0	0	0	0	0	0.0104188	0	0	0	0	0	0	0
Otu1079	0	0	0	0	0	0	0	0	0	0	0	0	0	0	0	0	0	0	0	0	0	0	0	0	0	0.00224087	0	0	0	0	0	0.00191946	0	0
Otu3510	0	0	0	0	0	0	0	0	0	0	0.00202018	0	0	0	0	0	0	0	0	0	0	0	0.0311694	0	0	0	0	0	0	0	0.000936146	0	0	0
Otu1106	0	0	0	0	0	0	0	0	0	0	0.171715	0	0	0	0	0	0	0	0	0	0	0	0	0.00227025	0	0	0	0	0	0	0	0	0	0
Otu1192	0.0555221	0.392157	0	0	0	0	0	0	0	0	0	0	0.00124251	0.19917	0.178744	0.00634045	0.00121381	0	0	0	0	0	0.00926659	0	0	0	0	0	0	0	0	0	0	0.00512033
Otu1086	0.902235	0.0298131	0.00645592	0.00373176	0.0314021	0	0	0	0.0384198	0	0	0	0	0	0	0	0	0	0	0	0	0.0238434	0.0050545	0	0	0	0	0	0.0091611	0.00123907	0.00280844	0.00383892	0.0242067	0.030722
Otu2247	0	0	0	0	0	0	0	0	0	0	0	0	0.142889	0.00306415	0	0.0158511	0.00606907	0	0	0	0	0	0	0	0	0	0	0	0	0	0	0	0	0
Otu1753	0	0.00229331	0	0	0	0	0	0	0.0596169	0.00619118	0.0737366	0	0	0	0	0	0	0	0	0	0	0	0.00336967	0	0	0	0.00347295	0	0	0	0	0	0	0.0563236
Otu1516	0	0	0	0	0	0	0	0	0	0	0	0	0	0	0	0	0	0	0	0	0	0	0	0	0	0	0.0434118	0	0	0	0	0	0	0
Otu2838	0	0	0	0	0	0	0	0	0	0	0	0	0.00372754	0	0	0	0	0	0	0	0	0	0	0	0	0	0	0	0	0	0	0	0	0
Otu4082	0	0	0.00215197	0	0	0	0	0	0	0	0	0	0	0	0	0	0	0	0	0	0	0	0	0	0	0	0	0	0	0	0	0.0095973	0	0
Otu2596	0	0	0	0	0	0	0	0	0	0	0	0	0	0	0	0	0	0	0	0	0	0.0110701	0	0	0	0	0.00173647	0	0	0	0	0.0115168	0	0
Otu3836	0	0	0	0	0	0	0	0	0	0	0	0	0	0.00306415	0	0	0	0	0	0	0	0	0	0	0	0	0	0	0	0	0	0	0	0
Otu909	0	0	0	0	0	0	0	0	0	0	0	0	0	0	0	0	0	0	0	0	0	0	0	0	0	0	0	0	0	0.000619536	0	0	0	0
Otu589	0	0	0	0	0	0	0	0	0	0.00371471	0.00101009	0.00190632	0	0	0.798388	0	0	0	0	0	0	0	0	0	0	0	0	0	0	0	0	0	0.00220061	0
Otu739	0	0	0	0.0559764	0	0	0	0	0	0.0198118	0.0141413	0	0.00124251	0.318671	0.0119162	0	0.0157796	0	0	0	0.0158339	0	0	0.0499455	0.074577	0.0627444	0.00173647	0.00261876	0	0.00123907	0	0.00191946	0	0.0512033
Otu3732	0	0	0	0	0	0	0	0	0	0.0433383	0	0	0	0	0	0	0	0	0	0	0	0	0	0	0	0	0	0	0	0	0	0	0.0132036	0
Otu301	0	0	0	0	0	0	0	0	0	0	0	0	0	0	0	0	0	0	0	0	0	1.35567	0.293161	0	0	0	0	0	0	0	0	0	0	0
Otu274	0	0.00229331	0	0	0.00523368	0	0	0	0.246416	0.089153	0.347471	0.0142974	0	0	0	0	0	0	0	0	0.288403	0.0246949	0.0117938	0.00681075	0	0	0.0104188	0.0183313	0.00523492	0.0117712	0.00842531	0.364697	0.239866	0.215054
Otu6480	0	0	0	0	0	0	0	0	0	0	0	0	0	0	0	0	0.00121381	0	0	0	0	0.00255465	0	0	0	0	0	0	0	0	0	0	0.00220061	0.235535
Otu2814	0	0	0	0	0	0	0	0	0	0	0	0	0.045973	0.0260453	0.00324988	0.00475534	0.0157796	0	0	0	0	0	0	0	0	0	0	0	0	0	0	0	0	0
Otu1752	0	0.00687994	0	0	0	0	0	0	0	0.00123824	0	0	0.00248503	0	0.00324988	0	0	0	0	0	0	0	0.00252725	0	0	0	0.0312565	0.0419002	0	0.000619536	0	0.0172751	0.00440121	0
Otu555	0	0	0	0	0	0	0	0	0	0	0	0	0	0	0	0	0	0	0	0	0	0.0051093	0.0134787	0	0	0	0	0	0	0	0.00187229	0	0.184851	0
Otu890	0	0.222452	0	0.093294	0	0	0	0	0	0	0	0	0	0	0	0	0	0	0	0	0	0	0	0	0	0	0	0	0	0	0	0	0	0
Otu417	0	0	0	0	0	0	0	0	0.0529928	0	0	0	0	0	0	0	0	0	0	0	0	0.162646	0.030327	0	0	0	0	0	0	0	0	0.0153557	1.04749	0
Otu2931	0	0	0	0	0	0	0	0	0	0	0	0	0.00124251	0	0.0519981	0	0.0485525	0	0	0	0	0	0	0	0	0	0	0	0	0.000619536	0	0	0	0
Otu1402	0	0	0	0	0	0	0	0	0	0	0	0	0	0	0	0	0	0	0	0	0.0192269	0	0	0	0	0	0	0	0	0	0	0	0	0.880696
Otu194	0	0	0	0	0	0	0	0	0	0	0	0	0	0.0122566	0	0	0	0	0	0	0	0.0034062	0	0	0	0	0	0	0	0	0	0	0	0
Otu762	0	0	0.00215197	0.014927	0.0471032	0	0	0	0	0	0	0	0	0	0	0	0	0	0	0	0	0	0.00168483	0	0	0	0	0	0	0	0	0	0	0
Otu2850	0	0	0	0	0	0	0	0	0	0	0	0	0	0	0	0	0	0.00242618	0	0	0	0	0	0	0	0	0	0	0	0	0	0	0	0
Otu1256	0	0	0	0	0	0	0	0	0	0	0	0	0	0	0	0	0	0	0	0	0	0	0	0.0113513	0.0174336	0.0145657	0	0.0130938	0	0	0	0.00383892	0	0
Otu509	0	0	0	0	0	0	0	0	0	0	0	0	0.0646107	0.102649	0.134329	0.0269469	0.292529	0.00121309	0	0	0	0	0	0	0	0	0	0	0	0	0	0	0	0
Otu2782	0	0	0	0	0	0	0	0.0530888	0	0	0	0	0	0	0	0	0	0	0	0	0	0	0	0	0	0	0	0	0.00392619	0	0	0.00383892	0	0
Otu3184	0	0	0	0	0	0	0	0.00563775	0	0	0	0	0	0	0	0	0	0.0109178	0.0450188	0.00361553	0.00339297	0	0.00252725	0	0	0	0	0	0.00261746	0	0	0	0.00220061	0
Otu2381	0	0	0	0	0.0104674	0	0	0	0	0	0	0	0.0161527	0.00766037	0.0270824	0.00792556	0.0267039	0	0.00109802	0	0	0.0051093	0	0	0	0	0	0	0	0	0	0	0.00440121	0
Otu3596	0.134179	0	0.00215197	0	0.0261684	0	0	0	0	0	0	0	0	0	0	0	0	0	0	0	0	0	0	0	0.00193706	0	0	0	0	0	0	0	0	0
Otu877	0	0	0	0	0	0	0	0	0	0	0	0	0	0	0	0	0	0.00121309	0	0	0	0	0	0	0	0	0	0	0	0	0	0	0	0
Otu1559	0	0	0	0	0.00523368	0	0	0	0	0	0	0	0	0	0	0	0	0	0	0	0	0	0	0	0	0	0	0	0	0.00929305	0.0177868	0	0.129836	0
Otu1665	0	0	0	0	0	0	0	0	0	0	0	0	0	0	0	0	0	0.179538	0	0	0.00113099	0	0	0	0	0	0	0	0	0	0	0	0	0
Otu843	0	0	0.00860789	0.014927	0	0	0	0	0.11261	0.0123824	0.0151514	0.0305012	0	0.00153207	0.00324988	0	0	0.00606546	0	0.00632717	0.109706	0.000851549	0.0050545	0.00113513	0.00387413	0.00336131	0	0	0.00392619	0.00433676	0.00748916	0.00191946	0.0682188	0.0870456
Otu1265	0	0	0	0	0	0	0	0.00798681	0.0450439	0.00990589	0.00505045	0	0.00745508	0	0.0108329	0	0.00121381	0	0.0219604	0	0	0.0017031	0.00168483	0	0	0	0	0	0.00392619	0.00557583	0.00561687	0.00575838	0.0242067	0.0204813
Otu1620	0	0	0	0	0.0157011	0	0	0	0	0	0	0.00190632	0.00497006	0.00153207	0	0.014266	0.00971051	0	0.0109802	0	0	0	0	0	0	0	0	0	0.00130873	0.00743444	0.0149783	0	0	0
Otu2603	0	0	0	0	0	0	0	0	0	0	0	0	0.0136677	0	0	0	0.038842	0	0	0	0	0	0	0	0.00193706	0	0	0	0	0	0	0	0	0
Otu807	0	0	0	0	0	0	0.859967	0	0	0	0	0	0	0	0	0	0	0	0	0	0	0	0	0	0	0	0	0	0	0	0	0	0	0
Otu1148	0	0.0160532	0	0.0373176	0	0	0	0.00328869	0	0.0421	0.0464642	0.0362201	0.0173952	0	0.00216659	0	0	0.0291142	0	0	0	0	0	0	0	0	0.00347295	0	0	0	0	0	0.00660182	0
Otu6283	0	0	0	0	0	0	0.0332462	0	0	0	0	0	0	0	0	0	0	0	0	0	0	0	0	0	0	0	0	0	0	0	0	0	0	0
Otu1544	0	0	0	0	0	0	0	0	0	0	0.00808073	0	0	0	0	0	0	0	0	0	0	0	0	0	0	0	0	0	0	0	0	0	0	0
Otu565	0	0	0	0	0	0	0	0.305378	0	0	0	0	0	0	0	0	0	0	0	0	0.0203578	0	0	0	0	0	0.00520942	0	0	0	0	0	0	0.0256016
Otu603	0.00462684	0	0	0	0	0	0	0.0916134	0	0	0.00303027	0.0190632	0	0	0	0	0	0.174685	0.0120782	0	0.124409	0	0	0.415456	0.0213077	0.0212883	0.00347295	0	0	0	0	0.00383892	0	0
Otu716	0	0	0	0	0	0	0	0	0	0	0.385855	0	0	0	0	0	0	0	0	0	0	0	0	0	0	0	0	0	0	0	0	0	0	0
Otu222	0	0	0	0	0	0	0	1.37608	0	0.0557207	0.00202018	0	0	0	0	0	0	0	0.0812535	0.000903881	0	0	0	0	0.0280874	0.0201678	0	0.00261876	0	0	0.00936146	0	0	0
Otu1869	0	0	0	0	0	0	0.00110821	0	0	0	0	0	0	0.00306415	0	0	0	0.00849164	0	0	0	0	0	0	0	0	0	0	0	0	0	0	0	0
Otu660	0	0	0	0	0	0	0	0	0	0	0	0.122958	0	0	0	0	0	0	0	0	0	0	0	0	0	0	0.00347295	0.00261876	0	0.000619536	0	0	0	0
Otu125	0	0	0	0	0	0	0	0	0	0	0	0	0	0	0	0	0	0.00363928	0.218506	0.000903881	0	0	0	0	0	0	0	0	9.6702	0.00123907	0.000936146	0	0	0
Otu586	0	0.107786	0	0	0.39776	0	0.669356	0.0394642	0	0	0	0	0	0	0	0	0	0.0412451	0	0	0	0	0	0	0.000968532	0.00448174	0	0	0	0	0	0	0	0
Otu1796	0	0	0	0	0	0	0	0.00563775	0.0066241	0	0	0	0	0	0	0	0	0.00485237	0	0.00451941	0	0	0	0	0	0	0	0	0	0	0	0	0	0
Otu3758	0	0	0	0	0	0	0	0	0	0.0569589	0	0	0.00745508	0	0.00649977	0.00317023	0	0	0	0	0	0	0	0.0113513	0	0.00224087	0	0	0	0	0	0	0	0
Otu5497	0	0	0	0	0	0	0.0620595	0	0	0	0	0	0.0086976	0	0	0	0.00121381	0	0	0	0	0	0	0	0	0	0	0	0	0	0.000936146	0	0	0
Otu1178	0	0	0	0	0	0	0	0	0	0	0.00505045	0	0.0173952	0	0.0487483	0	0	0	0	0	0	0	0	0	0.00677973	0.00112044	0	0	0	0	0	0	0	0
Otu414	0	0	0	0	0	0	0	0.0145642	0	0.0643883	0	0.0152506	0	0	0	0	0	0	0	0.00361553	0	0.0051093	0.00421209	0	0	0	0	0	0.00654365	0.0619536	0.0327651	0	0.0638176	0
Otu883	0	0	0	0.0186588	0	0.0449151	0	0.00187925	0.00132482	0	0	0	0.446062	0.00766037	0	0.00317023	0	0.195308	0	0.000903881	0	0	0	0	0	0	0	0	0	0	0	0	0	0
Otu4336	0	0	0	0	0	0	0	0	0	0	0	0	0.043488	0	0	0.00158511	0.00606907	0	0	0	0	0	0	0	0	0	0	0	0	0	0	0	0	0
Otu2417	0	0	0	0	0	0	0	0	0	0	0	0	0.0111826	0.0183849	0	0.0507236	0.0157796	0	0	0	0	0	0	0	0	0	0	0	0	0	0	0	0	0
Otu4482	0	0	0.0710151	0	0	0	0	0	0	0	0	0	0	0	0	0	0	0	0	0	0	0	0	0	0	0	0	0	0	0	0	0	0	0
Otu2254	0	0	0	0	0	0	0.0742497	0	0	0	0	0	0	0	0	0	0	0	0	0	0	0	0	0	0	0	0	0	0	0	0	0	0.00660182	0
Otu190	0	0	0	0	0	0	0	0.198731	0	0.42843	0.00202018	0.0142974	0	0	0	0	0	0.140719	0.853162	0.160891	0.00226198	0	0.066551	0	0.0852308	0.108682	0.0312565	0.0340439	0.00130873	0.17347	0.227483	0	0	0.030722
Otu1879	0	0	0	0	0	0	0	0	0	0	0	0.00571897	0	0	0	0.00317023	0	0	0	0	0.0237508	0	0.0227453	0	0	0	0	0	0.00392619	0.0229228	0.00561687	0	0.00220061	0
Otu756	0	0	0	0	0	0	0	0	0	0	0	0	0	0	0	0	0	0	0	0	0	0	0.363924	0	0	0	0	0	0	0	0	0	0	0
Otu3578	0	0	0	0	0	0	0	0	0	0	0	0	0	0	0.00108329	0	0	0.0424582	0	0	0	0	0	0	0	0	0	0	0	0	0	0	0	0
Otu4612	0	0	0	0	0	0	0	0	0	0	0	0	0	0	0	0.00317023	0.0497663	0	0	0	0	0	0	0	0	0	0	0	0	0	0	0	0	0
Otu326	0	0.00229331	0	0	0	0	0	0	0	0	0	0	0	0	0	0	0	0	0	0	0	0	0	0	0	0	0	0	0.0745976	0.130103	0.200335	0	0	0
Otu4078	0.180447	0	0	0.0111953	0	0	0	0	0	0	0	0	0	0	0	0	0	0	0	0	0.00113099	0	0	0	0	0	0	0	0	0	0	0	0	0
Otu7263	0	0	0	0	0	0	0	0	0	0	0	0	0	0	0	0	0.00121381	0.00121309	0	0	0	0	0	0	0	0	0	0	0	0	0	0	0	0
Otu3908	0	0	0	0	0	0	0	0	0	0	0	0	0	0	0	0	0	0	0	0	0	0	0	0	0	0	0	0	0	0.00433676	0	0	0	0
Otu1076	0	0	0	0	0	0	0	0	0	0	0	0	0	0	0	0	0	0	0	0	0	0.0127732	0.00252725	0	0	0	0	0	0	0	0	0.0479865	0.00440121	0
Otu2269	0.120298	0	0.0408875	0.014927	0	0	0	0	0	0	0	0	0	0	0	0	0	0	0	0	0	0	0	0	0	0	0	0	0	0	0	0	0	0
Otu418	0	0	0	0	0	0	0	0	0	0	0	0.00571897	0	0	0	0	0	0	0	0	0	0.0911158	0.560208	0.0238376	0.266346	0.199438	0	0	0	0.000619536	0	0	0	0
Otu1165	0.0740295	0.236211	0.077471	0.257492	0.141309	0	0	0	0	0	0	0	0	0	0	0	0	0	0	0	0	0	0	0	0	0	0	0	0	0	0	0	0	0
Otu1471	0	0	0	0	0	0	0	0	0	0	0	0	0.19259	0	0.0194993	0.00951068	0.0376282	0	0	0	0	0	0	0	0	0	0	0	0	0	0	0	0	0
Otu1992	0.0138805	0	0.258237	0	0	0	0	0	0	0	0	0	0	0	0	0	0	0	0	0	0	0	0	0	0	0	0	0	0	0	0	0	0	0
Otu947	0.0185074	0.0458663	0.0946868	0.0186588	0.266918	0	0	0	0	0.0408618	0.0131312	0.00953162	0	0	0	0	0	0	0	0	0.0260128	0.000851549	0	0.00340538	0	0	0	0	0	0	0	0.0095973	0.0264073	0.015361
Otu2930	0	0	0	0.014927	0	0.0299434	0	0	0.00794891	0	0	0	0	0	0.00108329	0	0	0.00727855	0	0.00271164	0	0	0	0	0	0	0	0	0	0	0	0	0	0
Otu1582	0	0.0160532	0	0.410494	0.0157011	0	0.00886564	0	0.00132482	0	0	0	0	0	0	0	0	0	0	0	0.00565496	0	0	0	0	0	0	0	0	0	0	0	0	0
Otu1778	0	0.00687994	0	0.0559764	0	0	0	0	0	0	0	0	0	0	0	0	0	0	0	0	0	0	0	0	0	0	0	0	0	0	0	0	0	0
Otu376	0	0.277491	0	0.0223906	0	0	0	0	0	0	0	0	0	0	0	0	0	0	0	0	0	0	0	0	0	0	0	0	0	0	0	0	0	0
Otu1606	0	0.0275198	0	0.00373176	0	0	0	0	0.00927373	0.00123824	0	0.023829	0	0	0	0	0	0	0	0	0	0	0.0050545	0	0	0	0	0	0.00654365	0.00433676	0.00655302	0	0.0330091	0
Otu475	0.217462	0.0573329	0.075319	0.0671717	0	0	0	0	0	0	0	0	0	0	0	0	0	0	0	0	0	0	0	0	0	0	0	0	0	0	0	0	0	0
Otu825	0.129552	0.0252265	0.0602552	0.0261223	0.0209347	0	0	0	0.0172226	0	0.00101009	0	0	0	0	0	0	0	0	0	0	0.00851549	0	0	0.000968532	0	0	0	0.00130873	0.0068149	0.00842531	0	0.00880243	0
Otu432	0	0.419677	0	0.194052	0	0	0	0	0	0	0.00101009	0	0	0.00919244	0.0270824	0	0	0	0	0	0	0	0	0.295133	0.0803882	0.0717079	0	0	0	0	0.000936146	0	0	0.0409626
Otu4480	0	0	0	0	0	0	0	0	0	0	0	0	0	0	0	0	0	0	0	0	0	0	0	0	0	0	0	0	0	0	0	0	0.00440121	0
Otu743	0	0.0321064	0	0	0	0	0	0	0	0	0	0	0	0	0	0	0	0	0	0	0	0	0	0	0	0	0	0	0	0	0	0	0	0
Otu1505	0	0	0.0236717	0.0111953	0	0	0	0	0.0887629	0.0111441	0.00606054	0.0142974	0	0	0	0	0	0	0	0	0.0848244	0	0	0	0	0	0	0	0	0	0	0	0.00440121	0
Otu614	0.596863	0	0	0.00746352	0	0	0	0	0	0	0.0191917	0	0	0	0	0	0	0	0	0	0	0	0	0	0	0	0	0	0	0	0	0.0499059	0	0
Otu2221	0	0	0.0473434	0.21271	0	0	0	0	0	0	0.00101009	0	0	0	0	0	0	0	0	0	0	0	0	0	0	0	0	0	0	0	0	0	0	0
Otu415	0	0.249971	0	0.761279	0	0	0	0	0	0	0	0	0	0	0	0	0	0	0	0	0	0	0	0	0	0	0	0	0	0	0	0	0	0
Otu1247	0	0.0114666	0	0.00746352	0	0	0	0	0	0	0	0	0	0	0	0	0	0	0	0	0	0	0	0	0	0	0	0	0	0	0	0	0	0
Otu972	0	0.552689	0	0	0	0	0	0	0	0.00123824	0	0	0	0	0	0	0	0	0	0	0	0	0	0	0	0	0	0	0	0	0	0	0	0
Otu846	0	0	0	0.675449	0	0	0	0	0	0	0	0	0	0	0	0	0	0	0	0	0	0	0	0	0	0	0	0	0	0	0	0	0	0
Otu2125	0	0.0137599	0	0.153002	0	0	0	0	0	0	0	0	0	0	0	0	0	0	0	0	0	0	0	0	0	0	0	0	0	0	0	0	0	0
Otu4811	0.00925369	0	0.00430394	0.00373176	0	0	0	0	0.00927373	0	0	0	0	0	0	0	0	0	0	0	0	0	0	0	0	0	0	0	0	0	0	0	0	0
Otu1797	0	0.0389864	0	0	0.00523368	0	0	0	0	0	0	0	0.00124251	0	0	0	0	0	0.0230584	0.00361553	0	0	0	0.00340538	0	0	0	0	0	0	0	0	0	0
Otu898	0	0.114666	0	0	0	0	0	0	0	0	0	0	0	0	0	0	0	0	0	0	0	0.0017031	0	0	0.00387413	0	0	0	0	0	0	0	0	0
Otu1985	0	0.00229331	0	0	0	0	0	0	0	0	0	0	0	0	0	0	0	0	0	0	0	0	0	0	0	0	0	0	0	0	0	0	0	0
Otu1235	0	0.00917326	0	0.167929	0	0	0	0	0	0	0	0	0	0	0	0	0	0	0	0	0	0	0	0	0	0	0	0	0	0	0	0	0	0
Otu7042	0.134179	0.0389864	0.00645592	0.197783	0.366358	0	0	0	0	0.00123824	0	0.00190632	0	0	0	0	0	0	0	0	0.0373227	0.00255465	0	0	0	0	0	0	0	0.000619536	0	0	0	0
Otu734	0	0.0343997	0	0	0	0	0	0	0	0	0	0	0	0	0	0	0	0	0	0	0	0	0	0	0	0	0	0	0	0	0	0	0	0
Otu4116	0	0	0	0.00746352	0.0471032	0	0.04322	0	0	0	0	0.00285948	0	0	0.00541647	0	0	0	0.0131762	0	0	0	0.00252725	0	0	0	0	0	0	0	0	0.0134362	0.00220061	0
Otu1918	0	0.0596262	0	0	0	0	0	0	0	0	0	0	0	0	0	0	0	0	0	0	0	0	0	0	0	0	0	0	0	0	0	0	0	0
Otu861	0.0832832	0.284371	0.0537993	0.186588	0.0942063	0	0	0	0	0	0	0	0	0	0	0	0	0	0	0	0	0	0	0	0	0	0	0	0	0	0	0	0	0
Otu2168	0.212835	0.00458663	0	0	0	0	0	0	0	0	0	0	0	0	0	0	0	0	0	0	0	0	0	0	0	0	0	0	0	0	0	0	0	0
Otu669	0	0.261438	0	0.014927	0	0	0	0	0	0	0	0	0	0	0	0	0	0	0	0	0.00226198	0	0	0	0	0	0	0	0	0	0	0	0	0
Otu746	0	0.00229331	0	0.00746352	0	0	0.0587349	0	0	0.00247647	0	0	0.00372754	0.0183849	0.0216659	0	0	0.00121309	0.0801555	0.105754	0	0	0.00168483	0	0	0	0	0	0	0.00123907	0	0.0095973	0.00440121	0
Otu2823	0	0	0	0	0	0	0	0.00281887	0	0	0	0	0	0.00459622	0	0	0	0	0.00329406	0.00271164	0	0	0	0	0	0	0	0	0	0	0	0	0	0
Otu4912	0	0	0	0	0	0	0	0	0	0	0	0	0	0	0.00108329	0.00158511	0	0	0	0	0	0	0	0	0	0	0	0	0	0	0	0	0	0
Otu1552	0	0.036693	0	0.0298541	0	0	0	0	0	0	0	0	0	0	0	0	0	0	0	0	0	0	0	0	0	0	0	0	0	0	0	0	0	0
Otu3174	0.16194	0.0779727	0	0.0186588	0	0	0	0	0	0	0	0	0	0	0	0	0	0	0	0	0	0	0	0	0	0	0	0	0	0	0	0	0	0
Otu930	0	0.197225	0	0.0559764	0	0	0	0.0291284	0	0	0.00101009	0	0	0	0	0	0	0	0	0	0	0	0	0.0533509	0.0242133	0.0380948	0	0	0	0	0	0	0	0.015361
Otu422	0.0323879	0.0298131	0	0	0.0575705	0	0	0	0	0	0	0	0	0	0	0	0	0	0	0	0	0	0.0387512	0	0	0	0	0	0	0	0	0	0	0
Otu1861	0	0	0	0	0	0	0	0	0	0	0	0	0	0	0	0.00158511	0	0	0	0	0	0	0	0	0	0	0	0	0	0	0	0	0	0
Otu1870	0	0.00687994	0	0.0186588	0	0	0	0	0	0	0	0	0	0	0	0	0	0	0	0	0	0	0	0	0	0	0	0	0	0	0	0	0	0
Otu4099	0	0	0	0	0	0	0	0	0	0	0	0	0	0	0	0	0	0	0	0	0	0	0	0	0	0	0	0	0	0	0	0.00767784	0	0
Otu841	0.00462684	0.0389864	0.0430394	0.0186588	0.0471032	0	0.139634	0.007517	0	0.00123824	0	0	0.00497006	0.0229811	0	0	0	0.00606546	0.0296465	0.00451941	0	0.000851549	0	0	0.00774826	0.00560218	0.00520942	0	0	0	0	0.0537449	0	0
Otu3142	0	0.0963192	0	0.0410494	0	0	0	0	0	0	0	0	0	0	0	0	0	0	0	0	0	0	0	0	0	0	0	0	0	0	0	0	0	0
Otu612	0	0.190345	0	0.0522447	0	0	0.305865	0.0385246	0	0	0.00303027	0	0	0	0	0	0	0.078851	0.00109802	0	0	0	0	0.0794588	0.0203392	0.0336131	0	0	0	0	0	0	0	0.0204813
Otu1469	0	0	0	0.0223906	0	0	0	0	0	0	0	0	0	0	0	0	0	0	0	0	0	0	0	0	0	0	0	0	0	0	0	0	0	0
Otu2283	0	0.00458663	0	0.0895623	0	0	0	0	0	0	0	0	0	0	0	0	0	0	0	0	0	0	0	0	0	0	0	0	0	0	0	0	0	0
Otu2903	0.0277611	0	0.00215197	0.0223906	0	0	0	0	0	0	0	0	0.00372754	0	0	0	0	0	0	0	0	0	0	0	0	0	0	0	0	0	0	0	0	0
Otu1046	0.434923	0.0252265	0	0.0298541	0	0	0	0	0	0	0	0	0	0	0	0	0	0	0	0	0	0	0	0	0	0	0	0	0	0	0	0	0	0
Otu854	0.0231342	0.0183465	0	0	0.0261684	0	0	0	0	0.0173353	0.0606054	0	0	0	0.113746	0	0	0	0	0	0.0203578	0	0.0168483	0	0.00193706	0	0	0	0	0.000619536	0	0.00767784	0	0
Otu410	0.0647758	0.00917326	0.0839269	0.14927	0.957764	0.348342	0	0.00422831	0.0529928	0.162209	0.0373734	0.0505176	0	0	0	0	0.00121381	0	0	0	0.161732	0.00851549	0.0143211	0	0	0	0	0	0.00654365	0.00433676	0	0.0479865	0.0374103	0
Otu75	0	0.114666	0.3271	0.00373176	0	0	0.138526	0	0	0	0	0	0	0.0428981	0	0.0443832	0	0.205012	0.0812535	0.10485	0	0.000851549	0.0109514	0.286052	0.00484266	0.00336131	0.00868236	0	0	4.6459	5.42777	0	0	0
Otu5294	0	0	0	0	0.0261684	0	0	0	0	0	0	0	0	0	0	0	0	0	0	0	0	0	0	0	0	0	0	0	0	0	0	0	0	0
Otu664	0.518207	0.236211	0.0365835	0.52991	0	0	0	0	0	0	0	0	0	0	0	0	0	0	0	0	0	0	0	0	0	0	0	0	0	0	0	0	0	0
Otu1352	0	0	0.00860789	0	0	0	0	0	0.125858	0	0	0.0333607	0	0	0	0	0	0	0	0	0	0	0.0345391	0	0	0	0	0	0	0.0068149	0	0	0	0
Otu1396	0	0.0986125	0.0279756	0.108221	0	0	0	0	0	0.0148588	0.00101009	0	0	0	0	0	0	0	0	0	0.0147029	0.0161794	0.0109514	0	0.014528	0.0123248	0	0	0.00130873	0.00929305	0.0196591	0	0.228863	0.0256016
Otu901	0.0416416	0.00229331	0.00860789	0	0.0628042	0	0.00886564	0.00140944	0.141756	0.0111441	0.00101009	0.0419391	0	0.00306415	0	0	0	0.00970473	0.0164703	0	0.156077	0.0723817	0.00673934	0.00340538	0.0029056	0	0	0	0.00392619	0.00495629	0.00748916	0.0614227	0.0264073	0.0716846
Otu2863	0	0.00458663	0	0.00746352	0	0	0	0	0	0	0	0	0	0	0	0	0	0	0	0	0	0	0	0	0	0	0	0	0	0	0	0	0	0
Otu2112	0.296118	0.0343997	0	0.0186588	0	0	0	0	0	0	0	0	0	0	0	0	0	0	0	0	0	0	0	0	0	0	0	0	0	0	0	0	0	0
Otu2951	0.245223	0	0	0	0	0	0	0	0	0	0	0.00285948	0	0	0	0.00317023	0.00364144	0	0	0	0.00904793	0	0	0	0	0	0	0	0	0	0	0	0	0
Otu1129	0	0.0137599	0.0107599	0.014927	0.0942063	0	0	0	0	0	0	0	0.0198802	0.0107245	0.0769139	0.00475534	0.0121381	0	0	0	0	0	0	0	0	0	0	0	0	0	0	0	0	0
Otu1009	0.101791	0.080266	0.0172158	0.0634399	0.0209347	0	0	0	0	0	0	0.000953162	0	0	0	0	0	0	0	0	0	0	0	0	0	0	0	0	0	0	0	0	0	0
Otu4240	0	0.00229331	0	0.119416	0	0	0	0	0	0	0	0	0	0	0	0	0	0	0	0	0	0	0	0	0	0	0	0	0	0	0	0	0	0
Otu2867	0	0.0298131	0	0	0	0	0	0	0	0	0	0	0	0	0	0	0	0	0	0	0	0	0	0	0	0	0	0	0	0	0	0	0	0
Otu2941	0	0.0137599	0	0.115685	0	0	0	0	0	0	0	0	0	0	0	0	0	0	0	0	0	0	0	0	0	0	0	0	0	0	0	0	0	0
Otu406	0.286864	0.0458663	0.0279756	0.0597082	0.204114	0.00399245	0.091981	0.00140944	0.00397446	0	0.00101009	0.00762529	0.0198802	0.0306415	0.0704141	0.0126809	0.0121381	0.00242618	0.120782	0.0244048	0.0972653	0.0221403	0.00758176	0.00113513	0	0	0	0	0.00261746	0.00557583	0.0262121	0.0230335	0.0638176	0.107527
Otu6290	0	0	0	0.078367	0	0	0	0	0	0	0	0	0	0	0	0	0	0	0	0	0	0	0	0	0	0	0	0	0	0	0	0	0	0
Otu3354	0.0462684	0	0.0688631	0.0186588	0	0	0	0	0	0	0	0	0	0	0	0	0	0.00121309	0	0	0	0	0	0	0	0	0	0	0	0	0	0	0	0
Otu1580	0	0.00458663	0.00215197	0.0261223	0.0366358	0	0	0	0	0	0.00505045	0.00953162	0	0	0	0	0	0	0	0	0	0	0	0.00681075	0	0	0	0	0	0	0.00468073	0	0.0814225	0
Otu2287	0.0740295	0.00687994	0.0710151	0.0186588	0.125608	0	0	0	0.00132482	0	0	0	0	0	0	0	0	0	0	0	0	0	0	0	0	0	0	0	0	0	0	0	0	0
Otu404	0.171193	0.0183465	0.13127	0.0559764	0.162244	0.272485	0	0.0112755	0.207997	0	0.044444	0.0676745	0	0	0	0	0	0.0291142	0.119684	0.015366	0	0	0.0050545	0	0	0.00336131	0.00347295	0	0.0170135	0	0.000936146	0	0	0
Otu3800	0	0.00229331	0.00430394	0.164197	0	0	0	0	0	0	0	0	0	0	0	0	0	0	0	0	0	0	0	0	0	0	0	0	0	0	0	0	0	0
Otu3873	0.0508953	0	0	0.00746352	0	0	0	0	0.00264964	0	0	0	0	0	0	0	0	0	0	0	0.00113099	0.000851549	0.00168483	0	0	0	0	0	0	0	0	0	0	0
Otu1325	0.0138805	0.243091	0.00215197	0.0410494	0	0	0	0	0	0	0	0	0	0	0	0	0	0	0	0	0	0	0	0	0	0	0	0	0	0	0	0	0	0
Otu4177	0	0	0.00430394	0.00746352	0.0314021	0	0	0	0.00927373	0	0.00101009	0	0	0	0	0	0	0	0	0	0.0361917	0.00255465	0	0.00113513	0	0	0	0	0	0	0.000936146	0	0	0.00512033
Otu2847	0	0	0	0.014927	0	0	0	0	0	0	0	0	0	0	0	0	0	0	0	0	0	0	0	0	0	0	0	0	0	0	0	0.00383892	0	0
Otu3947	0.0416416	0	0	0.0186588	0.0157011	0	0	0	0	0	0	0	0	0	0	0	0	0	0	0	0	0	0	0	0	0	0	0	0	0	0	0	0	0
Otu923	0.143432	0.142186	0	0.220174	0	0	0	0	0	0.00123824	0	0	0	0	0	0	0	0	0	0	0	0	0	0	0	0	0	0	0	0	0	0	0	0
Otu2239	0.0277611	0	0	0.0671717	0	0	0	0	0.0172226	0.00866766	0	0.0171569	0.00124251	0	0.00758306	0	0	0	0	0	0	0.00596085	0	0	0.00387413	0	0	0	0.00130873	0.00123907	0	0.00575838	0.00660182	0.015361
Otu1762	0	0	0.262541	0.0559764	0	0	0	0	0	0	0	0	0	0	0	0	0	0	0	0	0	0	0	0	0	0	0	0	0	0	0	0	0	0
Otu2095	0	0.105492	0	0	0	0	0	0	0	0	0	0	0	0	0	0	0	0	0	0	0	0	0.00168483	0.0124864	0.00387413	0.0224087	0	0	0	0	0	0	0.0154043	0
Otu1658	0.226715	0.0114666	0	0.279882	0.256451	0	0	0	0	0	0	0	0	0	0	0	0	0	0	0	0	0	0	0	0	0	0	0	0	0	0	0	0	0
Otu2092	0	0.0848527	0	0.0485129	0	0	0	0	0	0	0	0	0	0	0	0	0	0	0	0	0	0	0	0.0306484	0.00581119	0.00224087	0	0	0	0	0	0	0	0
Otu488	0.00925369	0.153652	0	0	0	0	0	0	0.249066	0.0482912	0.0303027	0	0.00124251	0	0.00216659	0	0	0	0	0	0.145898	0.0153279	0.179435	0	0.00193706	0.0291313	0.0138918	0.00785628	0.0157048	0.00247815	0	0.0326308	0.0968267	0.94214
Otu357	0.115671	0.0206398	0.587488	0.0447811	0.544303	0	0	0	0	0	0	0	0	0	0	0	0.0279177	0.0279011	0.0856456	0.0867726	0	0.0153279	0	0	0	0	0	0	0.0091611	0.00495629	0.00187229	0	0.0154043	0
Otu1703	0.0740295	0.139892	0	0.119416	0	0	0	0	0	0.00495295	0.00707064	0.0123911	0	0	0	0	0	0	0	0.0135582	0.00565496	0.0051093	0.00842417	0.0170269	0.0338986	0.0134452	0	0	0.0091611	0.00991258	0.013106	0.0134362	0.0132036	0.0102407
Otu2678	0	0	0.0365835	0.0410494	0	0	0	0	0	0	0	0	0	0.00153207	0	0	0	0	0	0	0.00452397	0.0034062	0.00168483	0	0	0	0	0	0.00392619	0	0.00748916	0.00575838	0.00440121	0.00512033
Otu550	0	0.00458663	0	0	0	0	0	0	0.0317957	0	0.011111	0	0	0	0.00108329	0	0	0	0	0	0	0	0	0	0	0	0.00173647	0	0	0	0.00280844	0.00191946	0	0
Otu2698	0	0.0527462	0	0	0	0	0	0	0	0	0	0	0	0	0	0	0	0	0	0	0	0	0	0	0	0	0	0	0	0	0	0	0	0
Otu3916	0	0.00458663	0	0.0261223	0	0	0	0	0	0	0	0	0	0	0	0	0	0	0	0	0	0	0	0	0	0	0	0	0	0	0	0	0	0
Otu1480	0	0	0	0	0	0	0	0	0	0.00123824	0.00202018	0.00381265	0	0	0	0	0	0	0	0	0	0	0.00758176	0	0	0	0	0	0	0	0.000936146	0	0	0
Otu3831	0	0.00229331	0	0	0	0	0	0	0	0	0	0	0	0	0	0	0	0	0	0	0	0	0	0	0	0	0	0	0	0	0	0	0	0
Otu1176	0.282238	0.0825593	0.0172158	0.0447811	0.0680379	0	0.0155149	0.000469812	0	0	0	0	0.0086976	0.00306415	0.0303322	0.00158511	0.00364144	0.00970473	0	0	0	0	0	0.009081	0.0029056	0	0	0.00261876	0	0	0	0.00575838	0	0.0512033
Otu2574	0.115671	0.0343997	0.00860789	0.0298541	0.00523368	0	0	0	0	0	0	0	0	0	0	0	0	0	0	0	0	0	0	0	0	0	0	0	0	0	0	0	0	0
Otu1230	1.29089	0	0.00645592	0	0	0	0	0	0	0	0	0.000953162	0	0.00153207	0.0314155	0	0.00971051	0	0	0	0	0.00255465	0.000842417	0	0.000968532	0	0	0	0	0	0	0	0	0.0102407
Otu5823	0	0	0	0.00746352	0	0	0	0	0	0	0	0	0	0	0	0	0	0	0	0	0	0	0	0.00113513	0.000968532	0.00672261	0	0	0.00523492	0.00123907	0.0290205	0	0.00440121	0
Otu2022	0.0416416	0.149065	0	0	0	0	0	0	0	0	0	0	0	0	0	0	0	0.00242618	0.00219604	0	0	0	0	0	0	0	0	0	0	0	0	0	0	0
Otu1836	0	0	0.0172158	0	0	0	0	0	0.00794891	0.0111441	0.0181816	0.0152506	0	0	0	0	0	0	0.0142743	0	0	0.0068124	0.000842417	0	0	0	0	0	0	0.0111517	0.00280844	0.00191946	0.0330091	0.0204813
Otu2348	0	0.0229331	0	0.0335858	0	0	0	0	0	0	0	0	0	0	0	0	0	0	0	0	0	0	0.00252725	0	0	0	0	0	0	0	0	0	0	0
Otu4397	0	0.0779727	0	0	0	0	0	0	0	0	0	0	0	0	0	0	0	0	0	0	0	0	0	0	0	0	0	0	0	0	0	0	0	0
Otu2085	0	0.00458663	0	0	0	0	0	0	0.00529928	0	0	0.00953162	0	0	0.00108329	0	0	0	0	0	0	0.00766394	0.00168483	0	0	0.00112044	0	0	0.00261746	0.00123907	0.00655302	0.00191946	0.0132036	0
Otu2439	0	0	0	0	0	0	0	0	0.178851	0	0.00101009	0.0190632	0	0	0	0	0	0	0	0	0.00113099	0	0	0.00567563	0	0	0	0	0	0	0	0.00191946	0	0
Otu4827	0	0	0	0.0820987	0	0	0	0	0	0	0	0	0	0	0	0	0	0	0	0	0	0	0	0	0	0	0	0	0	0	0	0	0	0
Otu3101	0.143432	0.036693	0	0	0	0	0	0	0	0	0	0	0	0	0	0	0	0	0	0	0	0	0	0	0	0	0	0	0	0	0	0	0	0
Otu2815	0	0	0	0	0.0628042	0	0	0	0	0	0	0	0	0	0	0	0	0	0	0	0	0	0	0	0	0	0	0	0	0	0	0	0	0
Otu3878	0	0.00687994	0.00215197	0.250028	0	0	0	0	0	0	0	0	0	0	0	0	0	0	0	0	0	0	0	0	0	0	0	0	0	0	0	0	0	0
Otu3824	0	0	0	0.0746352	0	0	0	0	0	0	0	0	0	0	0	0	0	0	0	0	0	0	0	0	0	0	0	0	0	0	0	0	0	0
Otu696	0.754176	0.0642128	0.219501	0.664253	0.345423	0	0	0	0	0	0	0	0	0	0	0	0	0	0	0	0	0	0	0	0	0	0	0	0	0	0	0	0	0
Otu2638	0	0.00917326	0	0.0111953	0.115141	0	0	0	0	0	0	0	0	0	0	0	0	0	0	0	0	0	0	0	0	0	0	0	0	0	0	0	0	0
Otu2845	0.0555221	0.00687994	0	0.00373176	0.0837389	0	0	0	0	0	0	0.00381265	0	0	0	0	0	0	0	0	0.00226198	0	0	0	0	0	0	0	0	0	0	0	0	0
Otu4960	0	0.00687994	0	0.00746352	0.00523368	0	0	0	0	0	0	0	0	0	0	0	0	0	0	0	0	0	0	0	0	0	0	0	0	0	0	0	0	0
Otu1586	0	0	0	0	0	0	0	0	0	0	0	0	0.00497006	0	0.0129995	0	0.00485525	0	0	0	0	0.00596085	0.00252725	0	0	0	0	0	0	0	0	0.00191946	0	0
Otu5850	0.0323879	0.0389864	0.00430394	0.0447811	0.0418695	0	0	0	0	0.00123824	0	0.000953162	0	0	0	0	0	0	0	0	0	0	0	0	0	0	0	0	0	0	0	0.00191946	0	0
Otu619	0.0879101	0.00229331	0	0	0.0366358	0.00399245	0.0177313	0	0.0516679	0.0160971	0.00707064	0.00667213	0	0	0	0	0	0	0.0428228	0.00271164	0.110837	0.00766394	0	0.0045405	0	0	0	0	0	0	0.000936146	0.0882951	0.127635	0.0665643
Otu1118	0	0	0.0193678	0.00746352	0.0523368	0.253521	0	0	0	0.00742942	0	0	0	0	0	0	0	0	0.0263525	0	0	0	0	0.00113513	0	0	0	0	0.00130873	0	0	0	0	0
Otu1222	0.0555221	0.00458663	0	0	0	0	0.111929	0.000939624	0.0357701	0	0	0.00571897	0	0	0	0	0	0	0	0	0	0.00851549	0	0	0	0.00224087	0	0	0.00130873	0	0	0.0134362	0.0352097	0.0358423
Otu516	0	0	0	0.0820987	0	0	0	0	0	0	0	0	0	1.20421	0.0324988	0	0	0	0	0	0	0	0	0	0	0	0	0	0	0	0	0	0.00440121	0
Otu6832	0	0	0	0	0	0	0.0254887	0.000469812	0	0.0160971	0	0.0133443	0	0	0	0	0	0	0	0.00451941	0.0497636	0	0	0	0	0	0	0	0	0	0.00468073	0.00575838	0.00220061	0.0256016
Otu3402	0.208208	0	0	0.00746352	0	0	0	0	0	0	0	0	0	0	0	0	0	0	0	0	0	0	0	0	0	0	0	0	0	0	0	0	0	0
Otu629	0	0.0642128	0.00645592	0.0373176	0	0	0	0	0.00132482	0	0	0	0	0	0	0	0	0	0	0	0	0	0	0	0	0	0.00173647	0.128319	0	0	0	0	0	0
Otu2854	0.226715	0.0114666	0.00860789	0.0298541	0.0157011	0	0	0	0	0	0	0	0	0	0	0	0	0	0	0	0	0	0	0	0	0	0	0	0	0	0	0	0	0
Otu3508	0.0323879	0	0	0	0	0	0	0	0.00397446	0	0	0	0	0	0	0	0	0	0	0	0.0350607	0	0	0.00113513	0	0	0	0	0	0	0	0	0	0.14849
Otu3278	0	0	0	0.171661	0	0	0	0	0	0	0	0	0	0	0	0	0	0.00121309	0	0	0	0	0	0	0	0	0	0	0	0	0	0	0	0
Otu753	0	0.00229331	0	0	0	0	0	0	0.00132482	0.00742942	0	0.00381265	0	0	0.00108329	0	0	0	0	0	0.0248818	0.000851549	0	0.0295133	0.0029056	0.00560218	0	0	0	0	0	0.0383892	0.0220061	0
Otu1162	0	0.0321064	0.460522	0	0.0575705	0	0	0	0	0	0	0	0	0	0	0	0	0	0	0	0	0	0	0	0	0	0	0	0	0	0	0	0	0
Otu5979	0	0.192638	0	0	0.00523368	0	0	0	0	0	0	0	0	0	0	0	0	0	0	0	0	0	0	0	0	0	0	0	0	0	0	0	0	0
Otu3191	0	0.0137599	0	0	0.0628042	0	0	0	0	0	0	0.000953162	0	0	0	0	0	0	0	0	0	0.0255465	0	0	0	0	0	0	0	0	0	0.00191946	0.00660182	0
Otu2995	0	0	0	0	0	0	0	0	0	0	0	0	0	0	0	0	0	0	0	0	0	0.0017031	0	0	0	0	0	0	0	0	0	0	0	0
Otu5393	0	0.00229331	0	0.145539	0	0	0	0	0	0	0	0	0	0	0	0	0	0	0	0	0	0	0	0	0	0	0	0	0	0	0	0	0	0
Otu2643	0	0.00917326	0.00430394	0	0.00523368	0	0	0	0	0	0	0.000953162	0	0	0	0	0	0	0	0	0	0	0	0	0	0	0	0	0	0	0	0	0	0
Otu3218	0	0.0321064	0	0	0.188413	0	0	0	0	0	0	0	0	0	0	0	0	0	0	0	0	0	0	0	0	0	0	0	0	0	0	0	0	0
Otu5335	0.143432	0	0	0	0	0	0	0	0	0	0	0	0	0	0	0	0	0	0	0	0	0	0	0	0	0	0	0	0	0	0	0	0	0
Otu2189	0	0	0	0	0	0	0	0	0	0	0.00101009	0.0142974	0	0	0	0	0	0	0	0	0.00678595	0	0	0	0	0	0	0	0	0	0	0.00191946	0.0242067	0.015361
Otu3513	0	0	0	0.0111953	0	0	0	0	0	0	0	0	0	0	0	0	0	0	0	0	0	0	0	0	0	0	0	0	0	0	0	0	0	0
Otu2649	0	0	0	0	0.0104674	0	0	0	0	0	0	0.0123911	0	0.00153207	0	0	0	0	0	0	0.0350607	0	0	0	0	0	0	0	0	0	0	0	0	0.143369
Otu3649	0	0.0137599	0	0	0.177945	0	0	0	0	0	0	0	0	0	0	0	0	0	0	0	0	0	0	0	0	0	0	0	0	0	0	0	0	0
Otu2914	0	0.00229331	0	0	0	0	0.0676005	0.00516793	0	0	0	0	0	0	0	0	0	0.00121309	0.00329406	0	0	0	0	0.0045405	0.00193706	0	0	0	0	0	0	0	0	0
Otu2199	0	0	0	0	0	0	0	0.0126849	0	0	0	0	0	0	0	0	0	0	0	0	0	0	0	0	0.00968532	0.0134452	0	0	0	0	0	0	0	0
Otu2695	0.00462684	0.201812	0	0.0709035	0.0418695	0	0	0	0	0	0	0	0	0	0	0	0	0	0	0	0	0	0	0	0	0	0	0	0	0	0	0	0	0
Otu4094	0	0	0	0.00373176	0	0	0	0	0	0	0	0	0	0	0	0	0	0	0	0	0	0	0	0	0	0	0	0	0	0	0	0	0	0
Otu2917	0	0	0	0	0	0	0	0	0	0.0136206	0	0	0	0	0	0	0	0	0	0	0	0	0	0	0	0	0	0	0	0	0	0.00191946	0	0
Otu5245	0.453431	0	0	0.00746352	0.0261684	0	0	0	0.00794891	0	0	0	0.00124251	0	0.00541647	0	0	0	0	0	0.00678595	0	0.000842417	0	0	0	0	0	0	0.00123907	0	0	0	0
Otu5375	0.0508953	0.00458663	0	0	0.0104674	0	0	0	0	0	0	0	0	0	0	0	0	0	0	0	0	0	0	0	0	0	0	0	0	0	0.00280844	0.00383892	0	0
Otu2981	0	0.00229331	0	0	0.240749	0	0	0	0	0	0	0	0	0	0	0	0	0	0	0	0	0	0	0	0	0	0	0	0	0	0	0	0	0
Otu1211	0.060149	0.0252265	0.3271	0.0298541	0.157011	0	0	0.000469812	0	0	0	0	0	0	0.018416	0	0	0	0	0	0	0	0	0.009081	0.00968532	0.00672261	0	0	0	0	0	0	0	0
Otu4525	0	0.00229331	0	0.12688	0	0	0	0	0	0	0	0	0	0	0	0	0	0	0	0	0	0	0	0	0	0	0	0	0	0	0	0	0	0
Otu831	0.471938	0.00458663	0.180766	0.00746352	0	0	0	0	0	0	0	0.0123911	0.00248503	0.0061283	0	0	0.032773	0.00363928	0	0	0	0.0127732	0.00252725	0	0	0	0	0	0.00392619	0	0	0	0.00220061	0
Otu2474	0	0	0	0.332127	0	0	0	0	0	0	0	0	0	0	0	0	0	0	0	0	0	0	0	0	0	0	0	0	0	0	0	0	0	0
Otu2538	0	0.00917326	0	0.0223906	0	0	0	0	0	0	0	0	0	0	0	0	0	0	0	0	0	0	0	0	0	0	0	0	0	0	0	0	0	0
Otu546	0	0	0	0.0335858	0	0	0	0	0	0	0.00505045	0.0200164	0	0	0	0	0	0	0	0	0	0	0.00589692	0	0	0	0	0	0.0183222	0.00991258	0.0374458	0	0	0
Otu533	0	0	1.49132	0	0.0471032	0	0	0	0	0.0297177	0.00202018	0	0	0	0	0	0	0	0	0	0	0.000851549	0	0	0	0	0	0.00785628	0.00654365	0.00123907	0.00561687	0	0	0
Otu4140	0.16194	0.00687994	0.00215197	0	0	0	0	0	0	0	0	0	0	0	0	0	0	0	0	0	0	0	0	0	0	0	0	0	0	0	0	0	0	0
Otu342	0.00462684	0.0160532	0.0193678	0.0709035	0	0.0429189	0.0354626	0.00187925	0.0463687	0.0123824	0.00202018	0.0171569	0.0497006	0.0260453	0.0509148	0.00951068	0.0206348	0.0436713	0.209722	0.0298281	0.0384537	0.0136248	0.00589692	0.0147566	0.00484266	0.00560218	0	0.00261876	0.00392619	0.00743444	0.013106	0.103651	0.200255	0.179211
Otu1038	0	0.155945	0	0.832183	0	0	0	0	0	0	0	0	0	0	0	0	0	0	0	0	0	0	0	0	0	0	0	0	0	0	0	0	0	0
Otu2736	0	0.00458663	0	0	0.361124	0	0.0155149	0	0	0	0	0.00285948	0.00497006	0	0.00108329	0	0	0	0	0.00903881	0	0	0.00168483	0	0	0	0	0	0	0.000619536	0	0	0	0
Otu2921	0	0.0940259	0	0.0111953	0	0	0	0	0	0	0	0	0	0	0	0	0	0	0	0	0	0	0	0	0	0	0	0	0	0	0	0	0	0
Otu4304	0	0	0	0	0	0	0	0.00187925	0	0	0	0	0	0	0	0	0	0.065507	0	0.00271164	0	0	0	0	0	0	0	0	0	0	0	0	0	0
Otu4209	0	0	0	0.0335858	0.162244	0	0	0	0	0	0	0	0	0	0	0	0	0	0	0	0	0	0	0	0	0	0	0	0	0	0	0	0	0
Otu1448	0.282238	0.174292	0	0.156734	0.382059	0	0	0	0	0	0	0	0	0	0	0	0	0	0	0	0	0	0	0	0	0	0	0	0	0	0	0	0	0
Otu3421	0	0	0	0	0	0	0	0	0	0	0	0	0	0	0	0	0	0	0	0	0	0	0.056442	0	0.000968532	0.00560218	0	0	0	0	0	0	0	0
Otu7133	0.462684	0	0	0.00746352	0.0209347	0	0	0	0	0	0	0	0	0	0.0108329	0	0	0	0	0	0	0	0	0	0	0	0	0	0	0	0	0	0	0
Otu1500	0	0	0	0.604545	0	0	0	0	0	0	0	0	0	0	0	0	0	0	0	0	0	0	0	0	0	0	0	0	0	0	0	0	0.0154043	0
Otu83	0	0	0	0	0	0	0	0	0	0	0	0	0	0	0	0	0	0	0	0	0	0	0.00168483	0	0	0.00112044	0	0	0	0	0	0	0	0
Otu4620	0.0231342	0	0	0	0	0.0808472	0	0	0.0172226	0.00123824	0	0	0	0	0	0	0	0.00121309	0.00658812	0	0	0	0	0.00340538	0	0	0	0	0	0	0	0	0	0
Otu9016	0.185074	0	0	0	0.00523368	0	0	0	0.00132482	0	0	0	0	0	0	0	0	0	0	0	0	0	0	0	0	0	0	0	0	0	0	0	0	0.0102407
Otu2497	0	0	0	0.0111953	0.0104674	0	0.00332462	0.000469812	0.00264964	0.00619118	0	0.000953162	0	0	0	0	0	0	0.0230584	0	0.00339297	0	0	0	0	0	0	0	0.00130873	0.00495629	0.0112337	0.00575838	0.0154043	0.0256016
Otu4222	0.152686	0.036693	0	0.0111953	0	0	0	0	0	0	0	0	0.00497006	0	0	0	0	0	0	0	0	0	0	0	0	0	0	0	0	0	0	0	0	0
Otu587	0	0	0	0	0	0	0	0.0949021	0	0	0.00404036	0	0	0	0	0	0	0.00606546	0.0120782	0	0.00904793	0	0	0.0113513	0.0493952	0.0941166	0.00520942	0	0.00392619	0.00371722	0.00374458	0.0115168	0.0132036	0.0102407
Otu1439	0	0.0183465	0	0	0	0	0	0.00187925	0	0	0	0	0.00124251	0.0383018	0.073664	0	0.0133519	0	0	0.00542329	0	0.00766394	0.00842417	0	0	0	0	0	0	0	0	0	0	0
Otu1669	0.0832832	0.0733861	0	0.00746352	0.00523368	0	0	0	0	0	0.00303027	0	0.00372754	0.00306415	0.00974965	0	0.00121381	0	0	0	0	0	0	0	0	0	0	0	0	0	0	0.0153557	0.00660182	0.0512033
Otu1914	0	0.0183465	0	0.0261223	0.00523368	0	0	0.00657737	0	0.00866766	0.00404036	0	0	0	0	0	0	0.00121309	0	0.00632717	0.00678595	0.0068124	0.000842417	0	0	0	0	0	0	0	0.000936146	0.024953	0.00440121	0
Otu989	0	0	0.0301276	0.0223906	0	0	0	0	0	0	0	0	0	0	0	0	0	0	0	0	0	0	0	0	0	0	0	0	0	0	0	0	0	0
Otu1299	0.680146	0.123839	0.00430394	0.0335858	0.413461	0	0	0	0	0	0	0	0	0	0	0	0	0	0	0	0	0	0	0	0	0	0	0	0	0	0	0	0	0
Otu2216	0	0	0.00645592	0	0.120375	0	0	0	0	0	0	0	0	0	0	0	0	0	0	0	0	0	0	0	0	0	0	0	0	0	0	0	0	0
Otu2040	0	0	0	0	0.0837389	0	0	0	0	0	0	0	0.0248503	0.0137887	0.0129995	0	0.00485525	0	0	0.00271164	0	0.000851549	0.00168483	0.00227025	0	0	0	0	0	0.000619536	0.00561687	0	0.00440121	0
Otu3966	0	0	0.00645592	0	0	0	0	0	0	0	0	0	0	0	0	0	0	0	0	0	0	0	0	0	0	0	0	0	0	0	0	0	0	0
Otu4143	0.198954	0.00687994	0	0	0	0	0	0	0	0	0	0	0	0	0	0	0	0	0	0	0	0	0	0	0	0	0	0	0	0	0	0	0	0.00512033
Otu1025	0	0.00687994	0	0.0111953	0.0104674	0.0738604	0	0	0.250391	0.0198118	0.00404036	0.000953162	0.00248503	0	0.00974965	0	0	0	0.0241564	0.00180776	0.00791694	0.00766394	0.000842417	0.00227025	0	0.00448174	0	0	0.00130873	0.000619536	0.000936146	0.0191946	0.00660182	0.0102407
Otu758	0.124925	0.38069	0.0602552	0.589618	0.361124	0	0	0	0	0	0	0	0	0	0	0	0	0	0	0	0	0	0	0	0	0	0	0	0	0	0	0	0	0
Otu1386	0	0	0	0	0	0	0	0	0	0	0	0	0	0	0	0	0	0	0	0	0	0	0	0.00113513	0	0	0.0173647	0	0.0235571	0	0	0.00191946	0.345495	0
Otu6526	0.0185074	0	0	0	0	0	0	0	0	0	0	0.00190632	0	0	0	0	0	0	0	0	0.00452397	0	0.00168483	0	0	0	0	0	0	0	0	0	0.00220061	0
Otu3023	0	0.0458663	0.0817749	0	0	0	0	0	0	0	0	0	0	0	0	0	0	0	0	0	0	0	0	0	0	0	0	0	0	0	0	0	0	0
Otu1655	0	0	0.00430394	0	0	0	0	0.00516793	0	0	0	0	0.0447305	0	0.0119162	0	0.0886084	0	0.0131762	0	0	0	0	0	0.00581119	0.00112044	0	0	0	0	0	0	0	0.0665643
Otu3906	0	0	0.00430394	0.00746352	0.0157011	0	0	0	0.0370949	0	0	0	0	0	0	0	0	0	0	0	0	0.0289527	0	0	0	0	0	0	0	0	0	0	0.00880243	0
Otu1156	0	0	0	0	0	0	0	0	0.254365	0	0.00202018	0	0.121766	0	0.00324988	0.00158511	0.00121381	0	0	0	0	0	0	0	0	0	0	0	0	0.000619536	0.00655302	0	0.0154043	0
Otu2714	0	0.00687994	0.00645592	0	0.0314021	0	0	0	0.00264964	0	0.00101009	0.00381265	0	0	0	0	0	0	0	0	0	0	0	0	0	0	0	0	0	0	0	0	0	0
Otu3295	0	0.0206398	0	0.179125	0.0732716	0	0	0	0	0	0	0	0	0	0	0	0	0	0	0	0	0	0	0	0	0	0	0	0	0	0	0	0	0
Otu2176	0	0.282078	0	0	0	0	0	0	0	0	0	0	0	0	0	0	0	0	0	0	0	0	0	0	0	0	0	0	0	0	0	0	0	0
Otu1094	0.0971637	0.146772	0.00430394	0.00746352	0	0	0	0	0.00794891	0	0	0	0.00124251	0.00919244	0	0	0	0	0	0.000903881	0.00113099	0.000851549	0	0	0	0.00112044	0	0	0.00130873	0	0	0.0786978	0	0
Otu1214	0	0.165119	0	0.0186588	0	0	0	0	0	0	0	0	0	0	0	0	0	0.00727855	0	0	0	0	0	0.103296	0.0222762	0.00784305	0	0	0	0	0	0	0	0
Otu294	0	0	0	0	0	0	0	0	0	0.0903913	0	0	0.0111826	0	0	0	0.0133519	0	0	0.000903881	0	0.391713	0.0783448	0	0.0251818	0.0168065	0.00868236	0	0	0.00185861	0.00468073	0	0.0154043	0
Otu1125	0	0	0.00215197	0.0410494	0	0	0	0	0	0	0.00202018	0	0	0	0	0	0	0	0	0	0.0158339	0	0.00252725	0.0612968	0.0251818	0.0123248	0.0225741	0.010475	0	0	0	0.0191946	0	0.0358423
Otu878	0	0	0	0	0	0	0	0	0	0	0.00404036	0	0.0198802	0	0.0281657	0	0.00121381	0	0	0.00632717	0	0	0	0.0715129	0.0358357	0.0224087	0	0	0	0	0	0	0	0
Otu1585	0	0	0	0	0.00523368	0	0	0	0	0	0	0	0	0	0	0	0	0	0	0	0	0.017031	0.0117938	0	0	0	0	0	0.00392619	0.00247815	0.00280844	0	0.424717	0
Otu1645	0	0	0	0	0.0261684	0	0	0	0	0	0	0	0	0	0	0	0	0	0	0	0	0.026398	0.00758176	0	0	0	0	0	0	0	0	0	0	0
Otu1603	0	0	0	0	0.204114	0	0	0	0	0	0	0	0	0	0	0	0	0	0	0	0	0	0	0	0	0	0	0	0	0	0	0	0	0
Otu349	0.0277611	0	0.00215197	0.0261223	0	0	0	0	0	0.00619118	0.00505045	0.00285948	0	0	0	0	0	0	0	0.00994269	0.0350607	0	0.010109	0.276971	0.11235	0.0739488	0.0399389	0.0209501	0.00261746	0	0	0.0326308	0	0.015361
Otu931	0	0	0	0	0	0	0	0	0.121883	0	0.00606054	0	0	0	0	0	0	0	0	0	0	0.000851549	0	0.0045405	0	0	0	0	0.225101	0.0123907	0.0243398	0	0.00440121	0
Otu1171	0	0	0	0.00746352	0	0	0	0	0	0	0	0	0.0360329	0	0	0	0.0983189	0	0	0	0	0	0	0	0	0	0	0	0	0	0	0	0	0
Otu1238	0.106417	0	0	0.014927	0.0471032	0	0.00110821	0	0.00529928	0.00123824	0	0	0	0	0	0	0	0	0	0	0.00791694	0.00766394	0.00673934	0.00227025	0	0	0	0	0	0	0.00280844	0.00767784	0.0132036	0
Otu731	0	0	0	0	0	0	0	0	0	0	0	0	0	0	0	0.014266	0	0	0	0	0	0	0	0	0	0	0	0	0	0	0	0	0	0
Otu748	0	0	0	0	0	0.242542	0	0	0	0	0	0	0	0.0444301	0	0.0221916	0	0	0	0	0	0.0544992	0	0	0	0	0	0	0	0	0	0	0	0
Otu829	1.09656	0	0	0	0	0	0	0	0	0	0	0	0	0	0	0.00475534	0.00121381	0	0	0	0	0	0	0	0	0	0	0	0	0	0	0	0	0
Otu819	0.00925369	0.00917326	0.0322796	0.0373176	0	0.00199623	0.00110821	0.00140944	0	0.0643883	0.0272725	0.000953162	0.0086976	0.0459622	0.108329	0	0.100746	0.0218357	0.0142743	0.00542329	0.0361917	0.0034062	0.378245	0.00567563	0.000968532	0	0.0104188	0	0.0196309	0.0297378	0.00655302	0	0.00440121	0.0256016
Otu1233	0	0	0	0	0	0	0	0	0	0	0	0	0	0	0	0.014266	0	0	0	0	0	0	0	0	0	0	0	0	0	0	0	0	0	0
Otu101	0.0185074	0	0.0107599	0	0.0628042	0	0	0	0	0	0	0	0.0658532	0	0.0281657	0	0.00121381	0	0	0	0	0	0	0	0	0	0	0	0	0	0	0	0	0
Otu705	0	0	0	0	0	0	0	0	0	0.0136206	0	0.14774	0	0	0	0	0	0	0	0	0	0.116662	0.00168483	0	0	0	0.00347295	0.00261876	0	0	0	0.0998119	0.0374103	0
Otu531	0	0	0.0903828	0	0	0	0	0	0	0	0.00505045	0.00762529	0	0	0	0	0	0	0.052705	0	0	0	0	0	0.0029056	0.00448174	0.00868236	0.0785628	0	0	0	0	0	0
Otu3979	0	0	0	0	0	0	0	0	0	0	0	0	0.0236078	0	0	0	0.0643321	0	0	0	0	0	0	0	0	0	0	0	0	0	0	0	0	0
Otu2467	0	0	0	0	0	0	0	0	0	0	0.00101009	0	0	0	0	0	0	0	0	0	0	0	0	0	0	0	0	0	0.00392619	0.0278791	0.0374458	0	0	0
Otu1652	0	0.00458663	0	0	0	0	0	0	0	0.0198118	0	0	0	0	0	0	0	0	0	0	0	0	0	0.00113513	0	0.00224087	0	0	0	0.00495629	0.00280844	0.00575838	0.0154043	0
Otu1978	0	0	0	0	0	0	0	0	0	0	0	0	0.00745508	0	0	0	0.0971051	0	0	0	0	0	0	0	0	0	0	0	0	0	0	0	0	0
Otu938	0	0	0	0	0	0	0	0	0	0	0	0	0	0	0.00433318	0	0.450325	0	0	0	0	0	0	0	0	0	0	0	0	0	0	0	0	0
Otu1275	0.00462684	0	0	0	0	0	0	0	0	0	0	0	0	0.0337056	0	0	0	0	0	0	0	0	0	0.0488104	0.0319616	0.0212883	0.104188	0.0523752	0	0	0	0	0	0
Otu1412	0	0	0	0	0	0	0	0	0	0	0.00808073	0	0	0	0	0	0	0	0	0.00180776	0	0	0	0.027243	0.0232448	0.0190474	0	0	0	0	0	0	0	0
Otu362	0	0	0	0	0	0	0	0	0	0.00123824	0	0	0	0	0	0	0	0	0	0	0	0	0	0	0	0	0	0	0	0	0	0	0	0
Otu597	0	0	0	0	0	0	0	0	0	0	0	0.00285948	0	0	0	0	0	0.00121309	0	0.00632717	0	0	0	0.00681075	0	0	0	0	0	0	0	0.0479865	0	0.0460829
Otu5580	0	0	0	0	0.0104674	0	0	0	0	0	0	0	0	0	0	0	0	0	0	0	0	0	0	0	0	0	0	0	0	0	0	0	0	0
Otu3774	0	0.0779727	0	0.0261223	0	0	0	0	0	0	0	0	0	0	0	0	0	0	0	0	0	0	0	0	0	0	0	0	0	0	0	0	0	0
Otu1781	0	0	0	0	0	0	0	0	0	0	0	0	0	0	0	0	0	0	0	0	0	0	0	0	0	0	0	0	0.00392619	0.00309768	0	0	0	0
Otu4363	0	0.00917326	0	0	0	0	0	0	0	0	0	0	0	0	0	0	0	0	0	0	0	0	0	0	0	0	0	0	0	0	0	0	0	0
Otu821	0	0	0	0	0.115141	0	0	0	0	0	0	0	0	0	0	0	0	0	0	0	0	0.00425775	0	0	0.000968532	0	0	0	0.128255	0.0229228	0.0243398	0.00191946	0.011003	0
Otu3043	0	0	0	0	0	0	0	0	0	0	0	0	0	0	0	0	0.0182072	0	0	0	0	0	0	0	0	0	0	0	0	0	0	0	0	0
Otu1246	0	0	0	0	0	0	0	0	0.123208	0	0	0	0.0248503	0	0	0	0.16872	0	0	0	0	0	0	0	0	0	0	0	0	0	0	0	0	0
Otu1724	0	0	0	0	0	0	0	0.0263095	0	0	0	0	0.00248503	0	0	0	0.0667597	0	0.00219604	0	0	0	0	0.00113513	0.00774826	0.00672261	0	0	0	0	0	0	0	0
Otu1181	0	0	0	0.0186588	0	0	0	0	0	0	0	0.00190632	0	0	0	0	0	0	0	0	0	0	0	0.0374591	0.0338986	0.00448174	0	0	0	0	0	0	0	0
Otu2473	0	0	0	0.0410494	0	0	0	0	0	0	0	0	0	0	0	0	0	0	0	0	0	0	0	0	0	0	0	0	0.00392619	0	0	0	0	0
Otu1113	0	0	0	0	0	0	0	0	0	0	0	0	0.0347904	0	0.0194993	0.00317023	0	0	0	0	0	0	0	0.0227025	0.014528	0.0145657	0	0	0	0	0	0	0	0
Otu2535	0	0	0	0	0	0	0	0	0.029146	0	0.00303027	0	0	0	0	0	0.00121381	0	0	0	0	0	0.000842417	0	0	0	0	0	0.00130873	0.000619536	0	0	0.00220061	0
Otu2592	0	0	0	0	0	0	0.0265969	0.00140944	0	0	0	0	0	0	0	0	0	0	0	0	0	0.000851549	0	0	0.000968532	0	0	0	0	0.00247815	0	0.00575838	0.00220061	0
Otu1458	0	0	0.0559513	0	0	0	0.0986303	0.00704718	0	0	0	0	0	0	0	0	0	0	0.0230584	0.000903881	0	0	0	0	0.0106539	0.00224087	0	0	0	0	0	0	0	0
Otu1452	0	0	0	0.00746352	0	0	0	0	0	0	0	0	0.0186377	0	0	0	0.10196	0	0	0	0	0	0	0	0	0	0.00173647	0	0	0	0	0	0	0
Otu1614	0	0.183465	0	0	0	0	0	0	0	0	0	0	0	0.00153207	0	0	0	0	0	0	0	0.00425775	0.00252725	0.0136215	0.0154965	0.0134452	0	0	0	0	0	0	0.0770213	0
Otu389	0	0	0.00215197	0.0597082	0	0.000998114	0.148499	0.152689	0.0649161	0	0.00606054	0.00190632	0.149102	0.00306415	0.412735	0.0174362	0.503732	0	0.0109802	0.00361553	0.00113099	0.0970766	0	0.681075	0.0493952	0.0459379	0.17712	0	0.0196309	0	0	0	0.0132036	0
Otu245	0	0	0	0.078367	0	0.0578906	0.0609513	0.0239604	0.095387	0.0173353	0	0	0.264655	0.151675	0.0379153	0.0491385	0.123809	0.0181964	0.0142743	0.00632717	0.0135719	0	0.00673934	0.0476753	0.0232448	0.0100839	0.00347295	0.0811816	0	0	0	0.143959	0.0198055	0.0256016
Otu580	0	0	0	0	0	0	0.0476528	0	0.119234	0.00123824	0.00404036	0.00762529	0.0111826	0.00766037	0	0.00158511	0.0169934	0	0.00988218	0.000903881	0.0395847	0.0127732	0	0.0431348	0.0329301	0.0145657	0.00694589	0	0.0314095	0.0105321	0.0140422	0.0786978	0.0308085	0.184332
Otu2936	0	0	0	0	0	0	0	0	0	0	0	0	0	0	0	0	0	0	0	0	0	0	0	0	0	0	0	0	0	0	0	0	0.00660182	0
Otu2859	0	0.087146	0	0	0	0	0	0	0	0	0	0	0	0	0	0	0	0	0	0	0	0	0.0109514	0.00227025	0	0	0	0	0	0	0	0	0	0
Otu1673	0	0	0	0	0	0	0	0	0	0	0	0	0	0	0	0	0	0	0	0.0244048	0	0	0	0	0	0	0	0	0	0	0	0	0	0
Otu3563	0	0.00229331	0	0	0	0	0	0	0	0	0	0	0	0	0	0	0	0	0	0	0	0	0	0	0	0	0	0	0	0	0	0	0	0
Otu873	0	0	0	0.0186588	0	0.0988132	0	0.00892643	0	0	0	0	0.00248503	0.00459622	0.0162494	0.00158511	0.00485525	0.0376058	0	0.00542329	0	0	0	0	0	0	0	0	0	0	0	0	0	0.209933
Otu2721	0	0	0	0	0	0	0	0	0	0	0	0	0	0	0	0	0.00121381	0	0	0	0	0	0	0	0	0	0	0	0	0	0	0	0	0
Otu1143	0	0	0	0	0	0	0	0	0	0.00371471	0	0	0	0	0	0	0	0	0	0	0	0.0187341	0.000842417	0	0	0	0	0	0	0	0	0	0	0
Otu2263	0	0	0	0	0	0	0	0	0	0	0	0	0.0273353	0	0	0	0.0436973	0	0	0	0	0	0	0	0	0	0	0	0	0	0	0	0	0
Otu3455	0	0.00229331	0.129118	0.00746352	0.0157011	0	0	0.00140944	0	0	0	0	0	0	0	0	0	0	0.0384307	0	0	0	0.00589692	0	0.014528	0.00560218	0	0	0	0	0	0.00767784	0	0
Otu935	0	0.0481596	0.00430394	0	0.00523368	0	0	0	0	0.00123824	0.00101009	0.00285948	0	0	0	0	0	0	0	0	0	0.00851549	0.000842417	0	0	0	0	0	0	0	0.00655302	0.00767784	0.00660182	0
Otu1258	0	0	0.0322796	0	0	0	0	0	0	0	0	0	0	0	0	0	0	0	0	0	0	0.0017031	0	0.072648	0.0387413	0.0280109	0	0	0	0	0	0.00575838	0	0.00512033
Otu264	0	0	0	0.111953	0	0	0.0365708	0.2241	0.131157	0.0148588	0.00909082	0.00190632	0.00497006	0.0168528	0.0422485	0.00158511	0.436973	0.396681	0.182271	0.00542329	0.0214888	0.562874	0.00168483	0.221349	0.150123	0.138934	0.00347295	0.010475	0.00130873	0	0.000936146	0.0172751	0	0.0460829
Otu1648	0	0	0	0	0	0	0.037679	0	0.0105986	0.00247647	0.00101009	0.00762529	0	0	0	0	0	0	0.0109802	0	0	0.00596085	0	0	0	0	0	0	0.00392619	0.00123907	0.00468073	0.00191946	0.0154043	0.030722
Otu2433	0	0	0	0	0	0	0	0	0	0	0	0	0	0	0	0	0.0728288	0	0	0	0	0	0	0	0	0	0	0	0	0	0	0	0	0
Otu1640	0.00462684	0	0.00215197	0.00746352	0.0314021	0	0	0	0	0	0	0	0.00124251	0.0107245	0.00108329	0	0	0	0	0	0	0.0144763	0	0	0	0	0	0	0	0	0	0	0.00220061	0
Otu969	0	0	0	0	0	0	0	0	0	0	0	0	0.00745508	0.0107245	0.00216659	0	0.53165	0.0509499	0.0856456	0.00271164	0	0.0017031	0	0.018162	0.00581119	0	0.00173647	0.00785628	0	0	0	0	0	0
Otu2203	0	0	0	0	0	0	0	0	0	0	0	0	0	0	0	0	0	0	0	0	0	0.00255465	0.00168483	0	0	0	0	0	0	0	0	0	0	0
Otu1928	0	0	0	0	0	0	0	0	0	0	0	0	0.149102	0	0	0.00951068	0.00971051	0	0	0	0	0	0	0	0	0	0	0	0	0	0.00187229	0	0.0154043	0
Otu790	0	0	0	0	0	0	0	0	0	0	0	0	0	0.00459622	0.38457	0.0665747	0	0	0	0	0	0	0.000842417	0	0	0	0.00173647	0	0	0.000619536	0.00187229	0	0.00220061	0
Otu1546	0	0	0	0	0	0	0	0	0	0	0	0	0	0.00459622	0	0	0	0	0	0	0	0	0	0	0	0	0	0	0	0	0	0	0	0
Otu713	0	0	0	0	0	0	0	0	0	0	0.00101009	0	0	0	0	0	0	0	0.0230584	0	0.301975	0	0.00421209	0.00227025	0	0.00224087	0	0	0.00261746	0.00495629	0.00468073	0.0115168	0.0308085	0
Otu3435	0	0	0	0	0	0	0	0.00328869	0.0397446	0	0.00303027	0	0	0	0	0	0.00485525	0	0	0	0	0.0017031	0	0	0	0.00112044	0	0	0	0.000619536	0	0.00383892	0	0
Otu885	0	0.00229331	0	0	0	0.237551	0	0	0	0	0.00303027	0	0	0	0	0	0	0.0679331	0.0570971	0	0	0	0	0.0124864	0	0	0	0.00261876	0	0	0	0	0	0
Otu2957	0	0	0	0	0	0	0	0	0	0.00495295	0	0	0	0	0	0	0	0	0	0	0	0	0	0	0	0	0	0	0	0	0	0	0.00660182	0
Otu373	0	0.00458663	0.00215197	0	0.00523368	0	0	0.233966	0.0596169	0.153541	0.0969687	0	0	0	0	0	0	0.209865	0.0373327	0.00361553	0.00565496	0	0.0176908	0.00113513	0	0	0.00868236	0.0707065	0.00261746	0.0545192	0.0271482	0.0115168	0	0
Otu2143	0	0.0412797	0	0	0	0	0	0	0	0	0	0	0	0	0	0	0	0	0	0	0	0	0	0	0	0	0	0	0	0	0	0	0	0
Otu379	0.0832832	0	0.00860789	0	0	0	0	0	0	0	0	0	0	0.0168528	0.0151661	0.0412129	0.0109243	0.0824902	0	0.0126543	0	0	0.00758176	0.0749183	0.00968532	0.02577	0	0	0	0	0	0.0153557	0.0264073	0
Otu3367	0	0	0	0	0	0	0	0.0178529	0	0	0.00303027	0	0	0	0	0	0	0	0	0	0	0	0	0	0.00387413	0.00336131	0	0	0	0	0	0	0	0
Otu1314	0	0.080266	0	0	0	0	0	0	0.0317957	0	0	0	0	0	0	0	0	0	0	0	0	0.0229918	0	0.0227025	0.0029056	0.00784305	0.00520942	0.00261876	0	0.00619536	0.0168506	0	0	0
Otu2064	0.0462684	0	0.00215197	0.0111953	0.141309	0	0	0	0	0	0	0.0476581	0	0	0	0	0	0	0	0	0	0.000851549	0	0	0	0	0	0	0	0	0	0.0307114	0.00440121	0
Otu1327	0	0	0	0.0186588	0	0	0	0	0	0	0	0	0.045973	0	0	0	0.103174	0	0	0	0	0	0	0	0	0	0	0	0	0	0	0	0	0
Otu3183	0	0	0.00430394	0	0	0	0	0	0	0	0	0	0	0	0	0	0	0	0	0	0	0	0	0	0	0	0	0	0	0	0	0	0	0
Otu2292	0	0	0	0	0	0	0	0	0	0	0	0	0	0	0	0	0	0.00606546	0	0	0	0.0127732	0.000842417	0.00794588	0	0	0	0	0	0	0	0	0	0
Otu2482	0	0	0	0	0	0	0	0	0	0	0	0	0	0	0	0	0	0	0	0	0	0.000851549	0	0	0	0	0	0	0.0117786	0	0	0	0.00220061	0
Otu1694	0	0	0	0	0	0	0	0	0	0	0	0	0	0	0	0	0	0.00606546	0	0	0	0	0	0	0	0	0	0	0	0	0	0	0	0
Otu439	0.0277611	0.00229331	0.0494954	0	0.0471032	0	0.0254887	0.00892643	0.0569672	0.0185736	0.00606054	0.0190632	0	0.00459622	0.00649977	0	0	0.0485237	0.0999198	0.0216932	0.0497636	0.0272496	0.00252725	0.0192971	0.00193706	0.00448174	0	0.00523752	0.00392619	0.0068149	0.0224675	0.0134362	0.149641	0.250896
Otu1119	0	0	0	0	0	0	0	0	0	0	0	0	0	0	0	0	0	0	0	0	0	0	0	0.0930803	0.0174336	0.0313722	0	0	0.00261746	0	0	0	0	0
Otu2194	0	0	0	0.00373176	0.0261684	0	0	0	0	0.00742942	0	0	0	0	0.00974965	0.00317023	0	0	0	0	0	0	0	0	0	0	0	0	0	0	0	0.00383892	0	0
Otu2257	0	0.0642128	0	0	0	0	0	0	0	0	0	0	0.0124251	0	0	0.00792556	0.0242763	0	0	0	0	0	0.00168483	0	0	0	0	0	0	0.00309768	0.0205952	0	0	0
Otu2075	0.0416416	0	0	0	0.560004	0	0	0	0	0	0	0	0	0	0	0	0	0	0	0	0	0	0	0	0	0	0	0	0	0	0	0	0	0
Otu1689	0	0	0	0	0.0680379	0	0	0	0	0	0	0	0.113069	0	0	0.00317023	0.0218486	0	0	0	0	0	0	0	0	0	0	0	0	0	0	0	0	0
Otu230	0	0	0	0	0.0104674	0.0169679	0.0398954	0.0488605	0.835961	0.0408618	0.0393935	0.223993	0.159042	0.252792	0.144078	0.028532	0.267039	0.0460975	0.0801555	0.0424824	0.196793	0.00766394	0.00421209	0.0692426	0.045521	0.0627444	0	0.0183313	0.10339	0.0514215	0.0196591	0.130523	0.167246	0.117768
Otu3070	0	0	0	0	0	0	0	0	0	0	0	0	0	0	0	0	0	0	0	0	0	0.0034062	0	0	0	0	0	0	0	0	0	0.0633422	0	0
Otu3074	0	0	0	0	0	0	0	0	0	0	0	0	0	0	0	0	0	0	0	0	0	0	0	0.0045405	0.029056	0.0123248	0	0	0	0	0	0	0	0
Otu140	0.208208	0.518289	0.0989907	0	0.0104674	0	0.0188395	0	0.080814	0.200594	0.0292926	0.00285948	0.0136677	0.0444301	0.0606645	0.00317023	0.00971051	0	0.00658812	0.00180776	0.121016	0.0017031	0.00589692	0.128269	0.147217	0.589349	2.91901	0.0680878	0.0104698	1.13809	0.378203	0.195785	0	0.404506
Otu4155	0	0	0	0	0	0	0	0	0	0	0	0	0.00497006	0	0	0	0.00121381	0	0	0	0	0	0	0	0	0	0	0	0	0	0	0	0	0
Otu4136	0	0	0	0	0	0	0	0	0	0	0	0	0	0	0	0	0	0	0	0	0.0101789	0.000851549	0	0	0	0	0	0	0	0	0	0.00767784	0.0264073	0
Otu1489	0	0	0	0	0	0	0	0	0	0.00619118	0	0	0	0	0	0.128394	0	0	0	0	0	0.000851549	0.00252725	0	0	0	0	0.00261876	0	0.0284987	0.0355735	0	0.00220061	0
Otu2351	0	0	0	0.0261223	0	0	0	0	0	0	0.00404036	0	0	0.00306415	0.0357487	0.00158511	0.00849669	0	0	0	0	0	0.0109514	0.00567563	0.0116224	0.0235291	0	0	0	0.0068149	0	0	0	0
Otu2017	0	0	0	0.014927	0	0	0	0	0	0	0	0.000953162	0	0	0	0	0	0	0	0	0	0	0.0109514	0	0	0	0.00173647	0	0	0.00309768	0.00655302	0	0	0
Otu1916	0.111044	0	0.0193678	0	0	0	0	0	0	0	0	0	0.0149102	0	0	0.00475534	0	0	0	0	0.0769074	0	0	0	0	0	0	0	0	0	0	0	0	0
Otu1344	0.060149	0.00917326	0	0.00746352	0	0	0.0144067	0	0.0503431	0	0	0	0	0.0137887	0.00541647	0	0.00364144	0	0.0109802	0	0	0	0.000842417	0	0.0029056	0.00112044	0	0	0	0	0	0.00767784	0	0.0512033
Otu1685	0.0323879	0.00458663	0.0344316	0.0746352	0.141309	0	0	0	0	0.0445765	0.00404036	0	0	0	0	0	0	0	0	0	0	0	0	0	0	0	0	0	0.00261746	0.000619536	0	0.00191946	0	0
Otu960	0	0	0	0	0.0837389	0.0279472	0.00775744	0.0108057	0	0	0	0	0	0	0	0	0	0.0194095	0.00329406	0.00361553	0	0	0	0	0	0	0	0	0	0	0	0	0	0
Otu3835	0	0	0	0	0.0418695	0	0.0387872	0.00140944	0.0675658	0	0.00202018	0.00381265	0	0	0	0	0	0	0	0.00271164	0.0576806	0	0	0.00340538	0	0	0	0	0	0	0	0	0	0.00512033
Otu409	0.00462684	0	0.109751	0	0.0471032	0	0	0	0	0	0	0	0	0	0	0	0	0	0	0	0	0.00255465	0.0657086	0	0	0.00336131	0	0.00261876	0.0889936	0.233565	0.405351	0	0	0
Otu2507	0.060149	0.00458663	0.00645592	0.00373176	0.120375	0	0	0	0	0	0	0	0	0	0	0	0	0	0	0	0	0.0017031	0	0	0	0	0	0	0	0	0	0	0	0
Otu1060	0	0.0321064	0.077471	0.0186588	0	0	0	0	0	0	0	0	0.00745508	0.0153207	0.00216659	0	0	0	0	0	0.00452397	0	0.00168483	0	0	0	0	0	0	0	0	0	0.00440121	0
Otu3720	0	0.110079	0	0.00373176	0	0	0	0	0	0	0	0	0	0	0	0	0	0	0	0	0	0	0	0	0	0	0	0	0	0	0	0	0	0
Otu2494	0	0	0	0	0	0	0	0	0	0	0	0	0	0	0	0	0	0	0	0	0	0	0	0	0	0.00560218	0	0	0	0	0	0	0	0
Otu4077	0.0323879	0	0	0	0.0157011	0	0	0	0.0132482	0	0	0	0	0	0	0	0	0	0	0	0	0	0	0	0	0	0	0	0	0	0	0	0	0
Otu1923	0.0231342	0	0	0	0	0	0	0	0	0.00619118	0.00101009	0	0	0	0	0	0	0	0	0	0	0	0.00926659	0	0	0.00112044	0	0	0.00392619	0	0	0	0.0264073	0
Otu1880	0	0.00229331	0.00215197	0.0111953	0.0575705	0	0	0	0	0	0	0	0	0	0	0	0	0	0	0	0	0	0	0	0	0	0	0	0	0.0179666	0.0524241	0	0	0
Otu1959	0	0	0	0	0	0.0908283	0.00110821	0	0	0.00123824	0	0	0	0	0	0	0	0	0.00878416	0.00180776	0	0	0	0	0	0	0	0	0	0.000619536	0.000936146	0.0115168	0.00220061	0.00512033
Otu291	0	0	0	0	0	0	0	0	0	0	0	0	0	0	0	0	0	0	0	0	0	0	0	0	1.17192	0.894108	0	0	0	0	0	0	0	0
Otu2118	0	0	0	0	0	0	0	0.121212	0	0	0	0	0.00497006	0	0	0	0	0	0	0	0	0	0	0	0	0	0	0	0	0	0	0	0	0
Otu3015	0	0	0	0	0	0	0	0	0	0	0	0	0	0	0	0	0	0	0	0	0	0	0	0.00567563	0.000968532	0.00112044	0	0	0.00130873	0.0235424	0.0430627	0	0	0
Otu1769	0	0	0.00215197	0.00373176	0	0.0219585	0.168447	0.00187925	0	0	0.00101009	0	0	0	0	0	0	0.00363928	0.00878416	0.000903881	0.0158339	0.0306558	0	0	0	0.00112044	0.00173647	0	0	0.000619536	0.00280844	0	0	0
Otu1172	0	0	0	0	0	0	0	0	0	0	0	0	0	0	0	0	0	0	0	0	0	0.0034062	0.111199	0	0	0	0	0	0	0.0136298	0.0730194	0	0	0.00512033
Otu1494	0	0	0	0	0	0	0.0509774	0	0	0.00247647	0	0	0.0124251	0.00306415	0	0.00792556	0.0400558	0	0	0.00542329	0	0.0017031	0	0	0	0	0	0	0	0	0	0.0575838	0	0
Otu1161	0	0	0	0	0	0	0	0	0	0	0	0	0	0	0	0	0.316805	0	0	0	0	0	0	0.00681075	0	0	0.00520942	0.00523752	0	0	0	0	0	0
Otu1321	0	0	0.00430394	0.0111953	0	0	0.0166231	0.000939624	0	0	0	0	0.00248503	0.00459622	0.0238325	0	0.00242763	0	0.0131762	0.00271164	0	0	0.0311694	0	0	0	0	0	0.00130873	0.00123907	0.000936146	0	0.00220061	0.0563236
Otu2853	0	0	0	0	0	0	0	0	0	0.0235265	0.00101009	0.00190632	0.00745508	0	0	0	0.0109243	0	0	0	0.00678595	0	0	0	0	0	0	0	0	0	0.00187229	0	0.140839	0.030722
Otu188	0.00925369	0	0.0172158	0	0	0	0.048761	0.0305378	0	0	0.00101009	0	0.383937	0.137887	0.19391	0.0126809	0.487953	0.118883	0.0461169	0.0135582	0	0.0357651	0.0682358	0	0	0	0.00694589	0.00261876	0.425337	0.232946	0.12638	0.00191946	1.63505	0
Otu3144	0	0	0	0	0	0	0	0	0	0	0	0	0	0	0	0	0	0	0.0186663	0	0	0	0	0	0	0	0	0	0	0	0	0	0	0
Otu2412	0	0	0	0.014927	0	0	0	0	0	0	0	0	0	0	0.00324988	0	0	0	0	0	0	0	0.00336967	0	0	0	0	0	0	0	0	0.00383892	0.00660182	0
Otu1226	0	0	0	0	0	0.0698679	0	0.0258397	0	0	0.00404036	0	0	0	0	0	0	0.00849164	0.00988218	0	0	0	0	0	0	0	0.00347295	0	0	0	0	0	0	0
Otu4550	0	0.00458663	0	0	0	0.0369302	0	0	0	0.00247647	0	0.00285948	0	0.00153207	0	0	0	0	0	0	0	0.0051093	0	0.00113513	0	0	0	0	0	0.000619536	0	0.00575838	0	0
Otu2789	0	0	0	0	0	0	0	0	0	0	0	0	0	0.0183849	0.036832	0	0	0	0	0	0	0	0	0	0	0	0	0	0	0	0.00561687	0	0	0
Otu530	0	0	0	0	0	0	0	0	0	0	0	0	0.00621257	0	0	0	0.00606907	0	0	0	0	0.156685	0.00336967	0	0	0	0	0	0	0	0	0	0	0
Otu3001	0	0	0	0	0	0	0	0	0	0	0	0	0	0	0.00216659	0	0	0	0	0	0	0	0	0	0	0	0	0	0	0	0	0	0	0
Otu1260	0	0	0	0	0	0	0	0.00187925	0	0	0	0	0.00124251	0	0	0	0	0.0436713	0	0	0.0339297	0	0	0.0124864	0	0	0	0	0.00261746	0.00185861	0.00187229	0	0	0.0102407
Otu1526	0.124925	0.116959	0.0451914	0.0111953	0.0209347	0	0	0	0	0	0	0	0	0	0	0	0	0	0	0	0	0	0	0	0	0	0	0	0	0	0	0	0	0
Otu2513	0.00925369	0	0.0172158	0	0.0575705	0	0	0	0	0.0272412	0.00404036	0	0	0	0	0	0	0	0	0	0.00678595	0	0	0	0	0	0	0	0	0.00123907	0.000936146	0.00575838	0.00220061	0.0102407
Otu4958	0	0	0	0	0	0.0379283	0	0.000469812	0	0	0.00101009	0	0.00497006	0	0.00324988	0	0.00121381	0	0	0	0	0	0	0	0	0	0	0	0	0	0	0.0211141	0.00220061	0
Otu2704	0	0	0	0	0	0	0.0786826	0.000939624	0	0	0	0	0	0	0.00216659	0	0	0.00727855	0.00329406	0	0	0	0	0	0	0	0	0	0	0	0	0	0	0
Otu1422	0.26373	0	0	0	0.109907	0	0	0	0	0	0	0	0	0	0	0	0	0	0	0	0	0	0	0	0	0	0	0	0	0	0	0	0	0
Otu2242	0	0	0	0	0	0	0.0443282	0.000469812	0	0	0	0	0.0086976	0.0107245	0	0.00158511	0.00121381	0.00242618	0	0	0	0	0	0.0317835	0.00193706	0	0	0	0	0	0	0	0	0
Otu1315	0	0	0	0.014927	0.0575705	0	0	0.00563775	0	0	0.00101009	0	0	0.0107245	0	0	0.00364144	0.0279011	0.0746654	0	0	0.00936704	0.000842417	0.0261079	0.0213077	0.02577	0	0.00523752	0.00785238	0.00805397	0.0159145	0.0153557	0.00880243	0
Otu1839	0	0	0	0	0	0.0638793	0	0.000939624	0.0516679	0	0	0	0	0	0	0	0.00242763	0	0	0	0	0	0.00168483	0.00113513	0	0	0	0	0	0.00309768	0	0.00575838	0	0
Otu1650	0	0	0	0	0	0	0	0.000469812	0	0	0	0	0.0086976	0	0.0119162	0.00475534	0.0182072	0	0	0	0	0.0332104	0	0	0.000968532	0	0	0	0	0	0	0	0	0
Otu2196	0	0	0	0	0	0	0	0	0	0	0	0	0	0	0	0	0	0	0	0	0	0	0	0	0	0.00112044	0	0	0	0	0	0	0	0
Otu1626	0	0	0	0	0	0	0	0	0	0	0.00303027	0.0104848	0.0086976	0.0061283	0	0.00158511	0.00485525	0	0	0	0.0508946	0.000851549	0	0.00227025	0	0	0	0	0.0157048	0	0	0.0172751	0.00220061	0.0460829
Otu2976	0	0	0	0	0	0	0	0	0.0556424	0	0.00101009	0	0	0	0	0	0	0	0	0	0.00226198	0	0	0.0215674	0.00774826	0.0134452	0	0	0	0	0	0	0	0.00512033
Otu2086	0.245223	0.00687994	0.00215197	0.00373176	0.104674	0	0	0	0	0	0	0	0.00124251	0	0	0	0	0	0	0	0	0	0	0	0	0	0	0	0	0.00247815	0.00187229	0	0.00660182	0
Otu7430	0	0	0	0	0	0	0	0	0.0423942	0.00123824	0	0	0	0.00306415	0.00216659	0.00317023	0	0	0.00878416	0	0.00226198	0	0	0.00227025	0	0	0	0	0	0	0	0	0.00220061	0.00512033
Otu2415	0	0	0	0	0	0.000998114	0.00554103	0.00422831	0	0.0111441	0	0	0	0	0	0	0	0	0	0.000903881	0	0	0	0	0	0	0	0.00523752	0	0.0278791	0.0102976	0.0115168	0.0242067	0
Otu986	0	0	0	0	0.0104674	0	0	0	0.0463687	0.00123824	0.00202018	0.0934098	0	0	0	0	0	0	0	0	0.00678595	0.0136248	0.00336967	0.0045405	0	0	0	0	0.00261746	0.00185861	0.00374458	0.024953	0.0990273	0.0102407
Otu1057	0	0	0	0	0	0	0	0	0	0	0	0.00285948	0	0	0	0	0	0	0	0	0	0.101334	0	0.00794588	0	0	0.00347295	0.00523752	0.0876849	0.000619536	0	0	0.0418115	0
Otu3156	0	0	0	0	0	0	0	0.000469812	0.0503431	0	0	0	0	0	0	0	0	0	0	0	0	0	0	0	0	0	0	0	0	0	0	0	0	0
Otu3860	0	0	0	0	0	0	0	0	0	0	0	0	0	0	0	0	0	0.00485237	0	0.00180776	0	0	0	0	0	0	0	0	0	0	0	0	0	0
Otu2607	0	0	0	0	0	0	0	0.00140944	0	0	0	0	0	0.00459622	0	0	0	0	0.0406267	0	0	0	0	0.00227025	0	0	0	0	0.00392619	0	0.000936146	0	0.00220061	0
Otu7442	0	0	0	0	0	0.0369302	0	0.000469812	0	0	0	0	0	0	0	0	0	0	0	0	0	0	0	0	0	0	0	0	0	0	0	0	0	0
Otu1080	0	0.00458663	0	0.100758	0	0	0	0	0	0	0	0	0	0	0	0	0	0	0	0	0	0	0	0	0	0	0	0	0	0	0	0.00191946	0	0
Otu3021	0	0	0	0	0	0	0	0	0	0	0	0	0	0	0	0	0	0	0	0	0	0.00936704	0	0	0.000968532	0	0	0	0	0	0	0	0	0
Otu950	0	0	0	0	0	0	0	0	0	0	0	0	0.0670957	0	0.0303322	0.00317023	0.0376282	0	0	0	0	0	0	0	0	0	0	0	0	0	0	0	0	0
Otu1138	0	0	0	0	0	0	0	0	0.0821388	0	0.00909082	0	0	0	0.0216659	0	0	0.00121309	0	0	0.00678595	0	0.000842417	0.0465401	0.000968532	0	0	0	0	0	0.000936146	0.00383892	0.00220061	0
Otu1542	0	0.137599	0	0	0	0	0	0	0	0.0631501	0	0	0.00497006	0.00153207	0.0400819	0	0	0	0	0	0	0	0	0.0227025	0.00193706	0.00112044	0	0	0	0	0	0	0	0
Otu855	0	0	0	0.00373176	0	0	0	0	0	0.00247647	0	0.0209696	0	0	0	0	0	0	0.0054901	0	0.00791694	0.00255465	0.0859266	0.00227025	0.000968532	0	0.121553	0	0.00261746	0.00743444	0.0205952	0	0	0.0460829
Otu2868	0	0	0	0	0	0.0139736	0.0232723	0.000939624	0	0.00495295	0	0.00476581	0	0.00153207	0	0	0	0.00970473	0.0581951	0.00361553	0.0101789	0.00766394	0.00252725	0	0	0	0	0	0	0	0	0.0403086	0.00880243	0
Otu3263	0	0	0.00430394	0	0.00523368	0	0	0.00140944	0.0688906	0	0.00202018	0	0	0	0	0	0	0	0	0	0.00339297	0.0017031	0	0	0	0	0	0	0	0	0	0.00383892	0.00220061	0
Otu4426	0	0	0	0	0.0157011	0	0	0	0	0	0	0	0.00745508	0.00459622	0.0357487	0	0.00728288	0	0	0	0	0	0	0	0	0	0	0	0	0	0	0	0	0
Otu828	0	0	0	0	0	0	0	0	0	0	0	0	0	0	0	0	0	0	0	0	0	0	0	0	0	0	0	0	0	0	0	0	0.011003	0
Otu617	0	0	0	0	0	0.104802	0	0	0	0	0	0	0	0	0	0	0	0	0.0329406	0.159083	0	0.0187341	0.00758176	0	0	0	0	0	0	0	0	0	0	0
Otu1564	0	0	0.0150638	0	0	0	0	0	0	0.0123824	0	0	0	0	0	0	0	0	0	0	0	0.0144763	0	0.0158918	0.0116224	0.00784305	0	0.00523752	0	0.00309768	0.00655302	0.00383892	0.114432	0
Otu722	0	0	0	0	0	0.162693	0	0.00328869	0	0	0	0	0	0	0	0	0	0.00363928	0.23827	0.00271164	0	0	0	0	0	0	0	0	0	0	0	0	0	0
Otu2817	0	0	0	0	0	0.0159698	0.00443282	0	0.043719	0	0	0.00953162	0	0	0	0	0	0	0	0	0.00226198	0.0238434	0.00336967	0.00340538	0	0.00336131	0	0	0	0.000619536	0	0.0172751	0.00440121	0
Otu2211	0	0	0	0	0	0	0	0	0	0.0272412	0	0	0	0	0	0	0	0	0	0	0	0	0	0	0	0	0	0	0	0	0	0	0	0
Otu1980	0	0	0	0	0	0.156704	0	0	0	0	0	0	0	0	0	0	0.0400558	0.00242618	0	0	0	0	0	0.00113513	0	0.00224087	0	0	0	0	0	0	0	0
Otu2426	0	0	0	0	0	0	0	0	0	0	0	0	0.00745508	0.0428981	0.0335821	0.00317023	0.00606907	0	0.00329406	0	0	0	0	0	0	0	0	0	0	0	0	0	0	0
Otu438	0	0	0	0.0298541	0	0.000998114	0	0	0	0	0	0	0	0	0	0	0	0	0	0	0	0	0	0	0	0	0	0	0	0	0	0	0	0
Otu1053	0	0	0	0	0	0	0	0	0	0.0136206	0	0.0419391	0	0	0	0	0	0	0	0	0	0	0	0	0	0	0	0	0	0.000619536	0.00280844	0	0	0
Otu1310	0	0	0	0.00746352	0	0	0	0	0	0	0	0	0	0	0	0	0	0	0	0	0	0	0	0	0.0029056	0.00336131	0	0	0	0	0	0	0	0
Otu1579	0	0	0	0	0	0	0	0	0	0	0	0	0	0	0	0	0	0	0	0	0	0	0	0	0	0.00672261	0	0	0	0	0	0	0	0
Otu545	0	0	0	0	0	0	0	0	0	0	0	0	0.0347904	0	0	0	0.0303453	0	0	0	0	0.0017031	0.00589692	0	0	0	0	0	0	0	0	0	0.011003	0
Otu1920	0	0	0	0	0	0	0	0	0	0	0	0	0.0335479	0	0	0	0	0.00242618	0	0	0	0	0	0.138485	0.0125909	0.00336131	0	0	0	0	0	0	0	0
Otu1059	0	0.0389864	0	0.0485129	0.0471032	0	0	0	0	0	0	0	0	0	0	0	0	0	0	0	0	0.0630147	0	0	0	0	0	0	0	0	0	0.0863757	0	0
Otu370	0	0	0	0	0	0.1058	0.00886564	0	0.00132482	0.0123824	0.044444	0.0114379	0	0	0	0.00792556	0.00485525	0	0.0109802	0	0	0	0.000842417	0.00567563	0.00193706	0.00336131	0.286518	0.185932	0	0	0	0.117087	0	0.015361
Otu646	0	0	0	0	0	0	0	0	0	0	0.00707064	0	0.178922	0.00766037	0.0454984	0.00317023	0	0.00485237	0	0	0	0.0102186	0	0.712859	0.0232448	0.0145657	0	0	0	0	0	0	0	0
Otu749	0	0	0	0	0	0	0	0	0	0	0	0	0	0	0	0	0	0	0	0	0.00791694	0.281863	0	0.124864	0.00968532	0.00560218	0	0	0	0	0	0	0.00440121	0
Otu2193	0	0	0	0	0	0	0	0	0	0	0	0	0	0	0	0	0	0	0	0.00632717	0	0.0017031	0.000842417	0	0	0	0.00520942	0	0.00654365	0.000619536	0	0	0	0
Otu1031	0	0	0	0	0	0	0	0	0	0	0	0.000953162	0	0	0	0	0	0	0	0	0	0.0562023	0	0.009081	0.00193706	0	0	0	0.0745976	0	0	0	0.0462128	0
Otu4571	0	0	0	0	0	0	0	0	0	0	0	0	0	0	0	0	0	0	0	0	0	0	0	0.0385943	0	0	0	0	0	0	0	0	0	0
Otu997	0	0	0	0	0	0	0	0	0.0490183	0.00371471	0.00202018	0.0142974	0.00124251	0.00919244	0.00866636	0	0.00971051	0	0	0	0.0180959	0.188192	0.00168483	0.00567563	0	0	0	0	0.00785238	0.00123907	0	0.0614227	0.00660182	0.128008
Otu1697	0	0	0	0	0	0	0	0	0	0	0	0	0.045973	0.00306415	0	0.00951068	0.0254901	0	0	0	0	0	0	0	0.0164651	0.0156861	0	0	0	0	0	0.046067	0	0
Otu1960	0	0	0.0322796	0	0	0	0	0	0	0	0	0	0	0	0	0	0	0	0	0	0	0	0	0.00113513	0.000968532	0	0.00173647	0.00523752	0	0	0	0.00767784	0	0
Otu2186	0	0	0.0150638	0	0.00523368	0	0	0	0	0	0	0	0	0	0	0	0	0	0	0	0	0	0	0	0	0	0	0	0	0	0	0	0	0
Otu1593	0	0	0	0	0	0	0	0	0	0	0	0	0	0	0	0	0	0	0	0	0	0	0	0	0	0.00224087	0.00347295	0	0	0	0	0	0	0
Otu1497	0	0	0	0	0	0	0	0	0	0	0	0	0	0	0	0	0	0	0	0	0	0.000851549	0.00673934	0	0	0	0.00173647	0	0	0	0	0	0	0
Otu591	0	0	0	0	0.0785053	0	0	0	0	0.00123824	0.00202018	0	0	0	0	0	0	0	0	0	0	0	0	0	0	0	0.00173647	0	0.0091611	0.00123907	0.0140422	0.0191946	0	0
Otu2245	0	0	0	0.664253	0	0	0	0	0	0	0	0	0	0	0	0	0	0	0	0	0	0	0	0	0	0	0	0	0	0	0	0	0	0
Otu775	0	0.00687994	0.0473434	0	0	0	0	0	0.0278212	0	0.00101009	0.00667213	0.0124251	0.0367698	0	0.0126809	0.291315	0.0121309	0	0	0	0	0	0	0.0154965	0.0145657	0	0	0	0	0	0	0.00220061	0
Otu3000	0	0	0	0	0	0	0	0	0	0	0	0	0	0.00306415	0	0.00317023	0.0254901	0	0	0	0	0	0	0	0	0	0	0	0	0	0	0	0	0
Otu2321	0	0	0	0	0	0	0	0	0.0914125	0	0	0	0	0	0	0	0	0	0	0	0.0158339	0	0	0.0612968	0.00774826	0.0100839	0	0	0	0	0.00187229	0	0	0.015361
Otu3525	0	0	0	0	0	0	0	0	0	0	0	0	0	0	0	0	0.00364144	0	0	0	0	0	0	0	0.00387413	0.00672261	0	0	0	0	0	0	0	0
Otu1846	0	0	0	0	0	0	0	0	0	0	0	0.0133443	0	0	0	0	0	0	0	0	0	0.0638662	0	0.00113513	0.000968532	0	0	0	0.0301008	0	0	0	0.0418115	0
Otu3749	0	0.00229331	0	0	0	0	0	0	0	0	0	0	0.00621257	0.00153207	0.00541647	0.00158511	0	0	0.00109802	0	0	0	0	0	0	0	0	0	0	0	0	0	0	0
Otu3992	0	0.0183465	0	0.014927	0.0157011	0	0	0	0	0	0	0	0	0	0	0	0	0	0	0	0	0.0017031	0	0	0	0	0	0	0	0	0	0	0	0
Otu1339	0	0	0	0	0	0	0	0	0	0	0	0	0	0	0	0.0348725	0	0	0	0	0	0	0	0	0	0	0	0	0	0	0	0	0	0
Otu1972	0	0	0	0	0	0	0	0	0.0715402	0	0.00303027	0	0	0	0	0	0	0	0	0	0.00226198	0.000851549	0.00252725	0	0	0	0.00173647	0	0	0	0	0.0479865	0	0.0102407
Otu1660	0	0	0	0	0	0	0	0	0	0	0.00202018	0	0.0161527	0	0	0	0	0	0	0	0.137981	0	0	0	0	0	0	0	0	0.00371722	0.00561687	0	0	0
Otu3401	0	0	0	0	0	0	0	0	0	0	0	0	0	0	0	0	0	0	0	0	0	0	0	0.0590265	0.00484266	0	0	0	0	0	0	0	0	0
Otu5572	0	0	0	0	0	0	0	0	0	0.00619118	0	0.00667213	0	0	0	0	0	0	0	0	0.0169649	0	0	0	0	0	0	0	0	0.00185861	0.000936146	0.00767784	0	0.0256016
Otu441	0	0	0	0	0	0	0	0	0.207997	0.00371471	0.00404036	0.0285948	0	0.0153207	0	0.00158511	0	0	0	0	0.0147029	0.106444	0.0151635	0	0	0	0	0	0.00785238	0	0	0.0191946	0.3609	0
Otu2972	0	0	0.00215197	0	0.0314021	0	0	0	0	0	0	0	0	0	0	0	0	0	0	0	0	0	0	0	0	0	0	0	0	0	0	0	0	0
Otu735	0	0.165119	0	0	0	0	0	0	0	0	0	0	0.509431	0	0	0.00158511	0	0	0	0	0	0.0017031	0.00336967	0.009081	0.00484266	0.00448174	0	0	0	0	0	0	0.0770213	0
Otu6956	0	0.114666	0	0	0	0	0	0	0	0.0222883	0	0	0.00124251	0	0	0	0	0	0	0	0	0	0	0.018162	0.00581119	0.00336131	0	0	0	0	0	0	0	0
Otu3822	0	0	0	0	0	0	0.0321379	0	0	0	0	0.00285948	0	0	0	0	0	0	0	0	0	0.000851549	0.000842417	0	0	0	0	0	0	0	0	0.00575838	0	0
Otu1069	0	0	0	0	0	0	0	0	0	0	0.00101009	0	0	0	0	0	0	0	0	0	0	0	0	0	0	0	0	0	0	0	0	0	0.00220061	0.030722
Otu2265	0	0	0	0	0	0	0	0	0.147055	0	0.00202018	0	0	0	0	0	0	0	0	0	0.00791694	0	0	0.0192971	0.0116224	0.00560218	0	0	0	0	0	0	0	0.00512033
Otu1277	0	0	0	0	0	0	0	0	0	0	0.0151514	0	0	0	0	0	0	0	0	0	0	0	0	0	0	0	0	0	0.0157048	0.00309768	0	0	0.0374103	0.0256016
Otu779	0	0	0	0	0	0	0	0	0	0	0	0	0	0	0	0	0	0	0	0	0	0	0	0	0	0	0	0	0.112551	0.144972	0.110465	0	0	0
Otu2922	0.0555221	0	0.00215197	0.0111953	0	0	0.0365708	0.00140944	0.0119234	0.00371471	0	0	0	0	0	0	0	0	0.00109802	0.00180776	0	0	0	0	0	0.00112044	0	0	0	0	0	0.00191946	0	0
Otu2328	0	0	0	0	0	0	0	0	0	0	0	0	0	0	0	0	0.0922498	0	0	0	0	0	0	0	0	0	0	0	0	0	0	0	0	0
Otu1435	0	0	0	0	0	0	0.154041	0.0037585	0.0185475	0.0656265	0.00101009	0.00190632	0	0	0	0	0	0	0.0472149	0.00361553	0.0124409	0.0366166	0.00421209	0.0227025	0	0	0	0	0	0	0	0	0	0
Otu503	0	0.0573329	0	0.0335858	0.0471032	0	0.136309	0	0	0	0	0	0	0	0	0	0	0	0	0	0	0.0987797	0.00589692	0	0	0	0	0	0.0759063	0.00929305	0.0121699	0	0.10783	0
Otu1594	0	0	0.0150638	0	0	0	0	0	0	0.089153	0.011111	0.00571897	0	0	0	0	0	0	0	0	0.00904793	0.00425775	0	0.00113513	0.00193706	0	0	0	0.00392619	0.000619536	0	0.0287919	0.00660182	0.0102407
Otu1475	0	0	0	0	0.00523368	0	0	0	0	0	0	0	0	0	0	0	0	0	0	0	0	0.0783425	0	0.00227025	0	0	0	0.00261876	0.0431881	0	0	0	0.0484134	0
Otu3537	0	0.00458663	0	0	0	0	0	0	0	0.00123824	0.00505045	0	0	0	0	0	0	0	0	0	0.00339297	0.0017031	0.000842417	0.0113513	0.000968532	0	0.00173647	0	0	0	0	0.140121	0.00220061	0.00512033
Otu2833	0	0	0	0	0	0	0	0	0	0	0	0	0	0	0	0	0	0	0	0	0	0	0	0	0	0.00336131	0	0	0	0	0	0	0	0
Otu2792	0	0	0	0	0	0	0	0	0	0	0	0	0.0136677	0.00153207	0	0	0.071615	0	0	0	0	0	0	0	0	0	0	0	0	0.00123907	0	0	0	0
Otu759	0	0	0	0.194052	0	0	0	0	0.336504	0	0	0	0	0	0	0	0	0	0	0	0	0	0	0.045405	0.00581119	0.0100839	0	0	0.00261746	0	0	0	0	0.527394
Otu1322	0.0462684	0	0.0710151	0.0410494	0.00523368	0	0	0	0.0384198	0.00123824	0.00606054	0.0181101	0	0	0.00433318	0	0	0	0	0	0.0169649	0.0017031	0.0522299	0	0.00484266	0.0190474	0	0	0	0.00371722	0.00187229	0	0	0.00512033
Otu6438	0.138805	0	0.00215197	0	0.0157011	0	0	0	0	0	0	0	0	0	0	0	0	0	0	0	0	0	0	0	0	0	0	0	0	0	0.00468073	0	0	0
Otu431	0	0.00917326	0	0	0	0	0	0	0.0172226	0.0396236	0.0181816	0.0162037	0.0931885	0.237471	0.0769139	0.0174362	0.0182072	0.00606546	0.0494109	0.00361553	0.0995272	0.00851549	0.0193756	0.018162	0.0029056	0.0313722	0	0.00261876	0.0170135	0.00743444	0.00374458	0.0595032	0.0638176	0.0358423
Otu1678	0	0	0	0	0	0	0	0	0.178851	0.00123824	0.0101009	0	0.00994011	0	0	0	0	0	0	0	0.00113099	0	0	0.00227025	0	0	0	0	0	0.000619536	0	0	0.00440121	0.015361
Otu803	0	0	0	0	0	0.114783	0.120794	0.000939624	0	0	0	0	0.0173952	0.0367698	0.0747473	0.00792556	0.00485525	0.00727855	0.122978	0.0397708	0.00226198	0	0.000842417	0	0	0	0	0	0	0	0	0	0	0.00512033
Otu1512	0	0	0	0	0	0	0	0	0	0	0	0	0	0	0	0	0	0	0	0	0	0	0	0	0.0174336	0.0112044	0.00173647	0	0	0.00309768	0	0	0.0132036	0
Otu3125	0	0	0	0	0	0	0	0	0	0.00371471	0	0	0	0	0	0	0	0	0	0	0	0	0	0	0	0	0	0	0	0	0	0.0307114	0.103429	0
Otu4024	0	0	0	0	0.0209347	0	0	0	0	0	0	0	0	0	0	0	0	0	0	0	0	0	0	0	0	0	0	0	0	0	0	0	0	0
Otu1714	0	0	0.0279756	0	0.0785053	0.114783	0	0.0169132	0.0211971	0	0.00202018	0.00476581	0	0	0	0	0	0	0.0120782	0.000903881	0.0203578	0	0	0.00567563	0.00193706	0	0	0	0	0.00185861	0	0.0479865	0.00440121	0
Otu1194	0	0	0	0	0	0	0	0.000939624	0	0	0	0	0	0	0	0	0	0	0	0	0	0	0	0.245187	0	0	0	0	0	0.00619536	0.000936146	0	0	0
Otu6714	0	0	0	0	0	0	0	0.000469812	0	0	0.191917	0	0	0	0.00216659	0	0	0	0	0	0.00113099	0	0	0	0	0	0	0	0	0.000619536	0	0	0	0
Otu1202	0	0	0	0.014927	0	0.0568925	0.0421118	0	0.133807	0.026003	0.00303027	0.00571897	0.00372754	0.00153207	0	0	0	0.00485237	0.0428228	0.000903881	0.0237508	0.0119217	0.010109	0.0249728	0.00387413	0.00560218	0	0	0.0130873	0.00495629	0.00936146	0.0191946	0.0462128	0.030722
Otu702	0	0	0	0	0	0	0	0.00422831	0.0715402	0	0	0	0	0	0	0	0	0	0	0.00723105	0	0	0	0.00113513	0.0174336	0.00560218	0	0	0	0.00867351	0.00187229	0.00191946	0	0
Otu616	0	0	0	0.00373176	0	0.034934	0.00221641	0.00328869	0.00397446	0	0	0.00190632	0.0347904	0.0337056	0.0151661	0.00792556	0.0279177	0.0279011	0.230584	0.0424824	0.00226198	0	0	0	0.00581119	0.00112044	0	0	0	0	0	0	0	0.0256016
Otu865	0	0	0	0	0	0.000998114	0	0	0	0	0	0	0	0	0	0	0.0606907	0	0	0	0	0	0	0	0	0	0	0	0	0	0	0	0	0
Otu1090	0.0694027	0	0.00430394	0.0186588	0	0	0.148499	0.00328869	0.0185475	0.00123824	0	0.0142974	0	0	0	0	0	0.00485237	0	0.000903881	0.0305368	0.0144763	0.00336967	0.00227025	0.00193706	0.00224087	0	0	0	0.000619536	0.000936146	0.0268724	0	0.00512033
Otu3092	0	0	0	0	0	0	0	0	0	0	0.00101009	0	0	0	0	0	0	0	0.00768614	0	0.0169649	0	0	0	0	0	0	0	0	0	0	0.00191946	0	0
Otu424	0.0647758	0	0	0	0	0	0	0.00281887	0	0	0	0	0	0	0	0	0	0	0	0.00361553	0	0	0	0.448375	0	0	0.00173647	0	0.837587	0.0142493	0.000936146	0	0	0
Otu2097	0.143432	0.00687994	0.0193678	0.0261223	0.209347	0	0	0	0.0185475	0	0	0	0.00372754	0.00153207	0	0	0	0	0	0	0	0.00425775	0	0	0	0	0	0	0	0	0	0	0	0
Otu1141	0	0	0	0.0522447	0	0	0	0.00657737	0	0	0	0	0.0347904	0	0.0725807	0.00475534	0.10196	0	0	0	0	0.0221403	0	0.009081	0.000968532	0	0	0	0.0091611	0	0	0	0	0
Otu2003	0	0	0.15279	0	0	0	0	0.00187925	0	0	0	0	0	0	0	0	0	0	0.0164703	0	0	0	0	0	0.0029056	0.00112044	0	0	0	0	0	0.00575838	0	0
Otu2160	0	0	0	0	0	0	0	0.000469812	0	0	0	0	0	0.0061283	0.0227492	0	0.00728288	0.00485237	0.0208624	0.000903881	0	0	0	0.00567563	0.0029056	0.00448174	0	0	0	0	0	0.00191946	0	0
Otu1224	0	0	0	0	0	0	0.0132985	0	0.0702154	0.00866766	0.00101009	0.000953162	0.041003	0.00459622	0	0.00634045	0.032773	0.00121309	0.0351366	0.000903881	0	0	0	0	0	0	0	0	0	0	0	0	0	0
Otu1463	0	0	0.00430394	0	0	0	0	0	0.185475	0.0148588	0.00606054	0.00953162	0	0	0	0	0	0	0	0	0.00791694	0.0034062	0	0	0.000968532	0.00112044	0	0	0.00261746	0	0	0.0095973	0.00220061	0.0102407
Otu4844	0	0	0	0	0	0	0	0	0	0	0	0	0.00124251	0	0	0	0	0	0	0	0	0	0	0	0	0	0	0	0	0	0	0	0	0
Otu554	0	0	0	0	0	0	0	0	0.1868	0	0.00202018	0.0667213	0	0.0061283	0	0	0	0	0	0	0.0576806	0.0502414	0.000842417	0.00340538	0	0	0	0	0.0248659	0.00867351	0	0.0518254	0.18265	0.15873
Otu2304	0	0	0	0	0	0	0.0343544	0	0	0	0	0	0	0.00306415	0	0	0.00364144	0.00485237	0.0197644	0.00271164	0.00452397	0	0	0.00340538	0	0	0	0	0	0	0	0.00575838	0	0.0102407
Otu2190	0	0	0	0	0	0	0.0576267	0	0	0	0	0	0	0	0	0	0	0.115244	0	0	0	0	0	0	0	0	0	0	0	0	0	0	0	0
Otu2113	0	0.151359	0	0	0	0	0	0	0	0	0	0	0	0	0	0	0	0	0	0	0	0	0	0.00340538	0.00484266	0.00112044	0	0	0	0	0	0	0.0264073	0
Otu602	0	0	0	0	0	0	0	0	0	0.0272412	0	0	0.0583982	0	0	0.00634045	0	0	0	0	0	0	0.00168483	0	0	0	0.361186	0.714922	0	0	0	0.0422281	0	0
Otu2551	0	0	0	0	0	0	0	0.00281887	0.00529928	0	0	0.00571897	0	0	0	0	0	0.00363928	0	0	0.0113099	0.000851549	0	0.00227025	0	0	0	0	0	0	0	0	0	0.015361
Otu1591	0	0.362344	0	0.0223906	0	0	0	0	0	0	0	0	0	0	0	0	0	0	0	0	0	0	0	0	0	0	0	0	0	0	0	0	0	0
Otu605	0	0	0	0	0	0.0199623	0.0598431	0.000939624	0.0728651	0.00742942	0.00505045	0.00476581	0	0	0	0	0	0.0460975	0.117488	0.0144621	0.0859553	0.000851549	0	0.00113513	0.00193706	0	0	0	0.00261746	0.00247815	0	0.0287919	0.0330091	0.128008
Otu2938	0	0	0	0	0.0104674	0	0	0	0	0	0	0.00190632	0.0236078	0	0	0	0	0	0.00219604	0	0	0	0	0.0147566	0	0	0	0	0	0	0	0	0	0
Otu5355	0	0	0	0	0.00523368	0	0	0	0	0	0	0	0	0	0	0	0	0	0	0	0	0	0	0	0	0	0	0	0	0	0	0	0	0
Otu1684	0	0	0	0	0	0	0	0	0	0	0.00303027	0	0.0608832	0	0	0	0.00242763	0	0	0.00180776	0	0.00425775	0	0	0	0	0	0	0	0	0	0.0095973	0	0
Otu1461	0	0	0	0	0	0	0	0	0	0	0	0	0	0.0505584	0	0	0.200279	0.00485237	0	0	0	0	0	0	0	0	0	0	0	0	0	0	0	0
Otu3545	0	0	0	0	0	0	0	0	0.0450439	0	0.00101009	0	0	0	0	0	0	0	0	0	0	0	0	0.00340538	0.00484266	0.00336131	0	0	0	0	0	0.00191946	0	0
Otu360	0.0462684	0.729274	0.00215197	0.130612	0.00523368	0	0	0.000939624	0.00397446	0.00123824	0.00202018	0	0.00124251	0.00459622	0.00324988	0	0	0.00363928	0.00109802	0	0.00339297	0	0	0.0340538	0.00677973	0.0123248	0	0.0261876	0	0	0	0	0	0.030722
Otu105	0	0	0	0	0	0	0	0.00187925	0	0.0321942	0.00808073	0.0257354	0	0	0	0	0	0	0	0	0	0.407041	0.0168483	0.009081	0.00193706	0	0.0399389	0.0995129	9.32862	0.0582364	0.0411904	0.0767784	0.147441	0
Otu1242	0	0	0	0	0	0	0	0	0	0	0	0	0	0	0	0	0	0	0	0	0	0	0	0	0	0	0	0	0	0.00123907	0.000936146	0	0	0
Otu539	0	0	0	0	0	0.199623	0	0	0	0	0	0	0.0111826	0.00153207	0.00433318	0	0.00606907	0	0	0	0	0	0	0	0	0	0	0	0.00392619	0.00619536	0	0	0	0
Otu3736	0.060149	0	0	0	0.0523368	0	0	0	0	0	0	0	0.00124251	0.0107245	0.0140828	0.00951068	0.00364144	0	0	0	0	0	0	0	0	0	0	0	0	0	0	0	0	0
Otu5143	0	0	0	0	0	0	0	0	0	0	0	0	0.00497006	0.00153207	0	0.00158511	0.0436973	0	0	0	0	0	0	0	0	0	0	0	0	0	0	0	0	0
Otu7308	0	0	0	0	0	0	0	0	0	0	0	0	0	0.00153207	0.00758306	0	0	0	0	0	0	0	0	0	0	0	0	0	0	0	0	0	0	0
Otu3394	0	0	0	0	0	0	0	0	0.0490183	0	0	0	0	0	0	0	0	0	0	0	0	0.000851549	0	0	0	0	0	0	0	0.000619536	0	0	0.0176049	0
Otu1881	0	0	0	0	0	0	0	0	0	0	0	0	0.0198802	0.0122566	0	0	0.00364144	0	0	0	0	0	0	0	0	0	0	0	0	0	0	0	0	0
Otu1061	0	0	0	0	0	0	0	0	0	0	0	0	0	0	0	0	0	0.0181964	0	0	0	0	0	0	0	0	0	0	0	0	0	0	0	0.00512033
Otu1231	0	0	0	0	0	0	0	0.000469812	0	0	0	0	0	0	0	0	0	0	0	0	0	0	0.00168483	0	0	0.00672261	0.0347295	0.0209501	0	0	0	0.0095973	0	0.112647
Otu2224	0	0	0	0	0	0	0	0	0	0	0	0	0	0	0	0	0	0	0	0.0216932	0	0	0	0.0113513	0.0029056	0	0	0	0	0	0	0	0	0
Otu886	0	0	0	0.00746352	0	0	0.00110821	0.00328869	0	0.00123824	0	0.0133443	0.00497006	0.0260453	0.00541647	0.00317023	0.0157796	0.00727855	0.051607	0.00542329	0	0	0	0.00227025	0.00193706	0.00224087	0	0	0	0	0.00187229	0	0.0132036	0.0102407
Otu1495	0	0	0	0	0	0	0	0	0	0.00247647	0	0	0.0844909	0	0	0	0	0.00970473	0	0	0	0	0	0.172539	0.00193706	0	0	0.00785628	0.00130873	0	0	0	0	0
Otu3284	0	0	0	0	0	0	0	0	0	0	0	0	0	0	0	0	0	0	0	0	0	0	0	0	0.00774826	0.00448174	0	0	0	0	0	0	0	0.0921659
Otu358	0	0	0	0	0	0	0	0	1.32084	0.0185736	0.0232321	0.035267	0.00124251	0	0	0	0	0.00121309	0.00329406	0	0.167387	0	0.00168483	0.160053	0.00581119	0.0145657	0.00347295	0.00785628	0	0	0	0	0	0.604199
Otu1306	0	0	0	0	0	0	0	0	0	0.00371471	0.00202018	0	0	0	0	0	0	0	0	0	0.0124409	0.00851549	0.00168483	0	0	0.00224087	0	0.00261876	0	0.0278791	0.0355735	0.00191946	0.0572158	0.030722
Otu3501	0	0.00458663	0.00860789	0.014927	0.00523368	0	0	0	0	0	0	0	0	0	0	0	0	0	0	0	0	0	0	0	0	0	0	0	0	0	0	0	0	0
Otu1217	0	0	0.00430394	0.104489	0	0	0	0	0	0	0	0	0	0	0	0	0	0	0	0	0	0	0	0	0	0	0	0	0	0	0	0	0	0
Otu1486	0	0	0	0	0	0	0.048761	0	0.0198723	0.00247647	0.00202018	0.0162037	0.00124251	0	0	0	0.00485525	0	0	0	0.0610735	0.0332104	0	0.00113513	0	0.00112044	0	0	0	0	0	0.0115168	0.0572158	0.0358423
Otu2673	0	0	0	0	0.0104674	0	0.103063	0	0	0	0	0	0	0	0	0	0	0	0	0	0	0	0	0	0	0	0	0	0	0	0	0	0	0
Otu541	0	0	0	0	0	0	0	0	0	0	0	0	0	0	0	0	0	0	0	0	0	0	0	0	0.0029056	0.00448174	0	0	0	0.0161079	0.0271482	0.00767784	0.00220061	0
Otu540	0	0	0	0	0	0	0	0.0718813	0	0	0	0	0	0	0.0205826	0	0	0	0	0.0497135	0	0	0	0.0510806	0.0619861	0.0392152	0	0	0	0	0	0.0095973	0	0
Otu3500	0	0	0	0	0	0.0548962	0	0	0	0	0	0	0	0	0	0	0.00364144	0	0	0	0	0	0	0	0	0	0	0	0	0	0	0	0	0
Otu3035	0	0	0	0	0	0	0	0	0	0	0	0	0	0	0	0	0	0	0	0	0	0	0.000842417	0	0	0	0	0	0.00261746	0.000619536	0.00280844	0	0.0418115	0.00512033
Otu1271	0	0	0	0	0	0	0	0	0	0	0	0	0	0	0	0	0	0	0	0	0	0.0715301	0.0488602	0	0	0	0	0	0	0	0	0	0.0286079	0
Otu485	0	0	0	0	0	0	0	0	0	0	0	0	0	0	0	0	0	0	0.00658812	0.00271164	0	0	0	0	0	0	0	0	0	0	0	0	0	0
Otu1454	0	0	0	0	0	0	0	0	0.00397446	0	0	0	0.00124251	0	0.00758306	0	0	0	0	0	0	0.00255465	0	0	0	0	0	0	0	0.00185861	0	0	0.0264073	0
Otu3856	0	0	0	0	0	0	0	0	0	0	0	0	0	0	0	0	0	0	0	0	0	0	0	0	0.00484266	0.0201678	0	0	0	0	0	0	0	0.0870456
Otu2634	0	0.00687994	0	0.0485129	0	0	0	0.000469812	0	0	0	0	0	0	0.00108329	0	0	0	0	0	0	0	0	0.00113513	0.0116224	0.0145657	0	0	0.00523492	0.0117712	0.038382	0	0.00220061	0
Otu1070	0	0	0	0	0	0	0	0	0	0	0	0	0	0	0	0	0	0	0	0	0	0	0.000842417	0	0	0	0	0	0	0	0	0	0	0
Otu2874	0	0	0.00215197	0	0.0680379	0	0	0	0.00794891	0.00990589	0	0.000953162	0.00745508	0.00153207	0	0	0.00121381	0	0	0	0	0.00596085	0	0	0	0	0	0	0	0.00247815	0.013106	0	0.0550152	0
Otu5453	0	0	0	0	0	0	0	0	0	0	0	0	0	0	0	0	0	0	0	0	0	0	0	0	0	0	0	0	0	0	0	0.00383892	0	0
Otu980	0	0	0	0	0	0	0	0	0	0	0	0.0142974	0	0	0	0	0	0	0	0	0.0667285	0	0	0.152107	0.0532693	0.0324926	0	0	0	0	0	0.0095973	0	0.015361
Otu1067	0	0	0	0	0.230282	0.0429189	0.00664923	0	0.0158978	0.00990589	0.00202018	0	0.00621257	0.0168528	0.00324988	0.00317023	0	0	0.0120782	0.000903881	0.0101789	0.017031	0.00421209	0.00227025	0.000968532	0.00224087	0	0	0.00523492	0.00185861	0.00748916	0.0115168	0.0484134	0
Otu1734	0	0	0	0	0	0	0	0	0	0.00123824	0	0	0	0	0	0	0.00121381	0.0181964	0	0	0.00113099	0	0	0	0	0	0	0.00261876	0	0.000619536	0	0	0.0242067	0
Otu1501	0	0.00229331	0	0.0186588	0.0209347	0.119774	0	0.000469812	0	0	0	0	0	0	0.00866636	0	0	0	0	0.00180776	0	0	0.00168483	0	0	0	0.00173647	0	0	0	0	0	0	0
Otu2752	0	0	0.00430394	0	0	0	0	0	0	0.00371471	0.00101009	0	0	0	0	0	0	0	0	0	0.0610735	0	0	0	0	0	0	0	0	0	0	0.00383892	0	0.0204813
Otu607	0	0	0	0	0	0	0	0	0	0.0309559	0.0727265	0.0123911	0	0	0	0.00317023	0	0	0	0	0.00113099	0	0.0892962	0	0.00677973	0.00336131	0.298673	0.557796	0	0.0309768	0.0168506	0.0115168	0.00440121	0.00512033
Otu1705	0.328506	0	0.170006	0	0	0	0	0	0	0	0	0	0	0	0	0	0	0	0	0	0	0	0	0	0	0	0	0	0	0	0	0	0	0
Otu4414	0	0	0	0	0	0	0	0	0	0	0	0	0	0	0	0	0	0	0	0	0	0	0	0	0	0	0	0	0.00261746	0	0	0	0	0
Otu1641	0	0	0	0.00746352	0.0104674	0.0469113	0.164014	0.0037585	0	0	0	0	0	0	0	0	0	0	0	0	0	0	0	0	0	0	0	0	0	0	0	0	0	0
Otu1311	0	0	0.077471	0	0.0732716	0	0	0	0	0	0	0	0	0	0	0	0	0	0	0	0	0	0.00252725	0	0	0	0.0156283	0	0	0.00805397	0.00280844	0.00767784	0.0550152	0.00512033
Otu2072	0.0555221	0	0.210893	0	0	0	0.00332462	0	0	0	0	0	0	0	0	0	0	0	0.00109802	0	0	0	0.000842417	0	0	0	0	0	0	0.00805397	0.00374458	0	0	0
Otu1539	0	0	0	0	0.0523368	0	0	0	0	0	0	0	0.0670957	0.0352377	0.0314155	0.014266	0.0109243	0	0	0	0	0	0	0	0	0	0	0	0	0	0	0	0	0
Otu1719	0	0	0	0	0	0	0	0	0	0	0	0	0	0	0	0	0	0	0	0	0	0	0	0	0	0	0	0	0.159665	0.00123907	0	0	0	0
Otu1244	0	0	0	0	0	0	0	0.00187925	0	0.00866766	0.00101009	0	0.0198802	0.082732	0	0.00475534	0.00606907	0	0	0	0	0	0.00336967	0	0.00193706	0	0	0	0	0	0.013106	0.00767784	0	0
Otu537	0	0	0	0	0	0.0129755	0.305865	0.0418133	0.100686	0	0.00303027	0	0	0	0	0	0	0	0.0757634	0.0189815	0	0.0102186	0.00421209	0	0.00193706	0.00112044	0.00347295	0.010475	0	0.0167275	0.0271482	0.0518254	0.0286079	0
Otu518	0	0	0	0	0	0	0	0	0.00132482	0.0705795	0.00202018	0.392703	0.0372754	0	0	0	0.0157796	0	0	0	0.00565496	0	0	0	0.0174336	0.0190474	0	0.00523752	0.0117786	0.00557583	0.0337012	0.00191946	0	0.00512033
Otu806	0	0	0	0	0	0	0	0	0	0	0	0	0.0186377	0	0	0.00475534	0.0121381	0	0	0	0	0.000851549	0.00252725	0	0	0	0	0	0	0	0	0	0	0
Otu3360	0	0	0	0	0.230282	0.0229566	0.0587349	0.00187925	0.0370949	0.0136206	0.00101009	0.00190632	0.0211227	0.0061283	0.00974965	0.00317023	0	0.00121309	0.00439208	0.00813493	0.0113099	0.0051093	0	0.00113513	0	0.00224087	0	0	0	0	0.00187229	0	0.00880243	0
Otu1557	0	0	0.301276	0	0	0	0	0	0	0	0	0	0	0	0	0	0	0	0	0	0	0	0	0	0	0	0	0	0	0	0	0	0	0
Otu1618	0	0	0	0	0	0	0	0	0	0	0	0	0	0	0	0	0	0	0	0	0	0	0	0	0	0	0	0	0	0.00123907	0.00187229	0	0.275076	0
Otu787	0	0	0	0	0	0	0	0	0	0	0	0	0	0.0153207	0.0411652	0	0	0	0	0	0	0	0	0	0	0	0.515732	0.0235688	0	0	0	0	0	0
Otu582	0	0	0	0	0.0157011	0	0	0.00516793	0	0	0	0	0.0136677	0.0520905	0.140828	0.00158511	0.00971051	0	0.135056	0.00180776	0	0	0	0	0	0	0	0	0	0.00619536	0.0102976	0	0	0
Otu491	0	0	0	0	0	0	0	0	0	0	0.00101009	0.00190632	0	0	0	0	0	0	0	0	0.0520256	0.116662	0.0050545	0.262214	0.144311	0.248737	0	0.010475	0.034027	0	0	0.00767784	0.0176049	0
Otu4386	0	0	0	0	0	0	0	0	0	0	0	0	0.0509431	0	0	0	0	0	0	0	0	0	0	0	0	0	0	0	0	0	0	0	0	0
Otu3376	0	0	0	0	0	0	0	0	0	0	0	0	0	0	0	0	0	0	0	0	0	0.00851549	0.00168483	0	0	0	0	0	0	0	0	0.00383892	0.00440121	0
Otu2689	0	0	0	0	0.340189	0	0	0	0	0	0	0	0	0	0	0	0	0	0	0	0	0	0	0	0	0	0	0	0.0183222	0	0	0	0	0
Otu1979	0	0	0	0	0	0.0329377	0	0.00140944	0	0	0	0	0	0	0	0	0	0	0	0.00451941	0.0203578	0	0.00168483	0	0	0	0	0	0	0	0	0	0	0.0409626
Otu4632	0	0	0	0	0	0	0	0	0	0	0	0	0	0.00153207	0	0	0.00242763	0	0	0	0	0	0	0	0	0	0	0	0	0	0	0	0	0
Otu1206	0	0	0	0	0	0.255517	0	0	0	0	0	0	0	0	0	0	0	0	0	0	0	0	0	0.0045405	0	0	0	0	0.00654365	0	0	0	0	0
Otu385	0	0	0	0	0	0.41821	0.238264	0.0873851	0	0.00123824	0	0.0314543	0	0	0	0	0	0.0157702	0.180075	0.00180776	0	0	0	0	0.000968532	0	0.00347295	0.00785628	0	0	0	0	0	0
Otu1577	0	0	0.243173	0	0	0	0	0	0	0	0	0	0	0	0	0	0	0	0	0	0	0	0	0	0	0	0	0	0	0	0	0	0	0
Otu2210	0	0	0	0	0	0	0	0	0	0	0	0	0	0	0	0	0	0	0	0	0	0	0	0	0	0	0.00173647	0.00261876	0	0.00185861	0	0.130523	0	0
Otu4334	0	0	0	0	0	0	0.0410036	0	0.0172226	0	0.00101009	0.00190632	0.00124251	0.0061283	0.00649977	0	0.00121381	0	0	0	0.00226198	0.000851549	0	0	0	0	0	0	0.00261746	0.000619536	0.000936146	0	0.00660182	0.00512033
Otu3238	0	0	0	0	0	0	0	0	0	0	0	0	0.048458	0	0	0.00634045	0.0109243	0	0	0	0	0	0	0	0	0	0	0	0	0	0	0	0	0
Otu4256	0	0	0	0	0	0	0	0	0	0	0	0	0.0086976	0	0	0	0.038842	0	0	0	0	0	0	0	0	0	0	0	0	0	0	0	0	0
Otu4001	0	0	0	0	0	0	0.037679	0.00234906	0	0	0	0	0	0	0	0	0.00242763	0	0	0	0	0	0	0	0	0	0	0	0	0	0	0	0	0
Otu1727	0	0	0	0	0.0157011	0	0	0.000469812	0.102011	0.0173353	0.00202018	0.000953162	0	0	0	0	0	0	0	0	0.00113099	0.0017031	0.00252725	0	0	0	0	0	0	0.000619536	0	0.0479865	0.0154043	0
Otu2336	0	0	0	0	0	0	0	0	0.0821388	0	0	0.0171569	0.00372754	0	0.0108329	0	0	0	0	0	0	0.0034062	0	0	0.000968532	0	0	0	0.00130873	0	0.000936146	0.0268724	0.00220061	0.0102407
Otu4498	0	0	0	0.00746352	0	0	0	0	0.0503431	0	0	0	0	0	0	0	0	0	0	0	0	0	0	0.00113513	0	0	0	0	0	0	0	0	0	0
Otu808	0	0	0	0	0	0.0239547	0.199477	0.0122151	0	0	0	0.0162037	0	0	0	0	0	0.00849164	0.0351366	0.000903881	0	0	0	0	0	0	0	0	0	0	0	0	0	0
Otu2151	0.0786564	0.0114666	0.00215197	0.00373176	0	0	0	0	0	0	0	0	0	0.00153207	0	0	0	0	0	0	0	0	0	0	0	0	0	0	0.00130873	0.00123907	0	0	0.0242067	0
Otu3558	0	0	0	0	0	0	0	0.00798681	0	0	0	0	0	0	0	0	0	0	0	0.00180776	0.0395847	0	0	0	0	0	0	0	0	0	0	0.0191946	0.0154043	0.0204813
Otu5955	0	0	0	0	0	0.0868359	0	0.000469812	0.0066241	0	0	0	0	0	0	0	0	0.00363928	0	0	0.00113099	0	0	0	0	0	0	0	0	0	0	0.00383892	0	0
Otu1763	0	0	0	0	0	0	0	0	0	0	0	0	0.00124251	0.00153207	0	0.00158511	0.0109243	0	0	0	0	0.00255465	0.00673934	0	0	0	0	0	0	0	0	0	0	0.0358423
Otu316	0	0	0	0	0	0	0	0	0	0	0	0	0	0	0	0	0	0.00121309	0.00109802	0	0	0	0	0	0	0	0	0	0	0	0	0	0	0
Otu4268	0	0	0	0	0.157011	0.00698679	0.110821	0	0.0172226	0.00123824	0	0.0123911	0.0198802	0.00459622	0.0194993	0	0.00728288	0	0.0109802	0.000903881	0.00226198	0.00425775	0.0050545	0.00227025	0.00193706	0.00112044	0	0	0.00130873	0.00185861	0.0168506	0.0115168	0.00440121	0
Otu265	0	0	0	0	0	0.139736	0.116362	0	0.0264964	0	0	0	0	0	0	0	0	0.00121309	0.274505	0	0	0	0	0	0.505574	0.496353	0	0.248782	0.0209397	0.00557583	0.0271482	0.0172751	0	0
Otu1474	0.060149	0	0.00215197	0	0.0575705	0	0	0	0	0	0	0	0	0	0	0	0	0	0.00109802	0	0	0.0187341	0.00168483	0	0	0	0	0	0	0	0.00187229	0	0	0
Otu1353	0	0	0	0	0.0366358	0	0	0	0	0	0	0	0	0	0	0	0	0	0	0	0	0	0	0	0	0	0	0	0	0	0.00187229	0	0.00660182	0
Otu6320	0	0.00229331	0	0	0	0	0	0	0	0	0	0	0	0	0	0	0	0	0	0	0	0	0.00168483	0	0	0	0	0	0.00261746	0	0.00187229	0	0	0
Otu563	0	0	0.0516473	0.00746352	0.00523368	0.1058	0	0.0389944	0	0	0	0	0	0	0	0	0.00485525	0	0	0	0	0	0	0	0	0	0	0	0	0	0	0	0	0
Otu2748	0	0	0	0.0298541	0	0	0	0	0	0	0	0	0	0	0	0	0	0	0	0	0	0	0	0	0	0	0	0	0	0	0	0	0	0
Otu992	0	0	0	0	0	0	0	0	0	0	0	0	0	0.00153207	0	0	0	0	0.0702733	0.00271164	0	0	0	0	0	0	0	0	0	0	0	0	0	0
Otu1462	0	0	0	0	0	0	0	0	0	0	0	0	0	0	0.0444151	0	0	0	0	0	0	0	0	0.0783236	0	0	0	0	0	0	0	0	0	0
Otu1343	0	0	0	0	0	0	0	0	0	0.0148588	0	0.00285948	0	0	0	0	0	0	0	0	0.00565496	0.00596085	0	0.00227025	0	0	0	0	0	0	0.00187229	0	0.162845	0.00512033
Otu1710	0	0	0	0	0.162244	0	0	0	0	0	0	0	0	0	0	0	0	0	0	0	0	0	0	0	0	0	0	0	0	0	0	0	0	0
Otu3235	0	0.0160532	0	0	0.00523368	0	0	0	0	0	0	0	0	0	0	0	0	0	0	0	0	0	0	0	0	0	0	0	0	0	0	0	0	0
Otu2195	0	0	0	0	0	0	0.0520856	0	0	0	0	0	0	0	0	0	0	0	0	0	0	0	0	0	0	0	0	0	0	0	0	0	0	0
Otu2246	0	0	0	0	0	0	0	0	0	0	0	0	0	0	0	0	0	0	0	0	0	0	0	0	0.00193706	0	0	0	0	0	0	0	0	0
Otu957	0	0	0	0	0	0	0	0	0	0	0.00101009	0.00285948	0	0	0	0	0	0	0	0	0	0.00425775	0	0	0	0	0.00347295	0	0.0117786	0.000619536	0	0.0326308	0.00880243	0
Otu3385	0	0	0	0	0	0	0	0	0	0	0	0	0.0111826	0	0.00324988	0.00317023	0.00121381	0	0	0	0	0	0	0	0	0	0	0	0	0	0	0	0	0
Otu2610	0.0462684	0	0	0	0	0	0	0	0	0	0	0	0	0	0	0	0	0	0	0	0	0	0	0	0	0	0	0	0	0	0	0	0	0
Otu4817	0	0	0.00215197	0	0	0	0	0.00281887	0	0	0	0	0	0	0	0	0	0	0.00658812	0	0.0271438	0	0	0	0.0222762	0.0414561	0	0	0	0	0	0.00383892	0	0
Otu4204	0	0	0	0	0	0	0	0	0	0	0	0	0	0	0.00758306	0	0	0	0	0	0	0	0	0	0	0	0	0	0	0	0	0	0	0
Otu3477	0	0	0	0	0	0	0	0	0	0	0	0	0	0	0	0	0	0	0	0	0	0	0	0	0	0	0	0	0	0.000619536	0	0.00191946	0	0
Otu1891	0	0	0	0	0	0	0	0	0	0	0	0	0	0	0	0	0	0	0	0	0	0	0	0.0987559	0	0	0	0	0	0	0	0	0	0
Otu2305	0	0	0	0	0	0	0	0	0	0	0	0	0	0	0	0	0	0	0	0	0	0	0	0	0.00193706	0.00560218	0	0	0	0	0	0	0	0
Otu3694	0	0	0	0	0	0	0	0	0	0	0	0	0	0	0	0	0	0	0	0	0	0	0	0	0	0	0	0	0	0	0	0.00767784	0	0
Otu5157	0	0	0	0	0	0	0	0	0	0	0	0	0	0	0	0	0	0	0	0	0	0	0	0.00340538	0	0	0	0	0	0	0	0	0	0
Otu4439	0	0	0	0	0	0	0	0	0	0	0	0	0	0	0	0	0	0	0	0	0	0	0	0	0	0	0	0	0	0	0.000936146	0	0	0
Otu3595	0	0	0	0	0	0	0	0	0	0	0	0	0	0	0	0	0	0	0	0	0	0	0	0	0	0	0	0.00261876	0	0	0	0	0	0
Otu4317	0	0	0	0	0	0	0	0	0	0.00495295	0	0	0	0	0	0	0	0	0	0	0	0	0	0	0	0	0	0	0	0	0	0	0	0
Otu1947	0.198954	0.00229331	0.0172158	0	0.225048	0	0	0.000469812	0	0	0	0	0.0173952	0.00306415	0.0249158	0.00158511	0.019421	0	0	0	0	0	0	0	0	0	0	0	0	0	0	0	0	0
Otu1890	0	0	0	0	0	0	0	0	0	0	0	0	0.00372754	0.0490264	0.0173327	0.00317023	0.0182072	0	0	0	0	0	0	0.00340538	0	0	0	0	0	0	0	0	0	0
Otu4295	0	0	0	0	0	0	0.00110821	0	0	0	0	0	0	0	0	0	0	0.00121309	0	0	0	0	0	0	0	0	0	0	0	0	0	0	0	0
Otu4446	0.0138805	0	0	0	0	0	0	0	0	0	0	0	0	0	0	0	0	0	0	0	0	0	0	0	0	0	0	0	0	0	0	0	0	0
Otu4933	0	0	0	0	0	0	0	0	0	0	0	0	0	0	0	0.00317023	0	0	0	0	0	0	0	0	0	0	0	0	0	0	0	0	0	0
Otu2044	0	0	0	0.0447811	0	0	0	0	0	0	0	0	0	0	0	0	0	0	0	0	0	0	0	0	0	0	0	0	0	0	0	0	0	0
Otu2212	0.0555221	0	0.0150638	0	0.0628042	0	0	0	0	0.0136206	0	0	0	0	0	0	0	0	0	0	0	0	0	0	0	0	0	0	0	0	0	0	0	0
Otu549	0	0	0	0	0	0	0	0.000469812	0	0	0.00101009	0	0	0	0	0	0	0	0	0	0	0	0	0.036324	0.322521	0.294675	0	0.00523752	0	0	0	0	0	0.00512033
Otu2700	0	0	0	0	0	0	0	0.00845662	0	0.00247647	0	0	0	0	0	0	0	0	0	0	0	0	0	0	0	0	0	0	0	0	0	0	0	0
Otu2518	0.00462684	0.00687994	0	0.0559764	0	0	0	0	0	0	0	0	0	0	0	0.028532	0	0	0	0.00451941	0	0	0	0	0	0	0	0	0	0	0	0	0	0
Otu3686	0	0	0	0	0	0	0	0	0	0	0	0	0.00372754	0	0.00758306	0	0	0	0	0	0	0	0	0.0317835	0.000968532	0.00112044	0	0	0	0	0	0	0	0
Otu3904	0	0	0	0	0	0	0	0	0	0	0	0	0	0.00919244	0.00433318	0	0	0	0	0	0	0	0	0	0	0	0	0	0	0	0	0	0	0
Otu532	0	0	0	0	0	0.000998114	0.0664923	0.000939624	0.161628	0.0854383	0.0434339	0.0114379	0	0	0	0	0	0	0.0131762	0.00994269	0	0.0860065	0.110357	0	0.107507	0.104201	0.00520942	0.0314251	0.0170135	0.0371722	0.0589772	0.0767784	0.00880243	0
Otu624	0	0	0	0	0	0	0	0	0	0.484151	0.00303027	0	0	0	0	0	0	0	0	0	0	0	0	0	0	0	0	0	0	0	0	0.0095973	0.0968267	0.0102407
Otu2582	0	0.0275198	0	0.00746352	0.0628042	0	0	0	0	0	0	0	0	0	0	0	0	0	0	0	0	0	0	0	0	0	0	0	0	0	0	0	0	0
Otu1999	0	0	0	0	0	0	0	0.000469812	0.164278	0.00495295	0	0	0	0	0	0	0	0	0	0	0.00339297	0	0	0.0102161	0	0	0	0	0	0	0	0	0	0
Otu3338	0	0.100906	0	0	0	0	0	0	0	0	0	0	0	0	0	0	0	0.0109178	0	0	0	0	0	0	0	0	0	0	0	0	0	0	0	0
Otu5243	0	0	0	0	0	0	0.00332462	0	0	0	0	0	0.00124251	0	0.00324988	0.00475534	0.0121381	0	0.0153723	0.00451941	0	0	0	0	0	0	0	0	0	0	0	0	0	0
Otu4609	0	0	0	0	0	0	0	0	0	0	0	0	0	0	0	0	0	0	0.0054901	0	0	0	0	0	0	0	0	0	0	0	0	0	0	0
Otu2830	0	0	0	0	0	0	0	0	0	0	0	0	0	0	0	0	0	0	0	0	0	0	0.00168483	0	0	0	0	0	0	0.00247815	0.000936146	0.00575838	0	0
Otu2229	0.448804	0	0.0129118	0	0.0575705	0	0	0	0	0	0	0	0	0	0	0	0	0	0	0	0	0	0	0	0	0	0	0	0	0	0	0	0	0
Otu3491	0	0.0917326	0	0.0335858	0	0	0	0	0	0	0	0	0	0	0	0	0	0	0	0	0.00791694	0	0	0	0	0	0	0	0	0	0	0	0	0
Otu4453	0	0	0	0	0	0	0	0	0.0450439	0	0	0	0	0	0	0	0	0	0	0	0	0	0	0	0	0	0	0	0	0	0	0	0.00220061	0
Otu7187	0	0	0	0	0	0	0	0	0	0.00123824	0	0	0	0	0	0	0	0	0	0	0	0	0	0	0	0	0	0	0	0	0	0	0	0
Otu1342	0	0	0	0	0	0	0	0.00610756	0	0	0.00707064	0	0	0	0	0	0	0	0	0.00361553	0	0	0	0	0	0	0	0	0	0	0	0	0	0
Otu515	0	0	0	0	0	0	0	0.000469812	0.178851	0.0111441	0.022222	0.0104848	0	0	0	0	0	0.0303273	0.00658812	0	0.117623	0.00425775	0	0.138485	0.0590805	0.087394	0	0	0.00654365	0.000619536	0	0.0441476	0	0.0460829
Otu2737	0.180447	0	0	0	0	0	0	0.000469812	0	0	0	0.000953162	0	0.00459622	0	0.00158511	0	0	0	0	0	0	0.00168483	0	0	0	0	0	0	0	0.00280844	0.0671811	0	0
Otu2452	0	0	0	0	0	0	0	0.00234906	0	0	0	0	0	0	0	0	0	0	0	0	0.00452397	0	0	0.0045405	0.00581119	0.00336131	0	0	0	0	0	0	0.011003	0
Otu1091	0	0	0	0	0	0	0	0	0.0635913	0	0.0232321	0	0	0	0	0	0	0.00242618	0.00878416	0	0	0	0	0	0	0	0	0	0	0	0	0	0.00220061	0
Otu2416	0	0	0	0	0	0	0	0.00610756	0	0	0	0	0	0	0	0	0	0	0	0	0	0	0	0	0	0	0	0	0	0	0	0	0	0
Otu1576	0	0	0.00645592	0	0	0	0	0.0117453	0.0715402	0.00990589	0.00404036	0.00953162	0.00372754	0	0	0	0	0.00242618	0.0131762	0.00451941	0.0294058	0.00425775	0	0.00113513	0	0	0	0	0	0	0.00187229	0.0307114	0.0198055	0.0204813
Otu1308	0	0	0	0	0	0	0	0	0.0384198	0	0	0	0	0	0	0	0	0.120096	0	0	0	0	0	0.00567563	0.116224	0.122127	0	0	0	0	0	0	0	0
Otu3677	0	0	0	0	0	0	0	0	0	0	0	0	0	0	0	0	0	0	0	0	0.00904793	0	0	0	0	0	0	0	0	0	0	0	0	0
Otu1455	0	0	0	0	0	0	0	0	0	0	0	0	0.0372754	0.0720075	0.00216659	0.00475534	0.0230625	0.0109178	0	0	0	0	0.00336967	0.00794588	0	0	0	0	0.014396	0.00743444	0.0187229	0	0.00220061	0
Otu4007	0	0	0	0	0	0	0.080899	0.00140944	0	0	0	0	0.00248503	0	0	0	0.00364144	0	0	0	0	0	0	0	0	0	0	0	0	0	0	0	0	0
Otu3875	0.0277611	0.0779727	0	0	0	0.000998114	0	0	0	0	0	0	0	0	0	0	0	0	0	0	0	0	0	0	0	0	0	0	0	0	0	0	0	0
Otu3978	0	0	0	0	0	0	0.0398954	0.00281887	0	0	0	0	0	0	0	0	0	0	0	0	0	0	0	0	0	0	0	0	0	0	0	0	0	0
Otu1278	0	0	0	0	0	0	0	0	0	0	0	0	0.0310628	0.00306415	0.0162494	0.0348725	0.0667597	0	0	0	0	0	0	0	0	0	0	0	0	0	0	0	0	0
Otu2338	0	0	0	0	0	0.0978151	0	0	0	0	0	0	0	0	0	0	0	0	0	0	0	0	0	0	0	0	0	0	0	0	0	0	0	0
Otu1433	0	0	0	0	0	0	0	0	0	0	0	0	0	0.00153207	0	0	0	0	0	0	0	0	0	0	0	0	0	0	0	0	0	0	0	0
Otu4283	0	0	0	0	0	0	0	0.0145642	0	0	0	0	0	0	0	0	0	0	0	0	0	0	0	0	0	0	0	0	0	0	0	0	0	0
Otu396	0	0	0	0	0	0	0	0	0.0331205	0	0.077777	0	0	0	0	0	0	0.00242618	0	0	0	0.0034062	0	0.018162	0.397098	0.368623	0.138918	0.0785628	0	0.00433676	0.000936146	0	0	0
Otu606	0	0	0	0	0	0	0	0	0	0	0	0	0	0	0	0	0	0	0	0	0	0	0	0	0	0	0	0	0.0353357	0.197013	0.319226	0	0	0
Otu462	2.39208	0.00687994	0.591792	0.014927	1.08861	0	0	0	0.00132482	0	0	0	0	0	0	0	0	0	0	0	0	0	0	0	0	0	0	0	0	0	0	0	0	0
Otu4521	0.17582	0	0	0.00373176	0.00523368	0	0	0	0	0.00247647	0	0.00285948	0	0.00153207	0	0	0	0	0	0	0.00791694	0.000851549	0	0.00113513	0	0.00112044	0	0	0	0	0	0	0.00440121	0
Otu567	3.05834	0.080266	0.0989907	0.119416	0.104674	0	0	0	0	0	0	0	0	0	0	0	0	0	0	0	0	0	0	0	0	0	0	0	0	0	0	0	0	0
Otu813	1.19373	0.332531	0.0537993	0	1.06767	0	0	0	0	0	0	0	0	0	0	0	0	0	0	0	0	0	0	0	0	0	0	0	0	0	0	0	0	0
Otu2238	0.573729	0.00229331	0	0	0	0	0	0	0	0	0	0	0	0	0	0	0	0	0	0	0	0	0	0	0	0	0	0	0	0	0	0	0	0
Otu1397	0.985518	0	0	0	0	0	0	0	0	0	0	0	0	0	0	0	0	0	0	0	0	0	0	0	0	0	0	0	0	0	0	0	0	0
Otu4019	0.0508953	0	0	0.014927	0.00523368	0	0	0	0	0	0	0	0	0.00153207	0.0444151	0	0	0	0	0	0	0	0	0	0	0	0	0	0	0	0	0	0	0
Otu3879	0.212835	0	0	0	0	0	0	0	0	0	0	0	0	0	0	0	0	0	0	0	0	0	0	0	0	0	0	0	0	0	0	0	0	0
Otu3842	0.222089	0	0.00215197	0	0	0	0	0	0	0	0	0	0	0	0	0	0	0	0	0	0	0	0	0	0	0	0	0	0	0	0	0	0	0
Otu4981	0.222089	0	0	0	0	0	0	0	0	0	0	0	0	0	0	0	0	0	0	0	0	0	0	0	0	0	0	0	0	0	0	0	0	0
Otu3481	0.24985	0	0	0	0	0	0	0	0	0	0	0	0	0	0	0	0	0	0	0	0	0	0	0	0	0	0	0	0	0	0	0	0	0
Otu2236	0.17582	0.00917326	0.0537993	0.0634399	0	0	0	0	0	0	0	0	0	0	0	0	0	0	0	0	0	0	0	0	0	0	0	0	0	0	0	0	0	0
Otu5653	0.17582	0	0	0	0	0	0	0	0	0	0	0	0	0	0	0	0	0	0	0	0	0	0	0	0	0	0	0	0	0	0	0	0	0
Otu809	2.13298	0.00458663	0.0516473	0.455275	0	0	0	0	0	0	0	0	0	0	0	0	0	0	0	0	0	0	0	0	0	0	0	0	0	0	0	0	0	0
Otu1524	0.518207	0	0	0	0.00523368	0	0	0	0	0	0	0	0	0	0	0	0	0	0	0	0	0	0.0513875	0	0	0	0	0	0	0	0	0	0	0
Otu4913	0.148059	0	0	0	0	0	0	0	0	0	0	0	0	0	0	0	0	0	0	0	0	0	0	0	0	0	0	0	0	0	0	0	0	0
Otu1787	0.781937	0	0	0	0	0	0	0	0	0	0	0	0	0	0	0	0	0	0	0	0	0	0	0	0	0	0	0	0	0	0	0	0	0
Otu1451	1.01791	0	0.00430394	0	0.00523368	0	0	0	0	0	0	0	0	0	0	0	0	0	0	0	0	0	0	0	0	0	0	0	0	0	0	0	0	0
Otu1453	0.0508953	0	0.00430394	0	0	0	0	0	0	0.00123824	0.00101009	0.00285948	0	0	0.0119162	0	0.00121381	0.00242618	0.00109802	0	0.0859553	0.00425775	0.00589692	0.018162	0.00774826	0.00672261	0.00173647	0	0.00523492	0.00185861	0	0.00575838	0.00880243	0.015361
Otu4005	0.0370148	0	0	0.00373176	0.0366358	0	0	0	0.00264964	0.00247647	0.00303027	0.00476581	0	0	0	0	0	0	0	0	0	0	0.000842417	0	0	0	0	0	0	0.00805397	0.00561687	0	0	0
Otu8072	0.16194	0	0	0	0	0	0	0	0	0	0	0	0	0	0	0	0	0	0	0	0	0	0	0	0	0	0	0	0	0	0	0	0	0
Otu4259	0.189701	0	0	0	0.00523368	0	0	0	0	0	0	0	0	0	0	0	0	0	0	0	0	0	0	0	0	0	0	0	0	0	0	0	0	0
Otu1203	0.152686	0	0	0	0.0261684	0	0	0	0	0.0247647	0.00202018	0	0	0	0	0	0	0	0	0	0.0678595	0.0017031	0	0.00227025	0.00193706	0.00336131	0	0	0.00130873	0	0.00280844	0	0.25307	0.0204813
Otu1049	0.0740295	0.0114666	0.00860789	0.485129	0.0628042	0	0	0	0	0	0	0	0	0	0	0	0	0	0	0	0	0	0	0	0	0	0	0	0	0	0	0	0	0
Otu1082	1.73969	0.0160532	0	0.0261223	0	0	0	0	0	0	0	0	0	0	0	0	0	0	0	0	0	0	0	0	0	0	0	0	0	0	0	0	0	0
Otu4487	0.180447	0	0	0	0	0	0	0	0	0	0	0	0	0	0	0	0	0	0	0	0	0	0	0	0	0	0	0	0	0	0	0	0	0
Otu3530	0.356267	0	0	0	0	0	0	0	0	0	0	0	0	0	0	0	0	0	0	0	0	0	0	0	0	0	0	0	0	0	0	0	0	0
Otu2809	0.0925369	0	0	0	0.0837389	0	0	0	0	0	0	0	0	0	0.0498315	0	0	0	0	0	0	0	0	0	0	0	0	0	0	0	0	0	0	0
Otu4247	0.300745	0	0	0	0	0	0	0	0	0	0	0	0	0	0	0	0	0	0	0	0	0	0	0	0	0	0	0	0	0	0	0	0	0
Otu627	0.0971637	0	0	0	0	0	0	0	0	0	0	0	0	0	0	0	0	0	0	0	0	0	0	0.00340538	0	0	0.0208377	0	0.693626	0	0	0	0	0
Otu655	0.0879101	0	0.0258237	0	0.0209347	0	0	0	0.200048	0.0160971	0.00101009	0.0362201	0	0	0	0	0	0	0	0	0.33138	0.00596085	0.000842417	0.0136215	0	0	0	0	0	0	0.00468073	0.0691005	0.0132036	0.189452
Otu2406	0.235969	0	0	0.0261223	0.19888	0	0	0	0	0	0	0	0	0	0	0	0	0	0	0	0	0	0	0	0	0	0	0	0	0	0	0	0	0
Otu2586	0.397909	0	0	0	0	0	0	0	0	0	0	0	0	0	0	0	0	0	0	0	0	0	0	0	0	0	0	0	0	0	0	0	0	0
Otu3957	0.138805	0.00687994	0	0	0.0157011	0	0	0	0	0	0	0	0	0	0	0	0	0	0	0	0	0	0	0	0	0	0	0	0	0	0	0.0172751	0	0
Otu4994	0.185074	0	0	0	0	0	0	0	0	0	0	0	0	0	0	0	0	0	0	0	0	0	0	0	0	0	0	0	0	0	0	0	0	0
Otu2849	0.458058	0	0	0	0	0	0	0	0	0	0	0	0	0	0	0	0	0	0	0	0	0	0	0	0	0	0	0	0	0	0	0	0	0
Otu1991	0.217462	0	0.176462	0	0.0104674	0	0	0	0	0	0	0	0	0	0	0	0	0	0	0	0	0	0	0	0	0	0	0	0	0	0	0	0	0
Otu2616	0.0323879	0	0.00215197	0	0	0	0	0.000469812	0	0	0	0	0.0124251	0	0.00974965	0	0	0	0	0	0	0	0	0	0	0	0	0	0	0	0	0.00383892	0.00660182	0
Otu6448	0.272984	0	0	0	0	0	0	0	0	0	0	0	0	0	0	0	0	0	0	0	0	0	0	0	0	0	0	0	0	0	0	0	0	0
Otu4466	0.138805	0	0	0	0	0	0	0	0	0	0	0	0	0	0	0	0	0	0	0	0	0	0	0	0	0	0	0	0	0	0	0	0	0
Otu4053	0.0277611	0	0	0	0	0	0	0	0	0	0	0	0.00497006	0	0.0433318	0.00158511	0.00121381	0	0	0	0	0	0	0	0	0	0	0	0	0	0	0	0.00220061	0
Otu3380	0.148059	0	0.0236717	0	0	0	0	0	0	0	0	0	0	0	0	0	0	0	0	0	0	0	0	0	0	0	0	0	0	0	0	0	0	0
Otu4812	0.17582	0	0	0	0	0	0	0	0	0	0	0	0	0	0	0	0	0	0	0	0	0	0	0	0	0	0	0	0	0	0	0	0	0
Otu2082	0.00462684	0	0	0	0	0	0	0	0	0.00619118	0	0.00667213	0.00124251	0	0	0	0	0	0	0	0.0701215	0.0068124	0	0	0.0029056	0.00112044	0	0	0	0	0	0	0	0.0102407
Otu1822	0.106417	0	0.0387355	0	0.502434	0	0	0	0	0	0	0	0	0	0	0	0	0	0	0	0	0	0	0	0	0	0	0	0	0	0	0	0	0
Otu2664	0.231342	0	0	0	0.0366358	0	0	0	0.0251716	0	0	0.000953162	0	0	0	0	0	0	0	0	0	0	0	0	0	0	0	0	0	0	0	0.00383892	0	0
Otu6538	0.0508953	0	0.00430394	0	0	0	0	0	0	0	0	0	0	0	0	0	0	0	0	0	0	0	0	0	0	0	0	0	0	0	0	0	0	0
Otu8384	0.157313	0	0	0	0.0104674	0	0	0	0.00132482	0	0	0	0.0260928	0.00459622	0.00649977	0	0	0	0	0	0	0	0	0	0	0	0	0	0	0	0.000936146	0	0	0
Otu4173	0.171193	0	0	0	0	0	0	0	0	0	0	0	0.00372754	0	0	0.00475534	0.00971051	0	0	0	0	0	0	0	0	0	0	0	0	0	0	0	0	0
Otu2545	0.0694027	0	0	0	0	0	0	0	0	0.0581971	0	0	0	0	0	0	0	0	0	0	0	0	0.00673934	0	0	0	0.00694589	0	0	0.00185861	0	0.00767784	0	0
Otu2742	0.0462684	0.087146	0	0	0	0	0	0	0	0	0	0	0	0	0.00216659	0	0.00121381	0	0	0	0.00113099	0	0	0	0	0	0	0	0	0	0	0.00575838	0	0.0204813
Otu6719	0.166566	0	0	0	0.00523368	0	0	0	0	0	0	0	0.00621257	0	0	0	0	0	0	0	0	0	0	0	0	0	0	0	0	0	0	0	0	0
Otu1200	0.0694027	0.529756	0	0	0	0	0	0.000939624	0	0.0247647	0	0	0	0	0	0	0	0	0	0	0	0.00936704	0.0050545	0	0	0	0	0	0	0	0	0.0172751	0	0
Otu5125	0.0925369	0	0	0	0.0104674	0	0	0	0	0.0111441	0.0141413	0	0	0	0	0	0	0	0	0	0.0407157	0.0698271	0.0109514	0.00227025	0.00193706	0	0	0	0.00392619	0.00557583	0.00280844	0.0345503	0.11003	0.0204813
Otu2758	0.120298	0	0	0.145539	0	0	0	0	0	0	0	0	0	0	0	0	0	0	0	0	0	0	0	0	0	0	0	0	0	0	0	0	0	0
Otu2554	0.0138805	0.036693	0	0	0	0	0	0	0	0	0	0	0	0	0	0	0	0	0	0	0	0.017031	0	0	0	0	0	0	0	0	0	0	0	0
Otu3722	0.16194	0	0	0	0	0	0	0	0	0	0	0	0	0	0	0	0	0.00606546	0	0	0	0	0	0	0	0	0	0	0	0	0	0	0	0
Otu338	0.0786564	0.00687994	0.0559513	0.00746352	0	0.000998114	0	0.00187925	0	0	0	0.0209696	0.0198802	0	0	0	0	0	0.3327	0	0.271438	0	0.000842417	0	0.0416469	0.0347335	0.00347295	0	0	0.0068149	0.00842531	0.0134362	0.464328	0
Otu3484	0.00462684	0.00687994	0.00860789	0	0	0	0	0	0.0702154	0	0.00101009	0.00953162	0	0	0	0	0	0	0	0	0	0.00255465	0	0	0	0	0	0	0	0	0	0.00191946	0.0220061	0.00512033
Otu3083	0.198954	0	0.00215197	0	0	0	0	0	0	0	0	0	0.0236078	0.0122566	0.00649977	0.00792556	0.0109243	0	0	0	0	0	0	0	0	0	0	0	0	0	0	0	0	0
Otu2425	0.060149	0	0	0	0	0	0	0	0	0	0	0	0	0	0	0	0	0	0	0	0	0	0	0	0	0	0	0	0	0	0	0	0	0
Otu1782	0.0971637	0	0	0	0	0	0	0	0	0	0	0	0.0236078	0	0	0	0	0	0	0	0	0	0	0	0	0	0	0	0	0	0	0	0	0
Otu1935	0.00925369	0	0	0	0	0	0	0	0	0	0	0	0.228623	0	0	0.014266	0.00485525	0	0	0	0	0	0	0	0	0	0	0	0	0	0	0	0	0
Otu2744	0.0647758	0	0	0	0.0104674	0	0	0	0	0	0	0	0.00621257	0.00459622	0.00216659	0	0.038842	0	0	0	0	0	0	0	0	0	0	0	0	0	0	0	0	0
Otu2963	0.0138805	0.00229331	0	0	0	0	0	0	0	0.0544824	0.00101009	0	0	0	0	0	0	0	0	0	0.00113099	0	0.010109	0	0	0	0.00173647	0.00261876	0	0.000619536	0	0.0095973	0.00660182	0
Otu5093	0.148059	0	0	0	0	0	0	0	0	0	0	0	0	0	0	0	0	0	0	0	0	0	0	0	0	0	0	0	0	0	0	0	0	0
Otu3499	0.0694027	0.139892	0	0.0335858	0	0	0	0	0	0	0	0	0	0	0	0	0	0	0	0	0	0	0	0	0	0	0	0	0	0	0	0	0	0
Otu635	0.00462684	0	0	0	0	0	0	0	0	0	0	0	0.418727	0	0.0400819	0	0.280391	0	0	0	0	0	0	0	0	0	0	0	0	0	0	0	0	0
Otu981	0.0185074	0	0.0624072	0	0.0104674	0	0	0	0.0278212	0.00495295	0.00505045	0.00285948	0	0	0	0	0	0.0194095	0	0	0.0203578	0.0051093	0.00336967	0.00227025	0	0.00448174	0.00347295	0	0.00261746	0.00371722	0.00561687	0.0403086	0.114432	0.107527
Otu290	0.0370148	0	0	0	1.27702	0	0	0	0	0	0	0	0	0	0	0	0	0.0206226	0	0	0	0	0	0	0	0	0	0	0	0	0	0	0	0
Otu1450	0.00462684	0.479303	0	0	0	0	0	0	0	0.00123824	0	0	0	0	0	0	0	0	0	0	0	0	0	0	0	0	0	0	0	0	0	0	0	0
Otu2276	0.0370148	0	0	0	0	0	0	0	0	0	0	0	0.00994011	0.0061283	0.00541647	0	0.0182072	0	0.0340386	0	0	0	0.000842417	0	0	0	0	0	0	0	0	0	0.00440121	0
Otu3536	0.0185074	0	0	0	0	0	0	0	0	0	0	0	0	0	0	0	0	0	0	0	0.0486326	0.0017031	0	0	0	0	0	0	0.00261746	0	0	0	0	0
Otu1376	0.0370148	0.00687994	0.00215197	0	0	0	0.00443282	0	0.00927373	0	0	0	0.0173952	0.202234	0.123496	0.00158511	0.00121381	0	0.00109802	0	0	0.0204372	0	0	0	0	0	0	0	0.00247815	0.00187229	0.00383892	0	0
Otu1636	0.00462684	0	0.0150638	0	0.0575705	0	0	0	0	0	0	0	0.116796	0	0.0205826	0	0.00364144	0	0	0	0	0.0017031	0	0	0	0	0	0	0	0	0	0.00191946	0.00220061	0.0102407
Otu1044	0.0231342	0.0206398	0	0	0	0	0	0	0	0.0247647	0.00202018	0.00381265	0	0.00459622	0	0	0	0	0	0	0	0	0	0	0	0	0	0	0.00261746	0.00123907	0	0.0134362	0.134237	0.681004
Otu676	0.0462684	0	0.00860789	0	0.0157011	0	0	0	0.0304708	0	0.0121211	0	0	0	0	0	0	0	0	0	0	0.00596085	0.0185332	0.573238	0.00193706	0	0.0104188	0.00261876	0	0.00309768	0	0.0172751	0.0176049	0.0102407
Otu7408	0.0185074	0	0.077471	0	0.00523368	0	0	0	0	0	0	0	0	0	0	0	0	0	0	0	0	0	0	0	0	0	0	0	0	0	0.000936146	0	0	0
Otu3851	0.0277611	0	0	0	0	0	0	0	0	0	0	0	0.00497006	0	0.0389986	0.00317023	0.00242763	0	0	0	0	0.00936704	0.00252725	0	0	0	0	0	0	0	0	0	0.011003	0.015361
Otu2443	0.0185074	0	0.0215197	0.350786	0	0	0	0	0	0	0	0	0	0	0	0	0	0	0	0	0	0	0	0	0	0	0	0	0	0	0	0	0	0
Otu2761	0.00925369	0	0.118358	0	0.104674	0	0	0	0	0	0	0	0	0	0	0	0	0	0	0	0	0	0	0	0	0	0	0	0	0	0	0	0	0
Otu1243	0.0138805	0	0.514321	0	0.00523368	0	0	0	0	0	0	0	0	0	0	0	0	0	0	0	0	0	0	0	0	0	0	0	0	0.00247815	0	0	0	0
Otu2536	0.00925369	0.130719	0	0	0.146543	0	0	0	0	0	0	0	0	0	0	0	0	0	0	0	0	0	0	0	0	0	0	0	0	0	0	0	0	0
Otu1309	0.0185074	0	0	0	0	0	0	0	0	0	0	0	0	0	0	0	0	0	0	0	0	0	0	0	0	0	0	0	0	0	0	0	0	0
Otu442	0.00925369	0	0	0	0	0	0	0	1.75936	0.00123824	0.00808073	0	0	0	0	0	0	0	0	0.000903881	0	0	0	0	0	0	0	0	0	0	0	0.00575838	0.011003	0
Otu892	0.0138805	0.00917326	0	0	0	0	0	0	0.0370949	0.162209	0.00303027	0	0	0	0	0	0	0	0	0	0.00904793	0.0034062	0.00673934	0	0	0	0.00347295	0	0	0.00247815	0	0.119006	0.0330091	0.245776
Otu6384	0.00462684	0.00229331	0	0	0	0	0	0	0.0609417	0	0	0.000953162	0	0.0061283	0	0	0	0	0	0	0	0.0017031	0.000842417	0	0	0	0	0	0.00785238	0	0	0.0134362	0.0198055	0.00512033
Otu2485	0.00462684	0	0	0.00746352	0	0	0	0	0.00132482	0	0	0	0	0	0	0	0	0	0.0439208	0	0	0	0	0	0	0	0	0	0	0	0.000936146	0	0	0
Otu1035	0.00462684	0	0	0	0	0	0	0	0	0	0	0	0.264655	0.00459622	0	0.0190214	0.058263	0	0	0	0	0	0	0	0	0	0	0	0.00261746	0	0	0	0	0
Otu1045	0.00462684	0	0	0	0	0	0	0	0	0	0	0	0.160284	0	0	0	0.197852	0	0	0	0	0.00255465	0	0	0	0	0	0	0	0	0	0	0	0
Otu1668	0.00462684	0	0	0	0	0	0	0	0	0	0	0	0.0956736	0.00766037	0.00216659	0.0332874	0.0704012	0.00121309	0	0	0	0	0	0	0	0	0	0	0	0	0	0	0	0
Otu2134	0	0.252265	0	0	0	0	0	0	0	0	0	0	0	0	0	0	0	0	0	0	0	0	0	0	0	0	0	0	0	0	0	0	0	0
Otu2306	0	0.279784	0	0	0	0	0	0	0	0	0	0	0	0	0	0	0	0	0	0	0	0	0	0	0	0	0	0	0	0	0	0	0	0
Otu527	0	2.51806	0	0.00373176	0	0	0	0	0	0	0	0	0	0	0	0	0	0	0	0	0	0	0	0	0	0	0	0	0	0	0	0	0	0
Otu3909	0	0.112372	0	0	0	0	0	0	0	0	0	0	0	0	0	0	0	0	0	0	0	0	0	0	0	0	0	0	0	0	0	0	0	0
Otu295	0	5.4902	0	0	0	0	0	0	0	0	0	0	0	0	0	0	0	0	0	0	0	0	0	0	0	0	0	0	0	0	0	0	0	0
Otu2402	0	0.231625	0	0	0	0	0	0	0	0	0	0	0	0	0	0	0	0	0	0	0	0	0	0	0	0	0.00347295	0	0	0	0	0	0	0
Otu1305	0	0.557276	0	0	0	0	0	0	0	0.00123824	0	0	0	0	0	0	0	0	0	0	0	0	0	0	0	0	0	0	0	0	0	0	0	0
Otu2496	0	0.217865	0	0	0	0	0	0	0	0	0	0	0	0	0	0	0	0	0	0	0	0	0	0	0	0	0	0	0	0	0	0	0	0
Otu2165	0	0.233918	0	0.014927	0	0	0	0	0	0	0	0	0	0	0	0	0	0	0	0	0	0	0	0	0	0	0	0	0	0	0	0	0	0
Otu1549	0	0.256851	0	0.12688	0.141309	0	0	0	0	0	0	0	0	0	0	0	0	0	0	0	0	0	0	0	0	0	0	0	0	0	0	0	0	0
Otu1378	0	0.454076	0	0	0	0	0	0	0	0	0	0	0	0	0	0	0	0	0	0	0	0	0	0	0	0	0	0	0	0	0	0	0	0
Otu1565	0	0.369224	0	0	0	0	0	0	0	0	0	0	0	0	0	0	0	0	0	0	0	0	0	0	0	0	0	0	0	0	0	0	0	0
Otu704	0	0.821007	0	0	0	0	0	0	0	0	0	0	0	0	0	0	0.00606907	0	0	0	0	0	0	0	0	0	0	0	0	0	0	0	0	1.00358
Otu3153	0	0.130719	0	0.0111953	0	0	0	0	0	0	0	0	0	0	0	0	0	0	0	0	0	0	0	0	0	0	0	0	0	0	0	0	0	0
Otu1229	0	0.298131	0	0	0	0	0	0	0	0	0	0	0	0	0	0	0	0	0	0	0	0.0034062	0.00842417	0.00340538	0.00581119	0.00896349	0	0	0	0	0	0	0.114432	0
Otu1442	0	0.440316	0	0	0	0	0	0	0	0	0	0	0	0	0	0	0	0	0	0	0	0	0	0	0	0	0	0	0	0	0	0	0	0
Otu3565	0	0.174292	0	0	0	0	0	0	0	0	0	0	0	0	0	0	0	0	0	0	0	0	0	0	0	0	0	0	0	0	0	0	0	0
Otu1464	0	0.130719	0.0107599	0	0	0	0	0	0	0	0	0.00571897	0.0596407	0.0474943	0.0357487	0	0	0	0	0	0	0	0	0	0	0	0	0	0	0	0	0	0	0
Otu3974	0	0.0825593	0	0	0	0	0	0	0	0	0	0	0	0	0	0	0	0	0	0	0	0	0	0	0	0	0	0	0	0	0	0	0	0
Otu2227	0	0.220158	0	0	0	0	0	0	0	0	0	0	0	0.00153207	0	0	0	0	0	0	0	0	0	0	0	0	0	0	0	0	0	0	0	0
Otu4413	0	0.100906	0	0	0	0	0	0	0	0.00495295	0	0	0	0	0	0	0	0	0	0	0	0	0	0	0	0	0	0	0	0	0	0	0	0
Otu4372	0	0.0206398	0	0.014927	0.4972	0	0	0	0	0	0	0	0	0	0	0	0	0	0	0	0	0	0	0	0	0	0	0	0	0	0	0	0	0
Otu3476	0	0.0848527	0.00430394	0.0261223	0	0	0	0	0	0	0	0	0	0	0	0	0	0	0	0	0	0	0	0	0	0	0	0	0	0	0	0	0	0
Otu4265	0	0.0687994	0	0	0	0	0	0	0	0	0	0	0	0	0	0	0	0	0	0	0	0	0	0	0	0	0	0	0	0	0	0	0	0
Otu5748	0	0.0710928	0	0	0	0	0	0	0	0	0	0	0	0	0	0	0	0	0	0	0	0	0	0	0	0	0	0	0	0	0	0	0	0
Otu3543	0	0.0986125	0	0	0	0	0	0	0	0	0	0	0	0	0	0	0	0	0	0	0	0	0	0	0	0	0	0	0	0	0	0	0	0
Otu4100	0	0.0848527	0	0	0	0	0	0	0	0	0	0	0	0	0	0	0	0	0	0	0	0	0	0	0	0	0	0	0	0	0	0	0	0
Otu3088	0	0.144479	0	0.0410494	0	0	0	0	0	0	0	0	0	0	0	0	0	0	0	0	0	0	0	0	0	0	0	0	0	0	0	0	0	0
Otu3168	0	0.171999	0	0	0	0	0	0	0	0	0	0	0	0	0	0	0	0	0	0	0	0	0	0	0	0	0	0	0	0	0	0	0	0
Otu2046	0	0.245385	0	0.0111953	0	0	0	0	0	0	0	0	0	0	0	0	0	0	0	0	0	0	0	0	0	0	0	0	0	0	0	0	0	0
Otu3609	0	0.100906	0.00430394	0	0	0	0	0	0	0	0	0	0	0	0	0	0	0	0	0	0	0	0	0	0	0	0	0	0	0	0	0	0	0
Otu2644	0	0.197225	0	0	0	0	0	0	0	0	0	0	0	0	0	0	0	0	0	0	0	0	0	0	0	0	0	0	0	0	0	0	0	0
Otu3840	0	0.0963192	0	0	0	0	0	0	0	0	0	0	0	0	0	0	0	0	0	0	0	0	0	0	0	0	0	0	0	0	0	0	0	0
Otu5631	0	0.0756794	0	0	0	0	0	0	0	0	0	0	0	0	0	0	0	0	0	0	0	0	0	0	0	0	0	0	0	0	0	0	0	0
Otu4580	0	0.107786	0	0.00373176	0	0	0	0	0	0	0	0	0	0	0	0	0	0	0	0	0	0	0	0	0	0	0	0	0	0	0	0	0	0
Otu2857	0	0.206398	0	0	0	0	0	0	0	0	0	0	0	0.00153207	0	0	0	0	0	0	0	0	0	0	0	0	0	0	0	0	0	0	0	0
Otu7619	0	0.0917326	0	0	0	0	0	0	0	0	0	0	0	0	0	0	0	0	0	0	0	0	0	0	0	0	0	0	0	0	0	0	0	0
Otu5040	0	0.00917326	0	0.00746352	0.303554	0	0	0	0	0	0	0	0	0	0	0	0	0	0	0	0	0	0	0	0	0	0	0	0	0	0	0	0	0
Otu2672	0	0.0940259	0	0	0	0	0	0	0	0	0	0.0142974	0	0	0	0	0	0	0	0	0	0	0	0.0045405	0	0	0	0	0	0	0	0	0	0
Otu2735	0	0.0298131	0	0.0261223	0.277385	0	0	0	0	0	0	0	0	0	0	0	0	0	0	0	0	0	0	0	0	0	0	0	0	0	0	0	0	0
Otu1956	0	0.0137599	0	0	0	0	0	0	0	0	0	0	0	0	0	0	0	0	0	0	0	0.000851549	0	0	0.000968532	0	0	0	0.137417	0	0	0	0	0
Otu3124	0	0.153652	0	0	0	0	0	0	0	0	0	0	0	0	0	0	0	0	0	0	0	0	0	0	0	0	0	0	0	0	0	0	0	0
Otu926	0	0.0183465	0	0	0	0	0	0	0.00397446	0.0321942	0	0	0	0	0	0	0	0	0	0.00180776	0.00226198	0	0.000842417	0.00113513	0.00871679	0.132211	0.0746683	0.0497565	0	0	0	0.00575838	0	0.117768
Otu3981	0	0.135306	0	0	0	0	0	0	0	0	0	0	0	0	0	0	0	0	0	0	0	0	0	0	0	0	0	0	0	0	0	0	0	0
Otu2384	0	0.00458663	0	0	0	0	0	0	0.0741899	0	0	0.00476581	0	0	0	0	0	0	0	0	0.00904793	0.00936704	0	0.0113513	0	0.00224087	0	0	0.00130873	0	0	0	0.00220061	0
Otu844	0	0.0343997	0	0.0373176	0	0	0	0	0	0	0.00404036	0.000953162	0.0086976	0.0122566	0.0205826	0.0110958	0.0436973	0	0	0	0.0113099	0.0468352	0	0.0442699	0.0164651	0.0134452	0.00173647	0	0.0091611	0.00247815	0	0.0191946	0.0638176	0.179211
Otu3226	0	0.0160532	0.00645592	0.14927	0	0	0	0	0	0	0	0	0	0	0	0	0	0	0	0	0	0	0	0	0	0	0	0	0	0	0	0	0	0
Otu3984	0	0.0848527	0	0	0	0	0	0	0	0	0	0	0	0	0	0	0	0.00121309	0	0	0	0	0	0	0	0	0	0	0	0	0	0	0	0
Otu2390	0	0.00687994	0	0	0	0	0	0	0	0	0	0	0.00124251	0	0	0	0	0.0121309	0	0	0	0	0	0	0	0	0	0	0.00130873	0	0	0	0	0
Otu3647	0	0.00229331	0	0	0	0	0	0	0	0	0	0	0	0	0	0	0	0	0	0	0	0	0	0	0	0	0	0	0	0.00123907	0.00280844	0	0.00440121	0
Otu2317	0	0.00687994	0	0.0223906	0	0	0	0	0	0	0	0	0	0	0	0	0	0	0	0	0	0.0153279	0	0	0	0	0.00173647	0.00523752	0	0	0	0.0921341	0	0
Otu1174	0	0.0160532	0	0	0	0	0	0	0	0	0	0.0133443	0	0	0	0	0	0	0	0	0.0452397	0	0	0.0045405	0.000968532	0	0	0	0.0274833	0.00929305	0.0290205	0.00191946	0.0198055	0
Otu4885	0	0.0733861	0	0	0	0	0	0	0	0	0	0	0	0	0	0	0	0	0	0	0	0	0	0	0	0	0	0	0	0	0	0	0	0
Otu4201	0	0.0137599	0	0	0	0	0	0	0	0.00495295	0	0	0	0	0	0	0	0	0	0	0.00113099	0	0	0	0	0	0	0	0	0	0	0.0422281	0.00440121	0.030722
Otu799	0	0.00917326	1.27612	0	1.81085	0	0	0	0	0	0	0	0	0	0.00108329	0	0	0	0	0	0	0	0	0	0	0	0	0	0	0	0	0	0	0
Otu1525	0	0.00229331	0	0	0	0	0	0	0	0	0.00202018	0	0	0.0153207	0	0	0	0	0	0	0.00226198	0	0	0	0	0	0.279572	0.010475	0.00261746	0	0	0.024953	0	0
Otu6741	0	0.00687994	0	0	0	0	0	0	0	0	0	0	0	0	0	0	0	0	0	0	0	0	0	0	0	0	0	0	0	0	0	0	0	0
Otu3910	0	0.0160532	0	0.0111953	0	0	0	0	0.0622665	0	0	0	0	0	0.0129995	0.00158511	0.00849669	0	0	0	0	0	0	0	0	0	0	0	0	0.00123907	0	0.00191946	0	0
Otu5193	0	0.00229331	0	0	0	0	0	0	0	0	0	0.00190632	0.00497006	0.00766037	0.0779972	0.00158511	0	0	0	0	0	0	0	0	0	0	0	0	0	0	0	0	0	0
Otu6392	0	0.00458663	0	0	0	0	0	0	0	0	0	0	0	0	0	0	0	0	0	0	0	0	0	0	0	0	0	0	0	0	0	0	0	0
Otu2083	0	0.00229331	0	0	0	0.214594	0	0.000939624	0	0	0	0	0	0	0	0	0	0	0	0	0	0	0	0.00113513	0	0	0	0	0	0	0.00655302	0	0.00660182	0
Otu1332	0	0.00687994	0	0	0	0.0578906	0.037679	0.00140944	0.0450439	0	0.00101009	0.000953162	0.00497006	0.00306415	0.00324988	0	0.00849669	0.00242618	0.0669792	0	0.0271438	0.00596085	0	0.00340538	0	0	0	0	0.00392619	0.000619536	0.00280844	0.00575838	0.0198055	0
Otu2562	0	0.0137599	0	0.0223906	0.65421	0	0	0	0	0	0	0	0	0	0	0	0	0	0	0	0	0	0	0	0	0	0	0	0	0	0	0	0	0
Otu3372	0	0.0229331	0	0	0	0	0.0620595	0.00140944	0	0.00247647	0	0	0	0	0	0	0	0.0109178	0	0.000903881	0.00791694	0.00255465	0	0	0	0	0	0	0	0	0	0	0	0
Otu4577	0	0.00687994	0	0	0.00523368	0	0	0	0.0410694	0	0	0	0	0	0	0	0	0	0	0	0	0	0	0.0045405	0.0029056	0.00224087	0	0	0	0	0	0	0.0176049	0
Otu864	0	0.00229331	0	0.00373176	0	0	0	0.00140944	0.043719	0.00742942	0.00202018	0.00857845	0.0260928	0.0061283	0.00541647	0.00634045	0.0230625	0.00970473	0	0	0.0282748	0	0	0.0170269	0.00193706	0.00560218	0.00173647	0	0.00130873	0	0	0	0.283878	0
Otu1884	0	0.00458663	0	0	0	0	0	0	0	0	0	0	0	0.00306415	0.0281657	0	0	0	0	0	0	0	0	0	0	0	0	0	0	0	0	0	0	0
Otu766	0	0.00229331	0	0	0	0	0	0	0	0.00247647	0	0	0	0.00459622	0	0	0	0	0	0	0	0	0	0	0	0	0	0	0	0	0	0	0.00220061	0
Otu917	0	0.00229331	0	0	0	0	0	0	0	0	0	0	0	0	0	0	0	0.00121309	0	0	0	0.00596085	0	0	0	0	0.00173647	0.010475	0	0.000619536	0	0.0095973	0	0.00512033
Otu699	0	0.00229331	0	0	0	0	0	0	0	0	0	0	0	0	0	0	0	0	0	0	0	0	0	0	0	0	0	0	0	0	0	0	0	0
Otu1531	0	0.00229331	0	0	0	0.242542	0	0	0	0	0	0	0	0	0	0	0	0	0	0	0	0	0	0	0	0	0	0	0	0	0	0	0	0
Otu1574	0	0.00229331	0	0	0	0.0758566	0.0243805	0.0037585	0.0225219	0	0	0	0	0	0.00108329	0	0	0.00485237	0.0186663	0	0.0124409	0	0	0.00227025	0.00677973	0.00896349	0	0	0	0	0	0.00383892	0.00220061	0
Otu523	0	0	1.71082	0	0	0	0	0	0	0	0	0	0	0	0	0	0	0	0	0	0	0	0	0	0	0	0	0	0	0	0	0	0	0
Otu1723	0	0	0.307732	0	0	0	0	0	0	0	0	0	0	0	0	0	0	0	0	0	0	0	0	0	0	0	0	0	0	0.000619536	0	0	0.0198055	0
Otu5218	0	0	0.0107599	0	0.266918	0	0	0	0	0	0	0	0	0	0	0	0	0	0	0	0	0	0	0	0	0	0	0	0	0	0	0	0	0
Otu4643	0	0	0.0817749	0	0	0	0	0	0	0	0	0	0	0	0	0	0	0	0	0	0	0	0	0	0	0	0	0	0	0	0	0	0	0
Otu3285	0	0	0.133422	0	0	0	0	0	0	0	0	0	0	0	0	0	0	0	0	0	0	0	0	0	0	0	0	0	0	0	0	0	0	0
Otu2322	0	0	0.107599	0	0.240749	0	0	0	0	0	0	0	0	0	0	0	0	0	0	0	0	0	0	0	0	0	0	0	0	0	0	0	0	0
Otu5112	0	0	0.0710151	0	0	0	0	0	0	0	0	0	0	0	0	0	0	0	0	0.00723105	0	0	0	0	0	0	0	0	0	0	0	0	0	0
Otu3920	0	0	0.161398	0	0	0	0	0	0	0	0	0	0	0	0	0	0	0	0	0	0	0	0	0	0	0	0	0	0	0	0	0	0	0
Otu1749	0	0	0.376595	0	0	0	0	0	0	0	0	0	0	0	0	0	0	0	0	0	0	0	0	0	0	0	0	0	0	0	0	0	0	0
Otu4360	0	0	0.0860789	0	0	0	0	0	0	0	0	0	0	0	0	0	0	0	0	0	0	0	0	0	0	0	0	0	0.00130873	0.00185861	0	0	0	0
Otu2774	0	0	0.161398	0	0	0	0	0	0	0	0	0	0	0	0	0	0	0	0	0	0	0	0	0	0	0	0	0	0	0	0	0	0	0
Otu4435	0	0	0.0688631	0	0	0	0	0	0	0	0	0	0	0	0	0	0	0	0	0	0	0	0	0	0	0	0	0	0	0	0	0	0	0
Otu5038	0	0	0.077471	0	0	0	0	0	0	0	0	0	0	0	0	0	0	0	0	0	0	0	0	0	0	0	0	0	0	0	0	0.00191946	0	0
Otu3114	0	0	0.144182	0	0	0	0	0	0	0	0	0	0	0	0	0	0	0	0	0	0	0	0	0	0	0	0	0	0	0	0	0	0	0
Otu2403	0	0	0.0107599	0	0	0	0	0	0	0	0	0	0	0	0	0	0	0	0	0	0	0	0	0	0	0	0	0.00523752	0	0	0	0	0	0
Otu2279	0	0	0.00430394	0.00373176	0	0	0	0	0	0	0	0	0.00372754	0.00306415	0.0563313	0.0110958	0	0	0	0	0	0.00255465	0	0	0	0	0	0	0	0	0	0	0	0
Otu5100	0	0	0.0107599	0	0	0	0.04322	0	0	0	0	0	0	0	0	0	0	0	0	0	0	0	0	0	0	0	0	0	0	0	0	0	0	0
Otu2093	0	0	0.0258237	0	0	0	0	0	0	0.120109	0.00101009	0.00857845	0	0	0	0	0	0	0	0	0	0	0.00421209	0	0	0	0	0	0	0	0	0	0	0
Otu3297	0	0	0.00860789	0	0	0	0	0	0	0	0	0	0.00372754	0	0.036832	0	0.00121381	0	0	0	0	0	0	0	0	0	0	0	0	0	0	0	0	0
Otu3653	0	0	0.00430394	0	0	0	0	0	0	0	0	0	0.00124251	0.00153207	0.0498315	0	0.00364144	0	0	0.000903881	0	0	0	0	0	0	0	0	0	0	0	0	0.00220061	0
Otu2560	0	0	0.00645592	0	0.0785053	0	0	0	0	0	0	0	0	0	0	0	0	0	0	0	0	0.0315073	0.00589692	0.00681075	0	0	0	0	0	0	0	0.00575838	0	0
Otu3885	0	0	0.00645592	0	0	0	0	0	0	0	0	0	0.00124251	0	0	0	0.00121381	0	0	0	0	0	0	0	0	0	0	0	0	0	0	0	0	0
Otu2484	0	0	0.00215197	0	0	0	0.0387872	0	0.131157	0.00247647	0.00101009	0.00190632	0	0	0	0	0	0	0.00768614	0.00723105	0.0169649	0.00255465	0.0050545	0	0	0	0	0	0	0.000619536	0.00468073	0.00767784	0.0154043	0.0204813
Otu1874	0	0	0.00860789	0	0	0	0	0	0	0	0	0	0	0	0.0335821	0	0	0	0	0	0	0	0	0	0	0	0	0	0	0	0	0	0	0
Otu1273	0	0	0.00645592	0	0.0314021	0.0379283	0	0.00704718	0	0.0123824	0.00101009	0	0	0	0	0	0	0.00485237	0.10541	0	0	0	0	0	0	0	0	0	0	0.00309768	0.000936146	0	0	0
Otu2284	0	0	0.0193678	0	0	0	0	0	0	0	0	0	0	0	0	0	0	0	0	0	0	0	0	0	0	0	0	0	0	0	0	0	0	0
Otu4079	0	0	0.00215197	0	0	0	0	0	0	0	0	0	0	0	0	0	0	0	0	0	0	0	0	0	0	0	0	0	0	0	0	0	0	0
Otu306	0	0	0.0129118	0	0	0	0	0	0.320606	0.0111441	0.189897	0.0428923	0	0	0	0	0	0	0	0	0	0.0349135	0.149108	0	0	0	0.873446	0.90871	0	0.00309768	0	0.0806173	0.00440121	0.215054
Otu968	0	0	0.00645592	0	0	0	0	0	0	0	0	0	0	0	0	0	0	0	0	0	0	0.00766394	0.201338	0.0874046	0	0	0	0	0	0.00185861	0	0	0	0
Otu3580	0	0	0.00645592	0.00373176	0.0157011	0	0	0	0.0490183	0	0	0.000953162	0	0	0	0	0	0.00242618	0.00768614	0.000903881	0.0101789	0.00255465	0	0.0045405	0	0.00112044	0	0	0	0	0.000936146	0.00767784	0	0.015361
Otu2747	0	0	0.00215197	0	0.0314021	0	0	0	0	0	0	0	0.00248503	0	0	0	0	0	0	0	0	0	0	0	0	0	0	0	0	0	0	0	0	0
Otu1934	0	0	0.00645592	0	0	0	0	0	0	0	0	0	0	0	0	0	0	0	0	0	0	0	0	0.081729	0.0368042	0.0302518	0	0	0	0	0	0	0	0
Otu2525	0	0	0.00215197	0	0	0	0	0.00140944	0	0.00247647	0.00303027	0.00476581	0	0.00153207	0.00758306	0.00158511	0	0.0121309	0.0428228	0.00180776	0.0282748	0	0.00336967	0.0113513	0.00871679	0	0	0	0.00130873	0.00185861	0.000936146	0.00191946	0.011003	0.0204813
Otu767	0	0	0.00215197	0	0	0	0	0	0	0	0	0	0	0	0	0	0	0	0	0	0	0	0	0	0	0	0	0	0	0.00185861	0.0168506	0	0	0
Otu524	0	0	0.00215197	0	0	0	0	0	0	0	0	0	0.24229	0.0750716	0.111579	0.0570641	0.484311	0	0	0	0	0.0034062	0	0	0	0	0	0	0	0	0	0	0.00220061	0
Otu1026	0	0	0	1.16804	0	0	0	0	0	0	0	0	0	0	0	0	0	0	0	0	0	0	0	0	0	0	0	0	0	0	0	0	0	0
Otu542	0	0	0	4.09001	0	0	0	0	0	0	0	0	0	0	0	0	0	0	0	0	0	0	0	0	0	0	0	0	0	0	0	0	0	0
Otu727	0	0	0	2.14203	0	0	0	0	0	0	0	0	0	0	0	0	0	0	0	0	0	0	0	0	0	0	0	0	0	0	0	0	0	0
Otu3426	0	0	0	0.19032	0	0	0	0	0	0	0	0	0	0	0	0	0	0	0	0	0	0	0	0	0	0	0	0	0	0	0	0	0	0
Otu1583	0	0	0	0.679181	0.0680379	0	0	0	0	0	0	0	0	0	0	0.00158511	0	0	0	0	0	0	0	0	0	0	0	0	0	0	0	0	0	0
Otu3486	0	0	0	0.216442	0	0	0	0	0	0	0	0	0	0	0	0	0	0	0	0	0	0	0	0	0	0	0	0	0	0	0	0	0	0
Otu4380	0	0	0	0.138075	0	0	0	0	0	0	0	0	0	0	0	0	0	0	0	0	0	0	0	0	0	0	0	0	0	0	0	0	0	0
Otu2248	0	0	0	0.354517	0	0	0	0	0	0	0	0	0	0	0	0	0	0	0	0	0	0	0	0	0	0	0	0	0	0	0	0	0	0
Otu3634	0	0	0	0.167929	0	0	0	0	0	0	0	0	0	0	0	0	0	0	0	0	0	0	0	0	0	0	0	0	0	0	0	0	0	0
Otu5438	0	0	0	0.167929	0	0	0	0	0	0	0	0	0	0	0	0	0	0	0	0	0	0	0	0	0	0	0	0	0	0	0	0	0	0
Otu2454	0	0	0	0.302273	0	0	0.00110821	0	0	0	0	0	0	0	0	0	0	0	0	0	0	0	0	0	0	0	0	0	0	0	0	0	0	0
Otu250	0	0	0	0.100758	0	0	0	0	0	1.38435	0.0737366	0.0638618	0	0	0	0	0	0	0	0	0.0180959	0	0.228295	0	0.185958	0.138934	0.126763	0.0419002	0	0.00123907	0.0112337	0.024953	0.0396109	0.0102407
Otu3428	0	0	0	0.0261223	0	0	0	0	0	0	0	0	0	0	0	0	0	0	0	0	0	0	0	0	0	0	0	0	0	0	0	0	0	0
Otu4278	0	0	0	0.12688	0	0	0	0	0	0	0	0	0	0	0	0	0	0	0	0	0	0	0	0	0	0	0	0	0	0	0	0	0	0
Otu8304	0	0	0	0.12688	0	0	0	0	0	0	0	0	0	0	0	0	0	0	0	0	0	0	0	0	0	0	0	0	0	0	0	0	0	0
Otu5467	0	0	0	0.0522447	0	0	0	0	0	0	0	0	0	0	0	0	0	0	0	0	0	0	0	0	0	0	0	0	0	0	0	0	0	0
Otu2084	0	0	0	0.0634399	0	0	0	0	0.0119234	0.00495295	0.00404036	0	0	0	0	0.00158511	0.00121381	0	0	0	0.00678595	0.0502414	0	0.00113513	0.00193706	0	0	0	0	0	0.000936146	0.00575838	0.0264073	0.00512033
Otu4878	0	0	0	0.115685	0	0	0	0	0	0	0	0	0	0	0	0	0	0	0	0	0	0	0	0	0	0	0	0	0	0	0	0	0	0
Otu4822	0	0	0	0.014927	0	0	0	0	0	0	0	0	0	0	0	0	0	0	0	0	0.0418467	0	0	0	0	0	0	0	0	0	0	0	0	0
Otu3118	0	0	0	0.014927	0	0	0	0	0	0	0	0	0	0	0	0	0	0	0	0	0.0497636	0	0	0	0	0	0	0	0	0	0	0.0172751	0.00220061	0
Otu3603	0	0	0	0.00373176	0	0	0.0687087	0	0.00132482	0.00123824	0	0.000953162	0.00124251	0.00153207	0	0	0	0	0	0	0	0.000851549	0	0	0	0	0	0	0	0	0	0	0	0
Otu1357	0	0	0	0.00373176	0	0	0	0	0	0	0	0	0	0	0	0	0	0	0.00878416	0	0	0	0	0	0	0	0	0	0	0	0	0	0	0
Otu3051	0	0	0	0.00746352	0	0	0	0	0	0	0.00202018	0	0	0	0	0	0	0	0	0	0	0.000851549	0	0.00113513	0.0029056	0	0	0	0	0	0	0	0	0
Otu3260	0	0	0	0.00746352	0.287853	0	0	0	0	0	0	0	0	0	0	0	0	0	0	0	0	0	0	0	0.000968532	0	0	0	0	0	0	0	0	0
Otu1706	0	0	0	0.00746352	0	0	0.00110821	0	0.124533	0	0.00101009	0.0181101	0	0.00153207	0	0	0	0	0	0	0.0904793	0.0136248	0.000842417	0.00227025	0	0	0	0	0	0	0	0.0095973	0	0.0409626
Otu834	0	0	0	0.00373176	0	0	0	0	0	0	0	0	0	0	0	0	0	0	0	0	0	0	0	0	0	0	0	0	0	0	0	0	0	0
Otu2191	0	0	0	0.00746352	0	0	0	0	0	0	0	0	0.00372754	0	0	0	0	0.116457	0	0	0	0	0	0	0	0	0	0	0	0	0	0	0	0
Otu3517	0	0	0	0.00373176	0	0	0	0	0.10996	0	0	0	0	0	0	0	0	0	0	0	0	0	0	0	0	0	0	0	0	0	0	0	0	0
Otu1990	0	0	0	0.00373176	0	0	0	0	0	0	0	0	0.0173952	0	0	0.00317023	0.0606907	0	0	0	0	0.0332104	0	0	0	0	0	0	0	0	0	0	0.00220061	0
Otu2175	0	0	0	0	0.607107	0	0	0	0	0	0	0	0	0	0	0	0	0	0	0	0	0	0	0	0	0	0	0	0	0	0	0	0	0
Otu2192	0	0	0	0	0.00523368	0	0	0	0	0	0	0	0	0	0	0	0	0	0	0	0	0	0	0	0	0	0	0	0	0	0	0	0	0
Otu1843	0	0	0	0	0.622808	0	0	0	0	0	0	0	0	0	0	0	0	0	0	0	0	0	0	0	0	0	0	0	0	0	0	0	0	0
Otu2623	0	0	0	0	0.429162	0	0	0	0	0	0	0	0	0	0	0	0	0	0	0	0	0	0	0	0	0	0	0	0	0	0	0	0	0
Otu4289	0	0	0	0	0.183179	0	0	0	0	0	0	0	0	0	0	0	0	0	0	0	0	0	0	0	0	0	0	0	0	0	0	0	0	0
Otu3806	0	0	0	0	0.272152	0	0	0	0	0	0	0	0	0	0	0	0	0	0	0	0	0	0	0	0	0	0	0	0	0	0	0	0	0
Otu1604	0	0	0	0	0.957764	0	0	0	0	0	0	0	0	0	0	0	0	0	0	0	0	0	0	0	0	0	0	0	0	0	0	0	0	0
Otu2801	0	0	0	0	0.774585	0	0	0	0	0	0	0	0	0	0	0	0	0	0	0	0	0	0	0	0	0	0	0	0	0	0	0	0	0
Otu1748	0	0	0	0	0.00523368	0.172674	0	0.00140944	0.029146	0	0	0.0209696	0	0	0	0	0	0	0	0	0	0	0	0	0	0	0	0	0	0	0	0.00767784	0	0
Otu1741	0	0	0	0	0.717015	0	0	0	0	0	0	0	0	0	0	0	0	0	0	0	0	0	0	0	0	0	0	0	0	0	0	0	0	0
Otu3502	0	0	0	0	0.240749	0	0	0	0	0	0	0	0	0	0	0	0	0	0	0	0	0	0	0	0	0	0	0	0	0	0	0	0	0
Otu3542	0	0	0	0	0.240749	0	0	0	0	0	0	0	0	0	0	0	0	0	0	0	0	0	0	0	0	0	0	0	0	0	0	0	0	0
Otu6982	0	0	0	0	0.167478	0	0	0	0	0	0	0	0	0	0	0	0	0	0	0	0	0	0	0	0	0	0	0	0	0	0	0	0	0
Otu3383	0	0	0	0	0.230282	0	0	0	0	0	0	0	0	0	0	0	0	0	0	0	0	0	0	0	0	0	0	0	0	0	0	0	0	0
Otu3412	0	0	0	0	0.277385	0	0	0	0	0	0	0	0	0	0	0	0	0	0	0	0	0	0	0	0	0	0	0	0	0	0	0	0	0
Otu4484	0	0	0	0	0.183179	0	0	0	0	0	0	0	0	0	0	0	0	0	0	0	0	0	0	0	0	0	0	0	0	0	0	0	0	0
Otu1370	0	0	0	0	0.0314021	0	0	0	0.100686	0.00866766	0.00909082	0.00762529	0	0	0.00108329	0	0	0	0	0	0.0655975	0	0.00168483	0	0	0	0.00173647	0.00523752	0	0.000619536	0	0.0172751	0.00220061	0
Otu2879	0	0	0	0	0.0157011	0	0	0	0	0	0	0	0	0	0	0	0	0	0	0	0	0	0	0	0	0	0	0	0	0	0	0	0	0
Otu2400	0	0	0	0	0.528602	0	0	0	0	0	0	0	0	0	0	0	0	0	0	0	0	0	0	0	0	0	0	0	0	0	0	0	0	0
Otu3765	0	0	0	0	0.251217	0	0	0	0	0	0	0	0	0	0	0	0	0	0	0	0	0	0	0	0	0	0	0	0	0	0	0	0	0
Otu521	0	0	0	0	0.0628042	0	0	0	0	0.0879148	0.00202018	0.00667213	0.0111826	0	0	0	0	0	0	0	0	0.0178825	0.056442	0.00340538	0	0	0.0191012	0.0183313	0.014396	0.0315964	0.0608495	0.00767784	0.0462128	0.015361
Otu3789	0	0	0	0	0.219815	0	0	0	0	0	0	0	0	0	0	0	0	0	0	0	0	0	0	0	0	0	0	0	0	0	0	0	0	0
Otu4237	0	0	0	0	0.167478	0	0	0	0	0	0	0	0	0	0	0	0	0	0	0	0	0	0	0	0	0	0	0	0	0	0	0	0	0
Otu3610	0	0	0	0	0.214581	0	0	0	0	0	0	0	0	0	0	0	0	0	0	0	0	0	0	0	0	0	0	0	0	0	0	0	0	0
Otu2973	0	0	0	0	0.0104674	0	0	0	0.00927373	0.00123824	0	0	0.00124251	0.0137887	0.0173327	0	0.0509802	0	0	0	0.00113099	0	0	0.00340538	0	0	0	0	0.00261746	0.00247815	0.00280844	0	0.00660182	0
Otu450	0	0	0	0	0.183179	0	0	0	0	0	0	0	0	0	0	0	0	0	0	0	0	0	0	0	0	0	0	0	0	0	0	0	0	0
Otu80	0	0	0	0	0.0418695	0	0	0	0	0.0136206	0.0141413	0.0276417	0	0	0	0	0	0	0	0	0	0.000851549	3.10178	0.00113513	1.08476	0.92548	0.0243106	18.711	0	0.0204447	0.0271482	0	0	0
Otu2062	0	0	0	0	0.0837389	0.0628812	0.0775744	0	0	0	0	0	0	0	0	0	0	0	0	0	0	0	0	0	0	0	0	0	0	0	0	0	0	0
Otu5396	0	0	0	0	0.188413	0	0	0	0	0	0	0	0	0	0	0	0	0	0	0	0	0	0	0	0	0	0	0	0	0	0	0	0	0
Otu4841	0	0	0	0	0.172712	0	0	0	0	0	0	0	0	0	0	0	0	0	0	0	0	0	0	0	0	0	0	0	0	0	0	0	0	0
Otu1034	0	0	0	0	0.00523368	0	0	0	0	0.00866766	0.00202018	0	0	0	0	0	0	0	0	0	0	0	0	0.0442699	0.0842623	0.0470583	0	0.120463	0	0.00123907	0	0.0134362	0	0
Otu2001	0	0	0	0	0.0366358	0	0.0476528	0.000939624	0	0	0	0	0	0	0	0	0	0	0	0.00542329	0	0.00425775	0	0	0	0	0	0	0	0	0	0	0.00440121	0
Otu4252	0	0	0	0	0.0209347	0	0	0	0	0	0	0	0	0	0	0	0	0	0.0494109	0	0	0	0	0	0	0	0	0	0	0	0	0	0	0
Otu1466	0	0	0	0	0.00523368	0	0	0	0	0	0	0	0	0	0	0	0	0	0	0	0	0	0	0	0	0	0	0	0	0	0	0	0	0
Otu2324	0	0	0	0	0.00523368	0	0	0	0	0.00866766	0.044444	0.00285948	0	0	0	0	0	0	0	0	0	0	0	0	0.000968532	0	0	0	0.00261746	0	0	0	0.00880243	0.00512033
Otu2423	0	0	0	0	0.0104674	0	0	0	0	0	0	0	0	0	0	0	0	0	0	0	0	0	0	0	0	0	0	0	0	0.000619536	0	0	0.00440121	0
Otu2281	0	0	0	0	0.00523368	0	0	0	0	0	0	0	0	0	0	0	0	0	0	0	0	0	0	0	0	0	0	0	0	0.000619536	0	0	0	0
Otu3473	0	0	0	0	0.0104674	0	0	0	0	0	0	0	0.0608832	0	0	0	0.00364144	0	0	0	0	0	0	0	0	0	0	0	0	0	0	0	0	0
Otu7327	0	0	0	0	0.00523368	0	0	0	0	0	0	0	0	0	0.00216659	0	0	0	0	0	0	0.00255465	0	0	0	0	0	0	0	0	0	0	0	0
Otu946	0	0	0	0	0.0261684	0	0	0	0	0.0148588	0	0	0	0	0	0	0	0	0.184467	0.0253087	0	0	0	0	0	0	0	0	0	0	0	0	0	0.261137
Otu2457	0	0	0	0	0	0.0469113	0.0277051	0	0	0	0	0	0	0	0	0	0	0	0.00329406	0	0	0	0	0	0	0	0	0	0	0	0	0	0.00440121	0
Otu493	0	0	0	0	0	0.0948208	0	0	0	0	0	0	0	0	0	0	0	0	0	0	0	0	0	0	0	0	0	0	0	0	0	0	0	0
Otu2098	0	0	0	0	0	0.111789	0	0.00657737	0	0	0	0	0	0	0	0	0.00364144	0	0.0175683	0	0	0	0	0.0828641	0.00968532	0.00784305	0.00347295	0	0	0	0	0	0	0
Otu2656	0	0	0	0	0	0.0768547	0	0	0	0	0	0	0	0	0	0	0	0	0	0	0	0	0	0	0	0	0	0	0	0	0	0	0	0
Otu956	0	0	0	0	0	0.432183	0.0975221	0.0319472	0	0	0	0	0	0	0	0	0	0	0	0	0	0.000851549	0	0.00681075	0.0280874	0.0403357	0.00173647	0	0	0	0	0	0	0
Otu1566	0	0	0	0	0	0.127759	0.048761	0	0	0	0.00303027	0	0	0	0	0	0	0	0	0	0	0	0	0	0	0	0	0	0	0.00185861	0	0	0	0
Otu631	0	0	0	0	0	0.314406	0.249346	0.0267793	0	0	0	0	0	0.0061283	0	0	0	0	0	0	0	0	0	0.0045405	0.0784511	0.0851531	0	0	0	0	0	0	0	0
Otu254	0	0	0	0	0	0.207608	0	0	0.00132482	0	0.00808073	0	0.0857335	1.86147	0.218825	0	0.0873945	0.390616	0	0.00451941	0	0	0	0	0	0	0	0	0	0	0	0	0	0
Otu3522	0	0	0	0	0	0.0778529	0	0	0	0	0	0	0	0	0	0	0	0	0	0	0	0	0	0	0	0	0	0	0	0	0	0	0	0
Otu3472	0	0	0	0	0	0.0658755	0	0	0	0	0	0	0	0	0	0	0	0	0	0	0	0	0	0	0	0	0	0	0	0	0	0	0	0
Otu1786	0	0	0	0	0	0.119774	0	0.0230208	0	0	0	0	0	0	0	0	0	0.00121309	0	0	0	0	0	0	0	0	0	0	0	0	0	0	0	0
Otu494	0	0	0	0	0	0.297438	0	0.000939624	0	0	0	0	0	0.00306415	0.00433318	0	0	0.00606546	0.182271	0.0253087	0	0	0	0	0	0	0	0	0	0	0.00280844	0	0	0
Otu783	0	0	0	0	0	0.24354	0	0.0103359	0	0	0	0	0	0	0	0	0	0.0412451	0.0713713	0.0180776	0	0	0	0	0	0	0	0	0	0	0	0	0	0
Otu2620	0	0	0	0	0	0.100809	0	0	0	0	0	0	0	0	0	0	0	0	0	0	0	0	0	0	0	0	0	0	0	0	0	0	0	0
Otu2209	0	0	0	0	0	0.181657	0	0	0	0	0	0	0	0	0	0	0	0	0	0	0	0	0	0	0	0	0	0	0	0	0	0	0	0
Otu1088	0	0	0	0	0	0.244538	0	0	0	0	0	0	0	0	0	0	0	0.0873426	0	0	0	0	0	0	0	0	0	0	0	0	0	0	0	0
Otu1150	0	0	0	0	0	0.277476	0	0	0	0	0	0	0	0	0	0	0	0	0	0	0	0	0	0	0	0	0	0	0	0	0	0	0	0
Otu2692	0	0	0	0	0	0.0798491	0	0.00187925	0	0	0	0	0	0	0	0	0	0.00485237	0	0	0	0	0	0	0	0	0	0	0	0	0	0	0	0
Otu674	0	0	0	0	0	0.118776	0	0	0	0	0.00808073	0	0	0	0	0	0	0	0	0	0	0	0	0.194106	0	0	0.00173647	0.00523752	0	0.000619536	0	0.468348	0	0
Otu3417	0	0	0	0	0	0.0588887	0	0	0	0	0	0	0	0	0	0	0	0	0	0	0	0	0	0	0	0	0	0	0	0	0	0	0	0
Otu634	0	0	0	0	0	0.200621	1.66896	0.045102	0.506081	0.237741	0.0202018	0.24115	0	0	0	0	0	0	0.054901	0.00361553	0.0486326	0	0	0.054486	0.014528	0.0145657	0	0	0	0	0.000936146	0	0	0.0614439
Otu235	0	0	0	0	0	0.247532	0.680438	0.256987	0	0	0	0.0972225	0	0	0	0	0	0.026688	0.411758	0.0162699	0	0	0	0	0	0	0	0	0	0	0	0	0	0
Otu3926	0	0	0	0	0	0.0499057	0	0	0	0	0	0	0	0	0	0	0	0	0	0	0	0	0	0	0	0	0	0	0	0	0	0	0	0
Otu1054	0	0	0	0	0	0.292447	0	0	0	0	0	0	0	0	0	0	0	0	0	0	0	0	0	0.138485	0.00484266	0	0.0225741	0	0	0	0	0	0	0
Otu2107	0	0	0	0	0	0.0548962	0.0797908	0.00939624	0	0	0	0	0	0	0	0	0	0	0	0	0	0	0	0	0	0	0	0	0	0	0	0	0	0
Otu1590	0	0	0	0	0	0.173672	0	0	0.00132482	0	0	0	0	0	0	0	0	0.00242618	0	0	0	0	0	0	0	0	0	0	0	0	0	0	0	0
Otu2378	0	0	0	0	0	0.0608849	0	0.0155038	0	0	0	0	0	0	0	0	0	0.00121309	0	0.00542329	0	0	0	0	0	0	0	0	0	0	0	0	0	0
Otu1084	0	0	0	0	0	0.1058	0	0	0	0	0.00808073	0	0.00248503	0.0444301	0	0.00634045	0.00364144	0.0157702	0.120782	0	0.0101789	0	0.000842417	0	0.00193706	0.00336131	0	0	0	0.00123907	0.0102976	0.00575838	0.00220061	0
Otu7812	0	0	0	0	0	0.0449151	0	0	0	0	0	0	0	0	0	0	0	0	0	0	0	0	0	0	0	0	0	0	0	0	0	0	0	0
Otu1371	0	0	0	0	0	0.223577	0	0	0	0	0	0	0	0	0	0	0	0	0	0	0	0	0	0	0	0	0	0	0	0	0	0	0	0
Otu1849	0	0	0	0	0	0.161694	0.0177313	0	0	0	0	0.00190632	0	0	0	0	0	0	0.00109802	0.00451941	0	0	0	0	0	0	0	0	0	0	0	0	0	0
Otu3157	0	0	0	0	0	0.0399245	0	0.00422831	0	0	0	0	0.00372754	0.00153207	0	0.00158511	0	0	0	0	0	0	0	0	0	0	0	0	0	0	0	0	0	0
Otu608	0	0	0	0	0	0.0359321	0	0	0	0	0	0	0	0	0	0	0	0.00606546	0	0	0	0	0	0	0	0	0	0	0	0	0	0	0	0
Otu6439	0	0	0	0	0	0.0578906	0	0	0	0	0	0	0	0	0	0	0	0	0	0	0	0	0	0	0	0	0	0	0	0	0	0	0	0
Otu910	0	0	0	0	0	0.160696	0	0	0	0	0	0	0	0.0061283	0	0	0	0	0.136155	0.0108466	0	0	0	0	0	0	0	0	0	0	0	0	0	0
Otu1541	0	0	0	0	0	0.163691	0	0.00657737	0	0	0	0	0.0260928	0.0168528	0	0.00475534	0	0	0	0.00632717	0	0	0	0.009081	0	0	0.00520942	0	0	0	0	0	0	0
Otu1354	0	0	0	0	0	0.034934	0.0354626	0	0.0741899	0	0.00101009	0.00285948	0	0.00306415	0	0	0	0.00363928	0.0208624	0.000903881	0.142505	0	0	0.00567563	0.000968532	0.00448174	0	0	0.00392619	0.00185861	0	0.00767784	0	0.0256016
Otu3767	0	0	0	0	0	0.0519019	0	0	0	0	0	0	0	0	0	0	0	0	0	0	0	0	0	0	0	0	0	0	0	0	0	0	0	0
Otu5473	0	0	0	0	0	0.0509038	0	0	0.0119234	0	0	0	0	0	0	0	0	0	0	0	0.00339297	0	0	0	0	0	0	0	0	0	0	0.00191946	0	0
Otu3690	0	0	0	0	0	0.0638793	0	0	0	0	0	0	0	0	0	0	0	0	0	0	0	0	0	0	0	0	0	0	0	0	0	0	0	0
Otu3944	0	0	0	0	0	0.0409227	0	0.00469812	0	0	0	0	0	0	0	0	0	0	0	0	0	0	0	0	0	0	0	0	0	0	0	0	0	0
Otu3420	0	0	0	0	0	0.0509038	0	0	0	0	0	0	0	0	0	0	0	0	0	0	0	0	0	0	0	0	0	0	0	0	0	0	0	0
Otu3212	0	0	0	0	0	0.0509038	0.0543021	0	0	0.00123824	0	0	0	0	0	0	0	0	0	0.000903881	0	0	0	0.00113513	0	0.00112044	0	0	0.00130873	0	0	0.00383892	0	0
Otu453	0	0	0	0	0	0.114783	0.200585	0.0573171	0	0.525012	0	0	0	0	0	0	0	0.00606546	0.0713713	0.00542329	0	0	0	0	0	0	0	0	0	0	0	0	0	0
Otu2444	0	0	0	0	0	0.108794	0	0	0	0	0	0	0	0	0	0	0	0	0	0.00361553	0	0	0	0	0	0	0	0	0	0	0	0	0	0
Otu6530	0	0	0	0	0	0.0339359	0	0	0	0	0	0	0	0	0	0	0	0	0	0	0	0	0	0	0	0	0	0	0	0	0	0	0	0
Otu3436	0	0	0	0	0	0.0489076	0	0	0	0	0	0	0	0	0	0	0	0	0	0	0	0	0	0	0	0	0	0	0	0	0	0	0	0
Otu4915	0	0	0	0	0	0.0808472	0	0	0	0	0	0	0	0	0	0	0	0.00363928	0.00439208	0	0	0	0	0	0	0	0	0	0	0	0	0	0	0
Otu3214	0	0	0	0	0	0.0648774	0.0121903	0.00328869	0	0	0	0	0	0	0	0	0	0.00606546	0	0	0	0	0	0	0	0	0	0	0	0	0	0	0	0
Otu2618	0	0	0	0	0	0.0429189	0	0	0	0	0.00303027	0	0	0	0	0	0	0	0	0.000903881	0	0	0	0	0	0	0	0	0	0	0	0	0	0
Otu2998	0	0	0	0	0	0.0658755	0	0	0	0	0.00101009	0	0	0	0	0	0.00121381	0.00121309	0	0	0	0	0	0	0	0	0	0	0	0	0	0.00383892	0	0
Otu1457	0	0	0	0	0	0.0998114	0	0	0	0	0	0	0	0	0	0	0	0	0	0	0	0	0	0	0	0	0	0	0	0	0	0	0	0
Otu2418	0	0	0	0	0	0.0119774	0	0.0737605	0.00132482	0	0	0	0	0	0	0	0	0	0	0	0	0	0	0	0	0	0	0	0.00392619	0	0	0.00575838	0	0
Otu7016	0	0	0	0	0	0.0399245	0	0	0	0	0	0	0	0	0	0	0	0	0	0	0	0	0	0	0	0	0	0	0	0	0	0	0	0
Otu1556	0	0	0	0	0	0.0249528	0	0	0	0	0	0	0	0	0	0	0	0	0.0779594	0.00542329	0	0.0315073	0.000842417	0	0	0	0	0	0	0	0	0	0.00440121	0
Otu6733	0	0	0	0	0	0.0339359	0	0	0	0	0	0	0	0	0	0	0	0	0	0	0	0	0	0	0	0	0	0	0	0	0	0	0	0
Otu3319	0	0	0	0	0	0.0568925	0	0.00328869	0	0	0	0	0	0	0	0	0	0	0	0	0	0	0	0.00340538	0.00193706	0.00224087	0	0	0	0	0	0	0	0
Otu6060	0	0	0	0	0	0.0419208	0	0	0	0	0	0	0	0	0	0	0	0.00242618	0	0	0	0.000851549	0	0.00113513	0	0	0	0	0	0.000619536	0	0	0.00880243	0
Otu4491	0	0	0	0	0	0.0329377	0	0	0	0	0	0	0	0	0	0	0	0	0	0	0	0	0	0	0	0	0	0	0	0	0	0	0	0
Otu5749	0	0	0	0	0	0.0598868	0	0	0	0	0	0	0	0	0	0	0	0	0	0	0	0	0	0	0	0	0	0	0	0	0	0	0	0
Otu1766	0	0	0	0	0	0.000998114	0	0	0	0	0	0	0	0.00306415	0	0	0	0	0	0	0	0	0	0.0045405	0.0755455	0.0963575	0	0	0	0	0	0	0	0
Otu1270	0	0	0	0	0	0.00499057	0	0	0	0.0346706	0.00404036	0	0	0	0	0	0	0	0	0	0	0	0	0	0.00484266	0.0156861	0.24137	0.222595	0	0	0	0.0134362	0.0242067	0
Otu1711	0	0	0	0	0	0.0499057	0	0	0	0	0	0	0	0	0	0	0	0	0	0	0	0.0127732	0.000842417	0	0	0	0	0	0	0	0.000936146	0	0.00660182	0
Otu4724	0	0	0	0	0	0.0459132	0	0	0	0	0	0	0	0	0	0	0	0.00606546	0	0	0	0	0	0	0	0	0	0	0	0.000619536	0.00187229	0	0.00660182	0
Otu5235	0	0	0	0	0	0.0309415	0.0144067	0	0	0	0	0	0	0	0	0	0	0	0	0	0	0	0	0	0	0	0	0	0	0	0	0.00191946	0	0
Otu884	0	0	0	0	0	0.0598868	0	0.117923	0	0	0	0	0	0	0	0	0	0.0715724	0.0241564	0	0	0	0	0	0	0	0	0	0	0	0	0	0	0
Otu1919	0	0	0	0	0	0.00399245	0	0.00234906	0	0.00619118	0	0.00762529	0.00124251	0.00153207	0	0	0	0	0.00109802	0	0.00565496	0	0	0	0	0	0	0	0	0	0	0.00575838	0.00880243	0
Otu3808	0	0	0	0	0	0.0698679	0	0	0	0	0	0	0	0	0	0	0	0	0.00439208	0	0	0	0	0	0	0	0	0	0	0	0	0	0	0
Otu1657	0	0	0	0	0	0.0938227	0.00997385	0.00469812	0	0	0	0	0	0	0	0	0	0.00970473	0.00988218	0.00994269	0	0	0	0	0	0	0	0	0	0	0	0	0	0
Otu2764	0	0	0	0	0	0.043917	0	0.007517	0	0.0235265	0	0	0	0	0	0	0	0	0	0.00361553	0	0	0	0	0	0	0	0	0	0.00619536	0.0159145	0	0	0
Otu5180	0	0	0	0	0	0.0389264	0	0	0	0	0	0	0	0	0	0	0	0	0	0	0	0	0	0	0	0	0	0	0	0	0	0	0	0
Otu4359	0	0	0	0	0	0.0399245	0	0	0	0.00495295	0.00101009	0	0	0	0	0	0	0	0.00439208	0	0	0	0	0	0	0	0	0	0	0	0	0.00191946	0	0
Otu3187	0	0	0	0	0	0.0588887	0	0	0	0	0	0	0	0	0	0	0	0	0	0	0	0	0	0	0	0	0	0	0	0	0	0	0	0
Otu4569	0	0	0	0	0	0.0499057	0	0	0	0	0	0	0	0	0	0	0	0	0	0	0	0	0	0	0	0	0	0	0	0	0	0	0	0
Otu5292	0	0	0	0	0	0.0339359	0	0	0	0	0	0	0	0	0	0	0	0	0	0	0	0	0	0	0	0	0	0	0	0	0	0	0	0
Otu142	0	0	0	0	0	0.0339359	0	0	0	0	0	0	0	0	0	0	0.00728288	0.00849164	0	0	0	0	0	0	0	0	0	0	0	0	0	0	0	0
Otu4805	0	0	0	0	0	0.0379283	0	0	0	0	0	0	0	0	0	0	0	0	0	0	0	0	0	0	0	0	0	0	0	0	0	0	0	0
Otu257	0	0	0	0	0	0.00499057	0	0.000469812	0	0.00742942	0.00101009	0	0	0	0.00108329	0	0	0	0	0	0.00113099	0.0306558	1.61491	0	0	0.00112044	0	0	0	0	0	0.00191946	0.0902249	0
Otu772	0	0	0	0	0	0.000998114	0.0820072	0.0347661	0	0	0	0	0	0	0	0	0	0.343305	0.0208624	0.0117505	0	0	0	0	0	0	0	0	0	0	0	0	0	0
Otu719	0	0	0	0	0	0.00499057	0	0	0.0264964	0	0	0	0	0	0	0	0	0	0	0	0	0	0	0	0.175304	0.778703	0	0.00261876	0	0	0	0	0.00220061	0
Otu372	0	0	0	0	0	0.000998114	0	0	0	0	0	0	0	0	0	0	0	0	0	0	0	0.000851549	0	0	0.451336	0.458258	0.00173647	0	0	0.00185861	0	0	0.00660182	0
Otu791	0	0	0	0	0	0.000998114	0	0	0	0	0	0	0.0397604	0	0	0.00634045	0.00485525	0	0	0	0	0	0	0	0	0	0	0	0	0	0	0	0	0
Otu1513	0	0	0	0	0	0.000998114	0	0	0	0	0	0	0	0	0	0	0	0	0	0	0	0	0.00252725	0	0	0	0	0	0.00261746	0.000619536	0.00280844	0	0	0
Otu718	0	0	0	0	0	0	0.288133	0.0239604	0	0	0	0	0	0	0	0	0	0.105539	0.0153723	0.0126543	0	0	0	0	0	0	0	0	0	0	0	0	0	0
Otu1268	0	0	0	0	0	0	0.284809	0	0	0	0	0	0.00124251	0	0	0	0	0	0	0	0	0	0	0	0	0	0	0	0	0	0	0	0	0
Otu2427	0	0	0	0	0	0	0.0653841	0	0	0	0	0	0	0	0	0	0	0.0412451	0	0	0	0	0	0	0	0	0	0	0	0	0	0	0	0
Otu1219	0	0	0	0	0	0	0.565185	0.00328869	0	0	0	0	0	0	0	0	0	0	0.0252545	0	0.00904793	0	0	0	0	0	0	0	0	0	0	0.00383892	0	0.0256016
Otu2753	0	0	0	0	0	0	0.0953056	0.000469812	0	0	0	0	0	0	0	0	0	0	0	0	0	0	0	0	0	0	0	0	0	0	0	0	0	0
Otu1195	0	0	0	0	0	0	0.0288133	0	0.00132482	0.0136206	0.00202018	0.0209696	0	0	0	0	0	0	0	0	0	0.00766394	0	0.0647021	0.00677973	0.00336131	0.00173647	0.00261876	0.00392619	0.00123907	0.00655302	0.00575838	0.00440121	0
Otu2825	0	0	0	0	0	0	0.0631677	0	0	0.00123824	0.00303027	0	0	0	0	0	0	0	0	0	0.00452397	0.000851549	0	0	0	0	0	0	0	0.000619536	0	0.00575838	0	0
Otu571	0	0	0	0	0	0	0.930892	0.0432227	0	0	0	0	0	0	0	0	0	0	0	0	0	0	0	0	0	0	0	0	0	0	0	0	0	0
Otu3759	0	0	0	0	0	0	0.0498692	0	0	0	0	0	0	0	0	0	0	0	0	0	0	0	0	0	0	0	0	0	0	0	0	0	0	0
Otu248	0	0	0	0	0	0	0.316947	0.00469812	0	0	0.00404036	0	0.00124251	0.00306415	0	0	1.3534	0.493728	0.328308	0.0994269	0.0316678	0	0	0	0	0	0	0	0	0	0	0	0	0.015361
Otu2429	0	0	0	0	0	0	0.0520856	0.00422831	0	0	0	0	0	0	0	0	0	0.00121309	0.00439208	0	0	0	0	0	0	0	0	0	0	0	0	0	0	0
Otu1193	0	0	0	0	0	0	0.217208	0.00281887	0.00132482	0	0	0	0	0	0	0	0	0	0	0.00361553	0	0	0	0	0	0	0	0	0	0	0	0	0	0
Otu2122	0	0	0	0	0	0	0.0997385	0.000469812	0	0	0	0	0	0	0	0	0	0.00242618	0.00109802	0.000903881	0	0	0	0.00227025	0	0	0	0	0	0	0	0.00383892	0	0
Otu4013	0	0	0	0	0	0	0.0676005	0.0037585	0	0	0	0	0	0.00153207	0	0	0	0	0	0	0	0	0	0	0	0	0	0	0	0	0	0	0	0
Otu637	0	0	0	0	0	0	0.755796	0	0	0	0	0	0	0	0	0	0	0	0	0	0	0	0	0	0.00581119	0	0	0	0	0	0	0	0	0
Otu1002	0	0	0	0	0	0	0.374573	0.0155038	0	0	0	0	0	0	0	0	0	0	0.00109802	0	0	0	0	0	0	0	0	0	0	0	0	0	0	0
Otu584	0	0	0	0	0	0	0.0642759	0.00469812	0.0172226	0	0	0	0	0	0	0	0	0.618677	0	0.00361553	0	0	0	0.00340538	0.000968532	0.00224087	0	0.0261876	0	0	0	0.00383892	0	0
Otu1032	0	0	0	0	0	0	0.0476528	0.0267793	0	0	0	0.00667213	0	0	0	0	0	0.00363928	0.0054901	0.000903881	0	0	0	0	0	0	0	0	0	0	0	0	0	0
Otu1852	0	0	0	0	0	0	0.144067	0	0	0	0	0	0	0	0	0	0	0	0	0	0	0	0	0	0	0	0	0	0	0	0	0	0	0
Otu1611	0	0	0	0	0	0	0.111929	0	0	0	0	0	0	0	0	0	0	0	0.0856456	0	0	0	0	0	0	0	0	0	0	0	0	0	0	0
Otu1071	0	0	0	0	0	0	0.301432	0	0	0	0	0	0	0	0.0541647	0	0	0	0	0	0	0	0	0.00794588	0	0	0	0	0.00130873	0	0	0	0	0
Otu840	0	0	0	0	0	0	0.219425	0	0.0476935	0	0.00303027	0	0	0	0	0	0	0	0.00658812	0.00361553	0.0475016	0	0	0.0113513	0	0	0	0	0.00523492	0.000619536	0.000936146	0	0.129836	0.0256016
Otu1735	0	0	0	0	0	0	0.0620595	0	0	0	0.0181816	0.000953162	0	0.0153207	0	0.00634045	0.00728288	0.00727855	0.00439208	0	0.00452397	0.00596085	0	0.00227025	0	0	0	0	0.00130873	0.00123907	0	0	0.00440121	0
Otu3117	0	0	0	0	0	0	0.0720333	0	0	0	0	0	0	0	0	0	0	0	0	0	0	0	0	0	0	0	0	0	0	0	0	0	0	0
Otu2131	0	0	0	0	0	0	0.107496	0.0037585	0	0	0	0	0	0	0	0	0	0.00121309	0.00329406	0	0	0	0	0	0.0029056	0.00224087	0	0	0	0	0	0	0	0.00512033
Otu2505	0	0	0	0	0	0	0.188395	0	0	0	0	0	0	0	0	0	0	0.026688	0	0	0.118754	0	0	0	0	0	0	0	0	0	0	0	0	0
Otu3588	0	0	0	0	0	0	0.0232723	0	0.0119234	0	0	0	0	0	0	0	0	0	0	0	0.0339297	0	0	0	0	0	0	0	0	0	0	0	0	0
Otu2009	0	0	0	0	0	0	0.135201	0	0	0	0	0	0	0	0	0	0	0	0	0	0	0	0	0	0	0	0	0	0	0	0	0	0	0
Otu3606	0	0	0	0	0	0	0.0476528	0	0	0	0	0	0	0	0	0	0	0	0	0	0	0	0	0	0.00193706	0	0	0	0	0	0	0	0	0
Otu2096	0	0	0	0	0	0	0.0897646	0.00845662	0	0	0	0	0	0.00459622	0	0	0	0	0	0	0	0	0	0	0	0	0	0	0	0	0	0	0	0
Otu464	0	0	0	0	0	0	0.0565185	0.000469812	0.00132482	0	0	0	0.598892	0	0	0.00475534	0.123809	0	0	0.0271164	0	0.000851549	0.010109	0.00113513	0	0	0	0	0.00392619	0.00123907	0	0.454912	0	0
Otu1330	0	0	0	0	0	0	0.132985	0	0	0	0	0	0.0422455	0	0	0.0364576	0.0449111	0	0	0	0	0	0	0	0	0	0	0	0	0	0	0	0	0
Otu1815	0	0	0	0	0	0	0.110821	0	0	0	0	0	0.0670957	0	0	0.00317023	0.019421	0	0	0	0	0	0	0	0	0	0	0	0	0	0	0	0	0
Otu1228	0	0	0	0	0	0	0.0443282	0.007517	0	0	0.00303027	0	0	0	0	0	0	0.00606546	0.00988218	0	0	0	0.00252725	0.00340538	0.0029056	0.00560218	0	0	0	0	0	0.0307114	0	0
Otu832	0	0	0	0	0	0	0.0631677	0	0	0	0	0	0	0	0	0	0	0.00121309	0	0	0	0	0	0	0	0	0	0	0	0	0	0	0	0
Otu2632	0	0	0	0	0	0	0.0986303	0	0	0	0	0	0	0	0	0	0	0	0	0	0	0	0	0	0	0	0	0	0	0	0	0	0	0
Otu2667	0	0	0	0	0	0	0.0576267	0	0	0	0	0	0	0	0	0	0	0	0.0186663	0	0	0	0	0	0	0	0	0	0	0	0	0	0	0
Otu7104	0	0	0	0	0	0	0.0454364	0.000469812	0	0	0	0	0	0	0	0	0	0	0	0	0	0	0	0	0	0	0	0	0	0	0	0	0	0
Otu3570	0	0	0	0	0	0	0.0631677	0	0	0	0	0	0	0	0	0	0	0	0	0	0	0	0	0	0	0	0	0	0	0	0	0	0	0
Otu1427	0	0	0	0	0	0	0.0421118	0.00234906	0	0	0	0	0	0	0	0	0	0.0254749	0.0252545	0.00994269	0	0	0	0	0	0	0	0	0	0	0	0	0	0
Otu1777	0	0	0	0	0	0	0.187287	0	0	0	0	0	0	0	0	0	0	0	0	0	0	0	0	0	0	0	0	0	0	0	0	0	0	0
Otu3150	0	0	0	0	0	0	0.0687087	0	0	0	0	0	0	0	0	0	0	0	0	0.00271164	0	0	0	0	0	0	0	0	0	0	0	0	0	0
Otu3082	0	0	0	0	0	0	0.0709251	0	0	0	0	0	0	0	0	0	0	0	0	0	0	0	0	0	0	0	0	0	0	0	0	0	0	0
Otu2492	0	0	0	0	0	0	0.0421118	0.00281887	0	0	0	0	0	0	0	0	0	0	0.0175683	0	0	0	0	0.0045405	0	0	0	0	0	0	0	0	0	0.0256016
Otu299	0	0	0	0	0	0	0.195044	0.00422831	0	0	0.0262624	0	0.00994011	0	0	0	0.0109243	0.0606546	0.157017	0	0.0407157	0.135396	0.0606541	0	0	0	0	0	0	0.0241619	0.0337012	0.0633422	0.18265	0.015361
Otu3507	0	0	0	0	0	0	0.0520856	0	0	0	0	0	0.00124251	0.00153207	0	0	0.00242763	0	0	0	0	0	0	0	0	0	0	0	0	0	0	0	0	0
Otu941	0	0	0	0	0	0	0.0565185	0	0	0	0	0	0	0	0	0	0	0	0	0	0	0	0	0	0	0	0	0	0	0	0	0	0	0
Otu757	0	0	0	0	0	0	0.199477	0	0	0	0	0	0	0	0	0	0	0	0.0175683	0	0.26239	0	0	0.0113513	0	0	0	0	0	0	0	0	0	0.030722
Otu1183	0	0	0	0	0	0	0.0554103	0.0173831	0	0	0.00909082	0	0	0	0	0	0	0	0.103214	0	0	0	0	0	0	0	0	0	0	0	0	0	0	0
Otu3122	0	0	0	0	0	0	0.0653841	0	0	0	0	0	0.0173952	0	0	0.00951068	0.00364144	0	0	0	0	0	0	0	0	0	0	0	0	0	0	0	0	0
Otu4287	0	0	0	0	0	0	0.0620595	0	0	0	0	0	0	0	0	0	0	0	0	0	0	0	0	0	0	0	0	0	0	0	0	0	0	0
Otu4132	0	0	0	0	0	0	0.0598431	0	0	0	0	0	0	0	0	0	0	0	0	0	0	0	0	0	0	0	0	0	0	0	0	0	0	0
Otu721	0	0	0	0	0	0	0.00110821	0	0	0	0	0	0.00621257	0.00306415	0	0	0.00971051	0.00242618	0.0164703	0.0171737	0	0	0	0	0	0	0.00173647	0.665165	0	0	0	0	0	0
Otu2424	0	0	0	0	0	0	0.0398954	0.00187925	0	0	0.00707064	0	0	0	0	0	0	0.00242618	0	0	0	0	0.00252725	0	0	0	0	0	0	0	0	0	0	0.0256016
Otu3229	0	0	0	0	0	0	0.0576267	0	0	0	0	0	0	0	0	0	0	0.00970473	0	0	0	0	0	0.00340538	0	0	0	0	0	0	0	0	0	0
Otu2958	0	0	0	0	0	0	0.00443282	0.0305378	0	0	0	0	0	0	0	0	0	0	0	0	0	0	0	0	0	0	0	0	0.00130873	0	0	0	0	0
Otu2428	0	0	0	0	0	0	0.0620595	0	0	0	0	0.0104848	0	0.00766037	0	0	0	0.00606546	0	0	0	0	0.0109514	0.0215674	0.000968532	0.00112044	0	0	0	0	0	0	0	0
Otu3459	0	0	0	0	0	0	0.0288133	0.00657737	0	0	0	0	0	0	0	0	0	0	0.0472149	0.00451941	0	0	0	0	0	0	0	0	0	0	0	0	0	0
Otu3889	0	0	0	0	0	0	0.0210559	0.000939624	0	0	0	0	0	0	0	0	0	0	0	0	0.0203578	0	0	0	0	0	0	0	0	0	0	0	0	0
Otu1110	0	0	0	0	0	0	0.0177313	0.113695	0	0	0	0	0	0	0	0	0	0	0.0175683	0	0	0	0	0	0	0	0	0	0	0	0	0	0	0
Otu3643	0	0	0	0	0	0	0.0387872	0	0	0	0	0	0	0.00153207	0	0	0	0.00242618	0	0	0	0	0	0.00113513	0	0.00448174	0	0	0	0	0	0	0	0
Otu2012	0	0	0	0	0	0	0.0509774	0.000469812	0	0	0	0.000953162	0	0	0	0	0	0	0	0	0	0	0	0.0669724	0	0	0	0	0	0	0	0.00383892	0	0
Otu2243	0	0	0	0	0	0	0.0709251	0	0	0.00123824	0	0	0	0	0	0	0	0.00727855	0.0384307	0.00723105	0	0	0	0	0	0	0	0	0	0	0	0	0	0
Otu7256	0	0	0	0	0	0	0.0343544	0	0	0	0	0	0	0	0	0	0	0	0	0	0	0	0	0	0	0	0	0	0	0	0	0	0	0
Otu1922	0	0	0	0	0	0	0.0144067	0	0	0	0	0	0	0	0	0	0	0.078851	0	0	0	0	0	0.0647021	0	0	0	0.00523752	0	0	0	0	0	0
Otu1971	0	0	0	0	0	0	0.0199477	0.0220812	0	0	0	0	0	0	0	0	0.00242763	0.0594415	0.0175683	0	0	0	0	0	0	0	0	0	0	0	0	0	0	0
Otu656	0	0	0	0	0	0	0.0254887	0	0	0	0	0.0123911	0	0	0	0	0	0.0109178	0	0.00180776	0	0.017031	0.0395936	0	0	0	0	0.00523752	0	0.0161079	0.0430627	0.0115168	0.00660182	0
Otu3900	0	0	0	0	0	0	0.0421118	0	0	0	0	0	0	0	0	0	0	0	0	0	0	0	0	0	0	0	0	0	0	0	0	0	0	0
Otu838	0	0	0	0	0	0	0.0343544	0	0.0993614	0	0	0.0285948	0	0	0	0	0	0.0630808	0.0164703	0	0.0701215	0	0	0.0953505	0.000968532	0	0	0.00523752	0.0170135	0.00247815	0	0	0	0.0358423
Otu7395	0	0	0	0	0	0	0.00997385	0	0	0	0	0	0.00124251	0	0	0.00158511	0.038842	0	0	0	0	0	0	0	0	0	0	0	0	0	0	0	0	0
Otu3328	0	0	0	0	0	0	0.00886564	0.000469812	0	0.00123824	0	0	0	0	0	0	0	0	0.0208624	0	0	0	0	0	0	0	0	0	0	0	0	0	0	0
Otu3569	0	0	0	0	0	0	0.0554103	0	0	0	0	0	0	0	0	0	0	0	0	0	0	0	0	0	0	0	0	0	0	0	0	0	0	0
Otu913	0	0	0	0	0	0	0.0221641	0	0	0	0	0	0	0	0	0	0	0	0	0	0	0	0	0	0	0	0	0	0	0	0	0	0	0
Otu4129	0	0	0	0	0	0	0.0166231	0	0	0	0	0	0	0	0	0	0	0	0.0329406	0	0	0	0	0	0	0	0	0	0	0	0	0	0	0
Otu2527	0	0	0	0	0	0	0.00443282	0	0	0	0	0	0	0.00153207	0	0	0	0	0.00439208	0	0	0	0	0	0	0	0	0.00261876	0	0	0	0	0	0
Otu2486	0	0	0	0	0	0	0.00886564	0.00234906	0	0	0	0	0	0	0	0	0	0	0.0406267	0.00723105	0.0124409	0	0	0	0	0.00224087	0	0	0	0	0	0	0	0.015361
Otu940	0	0	0	0	0	0	0.00110821	0	0	0.0458148	0	0	0	0	0	0	0	0.00121309	0	0.000903881	0	0.000851549	0.237562	0	0	0	0.02952	0.0811816	0.00130873	0.00123907	0	0.0095973	0	0
Otu2100	0	0	0	0	0	0	0.00221641	0	0.0821388	0	0.00707064	0	0	0	0	0	0	0	0	0	0.0180959	0.000851549	0	0	0	0.00112044	0	0	0.00261746	0	0	0.00767784	0.00220061	0.0204813
Otu232	0	0	0	0	0	0	0.00110821	0	0	0	0	0	0	0	0	0	0	0.00727855	0.0351366	0.978	0	0	0	0	0	0	0	0	0	0	0	0	0	0
Otu2611	0	0	0	0	0	0	0.00110821	0	0.00132482	0	0	0	0.00124251	0.00153207	0.00216659	0	0.00242763	0	0.00329406	0	0	0.000851549	0	0	0	0.00112044	0	0	0	0	0	0.00191946	0.00660182	0
Otu780	0	0	0	0	0	0	0	0.106647	0	0	0	0	0	0	0	0	0	0	0	0	0	0	0	0.233836	0.000968532	0	0	0	0	0	0	0	0	0
Otu2955	0	0	0	0	0	0	0	0.0249	0	0	0	0	0	0	0	0	0	0.0145571	0.00329406	0	0	0	0	0	0	0	0	0	0	0	0	0	0	0
Otu2913	0	0	0	0	0	0	0	0.0234906	0	0	0	0	0	0	0	0	0	0.0145571	0	0	0	0	0	0	0	0	0	0	0	0	0	0	0	0
Otu2065	0	0	0	0	0	0	0	0.0197321	0.00397446	0.00247647	0	0.0142974	0.00124251	0	0	0	0	0.00242618	0	0.00361553	0	0	0	0	0.00677973	0.0291313	0	0	0	0	0	0.0633422	0	0
Otu1647	0	0	0	0	0	0	0	0.0591963	0	0	0.00101009	0	0	0	0	0	0.00849669	0	0	0	0	0	0	0	0	0	0	0	0	0	0	0	0.00660182	0
Otu657	0	0	0	0	0	0	0	0.0192623	0	0	0	0	0	0	0	0	0	0	0	0	0	0	0	0	0	0	0.00173647	0	0	0	0	0	0	0
Otu1589	0	0	0	0	0	0	0	0.00422831	0	0	0	0	0	0	0	0	0	0.053376	0	0	0	0	0	0.166863	0	0	0	0	0	0	0	0.00575838	0	0
Otu2027	0	0	0	0	0	0	0	0.0577869	0	0	0	0	0	0	0	0	0	0	0	0	0	0	0	0	0	0	0	0	0	0	0	0	0	0
Otu4494	0	0	0	0	0	0	0	0.0169132	0	0	0	0	0	0	0	0	0	0	0	0	0	0	0	0	0	0	0	0	0	0	0	0	0	0
Otu581	0	0	0	0	0	0	0	0.0389944	0	0	0	0	0	0	0	0	0	0.121309	0.169095	0.0207893	0	0	0	0	0	0	0	0	0	0	0	0	0	0
Otu1099	0	0	0	0	0	0	0	0.00422831	0	0	0	0	0	0	0	0	0	0.00363928	0	0	0	0	0	0	0	0	0	0	0	0	0	0	0	0
Otu688	0	0	0	0	0	0	0	0.0272491	0.196073	0	0.0101009	0	0	0.00919244	0	0.00475534	0	0.0764248	0.0713713	0	0.0599425	0	0	0.0136215	0.000968532	0	0	0	0	0.00247815	0	0.0614227	0.0330091	0.128008
Otu3141	0	0	0	0	0	0	0	0.037585	0	0	0	0	0	0	0	0	0	0	0	0	0	0	0	0	0	0	0	0	0	0	0	0	0	0
Otu1250	0	0	0	0	0	0	0	0.0352359	0.152354	0.00247647	0	0.0438454	0	0	0	0	0	0.00485237	0.0197644	0.00180776	0.0169649	0	0	0.00113513	0.0193706	0.0168065	0	0	0	0	0	0.00191946	0.00440121	0
Otu3976	0	0	0	0	0	0	0	0.015034	0	0	0	0	0	0	0	0	0	0	0.00329406	0	0	0	0	0	0	0	0	0	0	0	0	0	0	0
Otu792	0	0	0	0	0	0	0	0.00328869	0	0	0.00202018	0	0	0.00459622	0	0	0	0	0.0252545	0	0.0237508	0	0.0589692	0.0261079	0.00193706	0.00336131	0	0	0	0.00805397	0.00187229	0	0.297082	0.00512033
Otu1272	0	0	0	0	0	0	0	0.0455718	0	0	0	0	0	0	0	0	0	0.0169833	0	0.0894842	0	0	0	0	0	0	0	0	0	0	0	0	0	0
Otu1301	0	0	0	0	0	0	0	0.0178529	0	0	0	0	0	0	0	0	0	0	0	0.0343475	0	0	0	0	0	0	0	0	0	0	0	0	0	0
Otu897	0	0	0	0	0	0	0	0.0521492	0	0	0	0	0.00994011	0.00766037	0	0.00158511	0.00485525	0.0145571	0.149331	0.015366	0	0	0	0	0	0	0	0	0	0	0	0	0	0
Otu3832	0	0	0	0	0	0	0	0.0310076	0	0	0	0	0	0	0	0	0	0	0	0	0	0	0	0	0	0	0	0	0	0	0	0	0	0
Otu5037	0	0	0	0	0	0	0	0.0159736	0	0	0	0	0	0	0	0	0	0	0.00439208	0	0	0	0	0	0	0	0	0	0	0	0	0	0	0
Otu3386	0	0	0	0	0	0	0	0.0169132	0	0	0	0	0	0	0	0	0	0	0	0	0	0	0	0	0	0	0	0	0	0	0	0	0	0
Otu6239	0	0	0	0	0	0	0	0.0145642	0	0	0	0	0	0	0	0	0	0	0	0	0	0	0	0	0	0	0	0	0	0	0	0	0	0
Otu4242	0	0	0	0	0	0	0	0.015034	0	0	0	0	0	0	0	0	0	0.00485237	0.00658812	0.00180776	0	0	0	0	0	0	0	0	0	0	0	0	0	0
Otu1933	0	0	0	0	0	0	0	0.00469812	0	0	0.00202018	0	0	0	0	0	0.0303453	0	0	0.00813493	0	0	0	0	0	0	0	0	0.00130873	0	0	0.0307114	0	0
Otu983	0	0	0	0	0	0	0	0.00657737	0	0	0.022222	0	0	0	0	0	0	0	0	0.0135582	0.0158339	0.00255465	0.00336967	0.0045405	0	0	0.00173647	0	0	0.0359331	0.0421265	0.0230335	0.11003	0.030722
Otu3795	0	0	0	0	0	0	0	0.000469812	0	0	0	0	0.00124251	0.0107245	0.00324988	0	0.0971051	0.00849164	0.00109802	0	0	0	0	0	0	0	0	0	0	0	0	0	0	0
Otu1281	0	0	0	0	0	0	0	0.000939624	0	0	0	0	0	0	0	0	0	0.0606546	0.0428228	0.00180776	0	0	0	0.00113513	0	0	0	0	0	0	0	0	0	0.00512033
Otu1514	0	0	0	0	0	0	0	0.0192623	0	0	0	0	0	0	0	0	0	0	0	0	0	0	0	0	0	0	0.00347295	0	0	0	0	0	0	0
Otu1728	0	0	0	0	0	0	0	0.00845662	0	0	0	0	0	0	0	0	0	0	0	0	0	0	0	0	0	0	0.00347295	0	0	0	0	0	0	0
Otu3066	0	0	0	0	0	0	0	0.0239604	0	0	0	0	0	0	0	0	0	0.00485237	0	0	0	0	0	0	0	0	0	0	0	0	0	0	0	0
Otu1631	0	0	0	0	0	0	0	0.0216114	0.00132482	0	0.00202018	0.00381265	0	0	0	0	0	0	0.0724693	0	0	0	0	0	0	0	0	0	0	0	0	0	0	0
Otu1899	0	0	0	0	0	0	0	0.00187925	0	0.0198118	0.0232321	0	0	0	0	0	0	0	0.0054901	0.000903881	0.0520256	0.000851549	0	0.00113513	0.000968532	0	0	0	0.00130873	0.00495629	0.000936146	0	0.00220061	0.0768049
Otu1196	0	0	0	0	0	0	0	0.0263095	0	0	0	0	0	0	0	0	0	0	0.158115	0	0	0	0	0	0	0	0	0	0	0	0	0	0	0
Otu1632	0	0	0	0	0	0	0	0.00657737	0	0	0	0	0.0260928	0	0.00541647	0.00317023	0	0	0	0	0	0	0	0	0	0	0	0	0	0	0	0	0	0
Otu1625	0	0	0	0	0	0	0	0.015034	0	0.00247647	0	0	0	0	0	0	0	0	0.0592931	0.000903881	0	0	0	0	0	0	0	0	0	0.000619536	0	0	0	0
Otu2357	0	0	0	0	0	0	0	0.000939624	0	0	0	0	0	0	0	0	0	0.0109178	0.0428228	0	0	0	0	0	0	0	0	0	0	0	0	0	0	0
Otu1179	0	0	0	0	0	0	0	0.00281887	0.0119234	0.00619118	0.0373734	0	0	0.0245132	0.0628311	0	0	0.00121309	0.0175683	0.00180776	0.00452397	0	0	0.00340538	0.014528	0.00672261	0.00347295	0.010475	0.00523492	0.000619536	0	0.0364697	0.00660182	0
Otu1925	0	0	0	0	0	0	0	0.0159736	0	0	0	0	0	0	0	0	0	0.0594415	0.0329406	0	0	0	0	0	0	0	0	0	0	0	0	0	0	0
Otu2137	0	0	0	0	0	0	0	0.00328869	0.0543176	0	0.00202018	0	0	0	0	0	0	0	0.0483129	0	0.0158339	0	0	0	0	0	0	0	0	0	0	0	0	0
Otu1770	0	0	0	0	0	0	0	0.00140944	0	0	0	0	0	0	0	0	0	0	0.0131762	0.00542329	0	0	0	0	0	0	0	0	0	0	0	0	0	0
Otu2499	0	0	0	0	0	0	0	0.000939624	0	0	0	0	0	0	0	0	0	0.0448844	0	0	0	0	0	0	0	0	0	0	0	0	0	0	0	0
Otu2818	0	0	0	0	0	0	0	0.000939624	0	0	0	0	0	0	0	0	0	0	0	0	0	0	0	0	0.00193706	0.00112044	0	0	0	0	0	0	0	0
Otu1407	0	0	0	0	0	0	0	0.000939624	0	0	0	0	0.0186377	0.00153207	0.00649977	0.00317023	0.0461249	0	0.00768614	0	0	0	0.0269574	0.00340538	0	0	0	0	0	0	0	0	0.00220061	0
Otu3989	0	0	0	0	0	0	0	0.00140944	0	0	0	0	0	0	0	0	0	0	0.00439208	0	0.0452397	0	0	0	0	0	0	0	0	0	0	0.00191946	0	0.0870456
Otu3009	0	0	0	0	0	0	0	0.000939624	0.00529928	0	0	0	0	0	0	0	0	0	0.00109802	0	0.0237508	0	0	0	0	0	0	0	0	0.000619536	0	0.0211141	0	0
Otu3408	0	0	0	0	0	0	0	0.00657737	0	0	0	0	0.0086976	0.00919244	0.0530814	0.00158511	0.0133519	0	0.0219604	0.00361553	0	0	0	0	0	0	0	0	0	0	0	0	0	0
Otu237	0	0	0	0	0	0	0	0.00140944	0	0	0	0.00190632	0	0	0	0	0	0	0	0	0	0	0	0.0102161	0.49492	0.429127	2.57345	0.00785628	0	0	0	0.00191946	0	0
Otu1208	0	0	0	0	0	0	0	0.0037585	0	0	0	0	0.00372754	0	0	0	0	0.292355	0	0	0	0	0	0	0	0	0	0	0	0	0	0	0	0
Otu798	0	0	0	0	0	0	0	0.000469812	0	0	0.00202018	0	0	0	0.00758306	0	0	0	0	0	0.0147029	0.0272496	0	0.0045405	0.00677973	0.00896349	0	0	0.448894	0	0	0	0	0.00512033
Otu4036	0	0	0	0	0	0	0	0.000939624	0	0	0	0	0.00248503	0	0.00433318	0	0	0	0	0	0	0	0	0	0	0	0	0	0	0	0	0	0	0
Otu2488	0	0	0	0	0	0	0	0.000469812	0	0	0	0	0	0	0	0	0	0	0	0	0	0	0	0	0	0	0	0	0	0	0	0	0	0
Otu1686	0	0	0	0	0	0	0	0.000469812	0	0	0	0	0	0	0	0	0	0	0	0	0.0780384	0	0	0	0	0	0	0	0	0	0	0.00383892	0	0.435228
Otu3696	0	0	0	0	0	0	0	0.00234906	0	0	0.00101009	0.0123911	0	0	0	0	0	0	0	0	0.0373227	0	0	0	0	0	0	0	0	0	0	0.00383892	0	0.0256016
Otu2491	0	0	0	0	0	0	0	0.000939624	0	0	0	0	0	0	0	0.00158511	0	0.00606546	0	0	0	0	0	0	0	0	0	0	0	0	0	0	0	0
Otu3891	0	0	0	0	0	0	0	0.000469812	0	0	0	0	0	0	0	0	0.00971051	0	0	0	0	0	0	0	0	0	0	0	0	0	0	0	0	0
Otu3099	0	0	0	0	0	0	0	0.000939624	0	0	0	0	0	0	0	0	0	0.00363928	0	0	0	0	0	0	0	0	0	0	0	0	0	0	0	0
Otu1209	0	0	0	0	0	0	0	0.000469812	0	0	0	0	0	0	0	0	0	0	0	0	0	0	0	0.208863	0.0203392	0.0156861	0	0	0	0	0	0	0	0
Otu1097	0	0	0	0	0	0	0	0.000939624	0	0	0	0	0	0	0	0	0	0.14921	0.0142743	0	0	0	0	0	0	0	0	0	0	0.000619536	0	0	0	0
Otu975	0	0	0	0	0	0	0	0.000469812	0	0	0	0	0	0	0	0	0	0	0.214114	0.0108466	0	0	0	0	0	0	0	0	0	0	0	0.00383892	0	0
Otu2856	0	0	0	0	0	0	0	0.000939624	0	0	0	0	0.00745508	0.0122566	0.0194993	0.00475534	0.00971051	0	0	0	0	0	0	0	0	0	0	0	0	0	0	0	0	0
Otu482	0	0	0	0	0	0	0	0.000939624	0.0066241	0.0495295	0.00101009	0	0	0	0	0	0	0	0	0.00451941	0	0.0221403	0.297373	0	0	0	0.00173647	0.40067	0.00261746	0.0446066	0.00936146	0.0307114	0.0990273	0.0102407
Otu1248	0	0	0	0	0	0	0	0.00234906	0.300734	0	0	0	0	0	0	0	0	0.00485237	0	0	0.0441087	0	0	0	0	0	0	0	0	0	0	0	0	0
Otu5141	0	0	0	0	0	0	0	0.000469812	0	0	0	0	0	0	0	0	0	0.00970473	0.051607	0.00180776	0	0.0034062	0	0	0	0	0	0	0	0.000619536	0.00187229	0	0	0
Otu1761	0	0	0	0	0	0	0	0.000939624	0	0	0	0	0	0	0	0	0	0	0.13286	0	0	0	0	0	0	0	0	0	0.0183222	0.00123907	0	0	0.00660182	0
Otu679	0	0	0	0	0	0	0	0.000469812	0	0	0	0	0.00621257	0.0337056	0.0422485	0	0	0	0	0	0	0	0	0	0	0	0	0	0	0	0	0	0	0
Otu3403	0	0	0	0	0	0	0	0	0.0728651	0	0	0	0	0	0	0	0	0	0	0	0	0	0	0	0	0	0	0	0	0	0	0	0	0
Otu8794	0	0	0	0	0	0	0	0	0.043719	0	0	0	0	0	0	0	0	0	0	0	0	0	0	0	0	0	0	0	0	0	0	0	0	0
Otu2733	0	0	0	0	0	0	0	0	0.102011	0	0.00303027	0	0	0	0	0	0	0	0	0	0	0	0	0	0	0	0	0	0	0	0	0	0	0
Otu1020	0	0	0	0	0	0	0	0	0.36565	0.0123824	0	0.0228759	0	0	0	0	0	0	0	0	0	0	0	0.0045405	0	0	0	0	0	0	0	0.024953	0	0.0358423
Otu4884	0	0	0	0	0	0	0	0	0.0741899	0.00123824	0	0	0	0	0	0	0	0	0	0	0	0	0	0	0.00193706	0	0	0	0	0	0	0.0095973	0	0
Otu2308	0	0	0	0	0	0	0	0	0.153679	0	0	0	0	0	0	0	0	0	0	0	0	0	0	0	0	0	0	0	0	0	0	0	0	0
Otu1085	0	0	0	0	0	0	0	0	0.32988	0	0	0	0	0	0	0	0	0	0	0	0.0452397	0	0	0.00567563	0	0	0	0	0	0	0	0	0	0.102407
Otu3022	0	0	0	0	0	0	0	0	0.10996	0	0	0	0	0	0	0	0	0	0	0	0.00678595	0	0	0	0	0	0	0	0	0	0	0	0	0
Otu4469	0	0	0	0	0	0	0	0	0.0423942	0	0	0	0	0	0	0	0	0	0	0	0	0	0	0	0	0	0	0	0	0	0	0	0	0
[truncated: 864 more rows]

## Sheet: S8B_16s_OTU_Abundance
	FNMASR6	FNMASR6	FNMASR6	FNCASR6	FNCASR6	FNCASR6	FAMASR6	FAMASR6	FACASR6	FACASR6	FNMASR7	FNMASR7	FNMASR7	FNCASR7	FAMASR7	FAMASR7	FAMASR7	FACASR7	FACASR7	FACASR7	FNMASR5	FNMASR5	FNMASR5	FNCASR5	FNCASR5	FACASR5	FACASR5	FAMASR5	FAMASR5
Otu2	0.062897	0.722375	0.0907741	0.0281268	0.101673	0	0.0283126	0	0.185754	0.00769823	0.234467	0	0.0127016	0	0	0	0.0398751	0	0.0094697	0.0744879	0.102713	0.0875618	0.0867202	0.0965437	0.0269241	2.45599	0.0728597	2.30112	0.512338
Otu199	0.106925	0.189777	0.156792	0.0468779	0.046215	0.0338409	0.155719	0.171956	0.177677	0.107775	0.191836	0.0454091	0.101613	0.0168805	0	0	0.0265834	0.101105	0.0473485	0.0893855	0.0638063	0.129154	0.277505	0.239428	0.838494	0.498068	0.0463653	0.0886997	0.165756
Otu10109	0	0.0122436	0	0.0562535	0	0	0	0	0	0	0	0	0	0	0	0	0	0	0	0	0	0	0	0	0	0.0128811	0	0	0
Otu5306	0.0062897	0.0306091	0	0.00937559	0	0.00846024	0	0	0	0	0.0213151	0	0	0	0	0	0	0	0	0	0	0	0	0	0	0	0	0	0
Otu495	0.0503176	0.0550964	0.0742697	0.0750047	0.018486	0	0.0141563	0.00781616	0.0484574	0.0615858	0.0532879	0.0272455	0	0	0	0.0077688	0.0332292	0.0144436	0	0.00744879	0.0498	0.0853728	0.0867202	0.254875	0.138467	0.180335	0.0364299	0.225551	0.0414391
Otu22	0.672998	1.46312	0.932497	2.05325	0.878085	0.820643	2.53398	1.32093	2.43902	2.94842	2.01428	2.35219	0.647784	0.320729	5.7058	9.47017	2.54536	2.80927	0.871212	2.4581	0.194531	0.0197014	0.0809389	0.0733732	0.161545	1.23229	0.0629243	1.24686	0.444528
Otu448	0	0	0	0.365648	0	0	0.0283126	0.0547131	0.0161525	0	0	0	0	0	0	0.0155376	0	0	0	0.00744879	0	0.00875618	0.0462508	0	0.0192315	0	0.0298063	0.519527	0.2411
Otu1147	0.0691867	0.0244873	0.0165044	0.00937559	0.018486	0	0.0141563	0.00781616	0	0.00769823	0	0.00908183	0	0.0168805	0	0	0.0398751	0.00722178	0	0.00744879	0.00466875	0.00656714	0	0.0270322	0.0269241	0.0214684	0.00662361	0.0101371	0
Otu1617	0.0125794	0.0550964	0.0165044	0.121883	0	0	0	0	0.169601	0.246343	0.0106576	0	0	0	0	0.0310752	0.279125	0.00722178	0	0	0	0.00437809	0	0	0.0038463	0.0772864	0.0198708	0.179934	0.0188359
Otu4643	0.0062897	0.0183655	0.0330087	0.0468779	0.009243	0	0.0141563	0	0.032305	0.0230947	0	0	0	0	0.0061885	0.0233064	0.00664584	0	0	0	0	0	0	0.0077235	0.0076926	0.00429369	0.00662361	0.0177399	0.00376719
Otu57	1.03151	0.844812	0.404357	0.656291	0.804141	0.423012	0.99094	0.640925	0.290745	0.685142	0.660769	1.78004	0.304839	0.810263	0.427007	0.613735	0.425334	1.86322	1.12689	1.13222	0.0389063	0.04597	0.0982829	0.108129	0.130774	0.343495	0.582878	0.423224	1.00584
Otu555	0.194981	0.257117	0.346592	0.121883	0.101673	0.0676819	0	0.0625293	0.209982	0.146266	0.074603	0.00908183	0	0	0.024754	0.100994	0.179438	0.144436	0	0.104283	0.0233438	0.00656714	0	0.0115852	0.0115389	0.0858738	0.0298063	0.0836311	0.0527406
Otu490	0	0.00612182	0.0165044	0	0.231075	0.0676819	0.0283126	0.0781616	0	0	0	0	0	0	0	0	0	0	0	0	0.0217875	0.0547262	0.358444	0.127438	0.0038463	0	0	0	0.00753438
Otu9	1.0378	0.526477	0.734445	0.675042	0.720954	1.98816	0.707814	0.539315	0.32305	0.39261	2.41927	2.7972	1.77823	1.50236	4.85179	2.05873	0.445271	1.50213	1.49621	2.27933	0.152513	0.190447	0.422039	0.274184	0.350013	0.845857	0.122537	0.501787	0.12055
Otu598	0.0125794	0.0489746	0.00825219	0.178136	0	0.0253807	0.0849377	0.046897	0.0565337	0.0846805	0.0959181	0.172555	0.101613	0.0168805	0.074262	0.0932256	0.451917	0	0	0	0.00155625	0	0.0115627	0.0077235	0	0.00858738	0	0.139385	0.0414391
Otu3062	0	0	0	0	0	0	0.0141563	0	0	0	0	0	0	0	0	0	0	0	0	0	0	0	0.0115627	0	0.0038463	0.00429369	0	0	0
Otu30	1.06296	0.759106	0.816966	0.693793	0.073944	0.854484	0.141563	0.125059	0.896463	0.331024	1.00181	0.236128	0.0254033	0.033761	0.259917	0.761342	0.299063	0.173323	0.0852273	0.0744879	0.0404625	0.0109452	0.0231254	0.432516	0.661564	1.08201	0.940553	0.818571	1.63119
Otu979	0.0251588	0.0244873	0.0412609	0.00937559	0.027729	0.0253807	0	0	0.0242287	0.0153965	0.0106576	0.0635728	0.0127016	0	0	0.0155376	0.0132917	0.064996	0.0094697	0	0.006225	0.0197014	0.0231254	0.200811	0.180776	0.0815801	0.0264945	0.0658912	0.0339047
Otu44	0.84282	2.23447	0.297079	3.2252	0.18486	2.74112	0.622877	1.14898	0.654175	0.677444	0.564851	1.51667	0.127016	2.34639	0.569342	0.38844	1.20954	0.20221	0.416667	0.0893855	0.0482438	0.0131343	0.0462508	0.0810967	0.180776	0.510949	0.016559	0.922476	0.0904125
Otu1238	0.226429	0.195898	0.107278	0.459404	0.018486	0.0676819	0.0566251	0.046897	0.113067	0.123172	0.149206	0.0817364	0	0.0168805	0.0185655	0.0466128	0.172792	0.0361089	0.0284091	0.0372439	0.0031125	0.00218905	0.00578135	0.0115852	0.0076926	0.0644053	0.0132472	0.0253428	0.0263703
Otu1065	0.226429	0.0612182	0.0495131	0.0656291	0.018486	0.00846024	0.0849377	0.00781616	0.0161525	0.100077	0.074603	0.00908183	0	0	0	0.0310752	0.0664584	0.0794396	0	0.00744879	0.0264563	0.0306466	0.0925016	0.0231705	0.0423093	0.154573	0.0264945	0.0253428	0.00376719
Otu2799	0	0.0122436	0.0412609	0.0281268	0	0	0.0141563	0	0.0161525	0	0	0	0	0.0168805	0	0	0.0132917	0	0.0094697	0.0148976	0.0031125	0.00875618	0.0231254	0.0502027	0.0115389	0.0171748	0	0.0810968	0.0150688
Otu20	0	0	0.00825219	0.0187512	0.036972	0	0	0	0.0646099	0	0	0	0	0.219446	0.012377	0	0	0.00722178	0.0094697	0.00744879	0.006225	0.0218905	0.0982829	0.247152	0.17693	0.0472306	2.33151	0.0836311	1.7216
Otu1100	0.0125794	0.00612182	0.0577653	0	0.157131	0.0592217	0	0.0156323	0.0161525	0.00769823	0	0	0.0889115	0.0675219	0.0061885	0	0	0.0144436	0	0	0.0342375	0.0809947	0.393132	0.0077235	0.038463	0.0257621	0	0.0126714	0.00753438
Otu2524	0.0566073	0.0183655	0	0.00937559	0	0	0	0	0	0	0.0106576	0	0	0	0	0	0	0.0216653	0	0	0.00155625	0.00218905	0.017344	0.030894	0.0115389	0	0	0	0
Otu550	0.0314485	0.116315	0.0990262	0.0750047	0.120159	0.118443	0.254813	0.297014	0.121144	0.21555	0.0213151	0.0999001	0.0635082	0.0844024	0.0680735	0.0077688	0.0465209	0.144436	0.208333	0.171322	0.03735	0.0284576	0.0867202	0.046341	0.0653871	0.141692	0.00331181	0.0937682	0.0489734
Otu24	0.333354	0.0367309	0.0495131	0.0843803	0.073944	0.00846024	0.297282	0.140691	0.113067	0.100077	0.0959181	0.345109	0.203226	0.0168805	0.154713	0.116532	0.225959	0.101105	0.0473485	0.0968343	0.0762563	0.00437809	0.0115627	0	0.0115389	0.0472306	0.016559	0.129248	0.116783
Otu970	0	0.0244873	0.00825219	0	0	0.00846024	0	0	0	0	0	0.0181637	0	0	0	0	0	0.00722178	0	0.00744879	0	0	0	0	0.0115389	0.00429369	0.0728597	0.00253428	0.0188359
Otu534	0.0440279	0.330579	0.0495131	0.0656291	0.073944	0.245347	0.212344	0.046897	0.0565337	0.0307929	0.213151	0.154391	0.177823	0.270088	0.0061885	0.0155376	0.0132917	0.101105	0	0.253259	0.0357938	0.00218905	0	0.0077235	0.0153852	0.00858738	0	0	0
Otu445	0.138373	0.128558	0.676679	0.0843803	0.157131	0.0423012	0.0424689	0	0.185754	0.0692841	0.0106576	0.00908183	0.0254033	0	0	0.0077688	0.0398751	0	0	0	0	0.0218905	0.0520321	0.115852	0.657718	0.0128811	0.0695479	0.0202742	0.237333
Otu291	0.0188691	0.0489746	0.0330087	0.0937559	0.027729	0.0507614	0.141563	0.0703455	0.032305	0.0384911	0.138548	0.0635728	0	0.0844024	0	0.0155376	0	0.137214	0.151515	0.193669	0.006225	0.00218905	0.00578135	0.00386175	0.0269241	0.0515243	0.0231826	0.0228085	0.0150688
Otu416	0.100635	0.0734619	0.231061	0.0937559	0	0.00846024	0	0.0156323	0.113067	0.100077	0.117233	0	0	0	0.0185655	0.0077688	0.119625	0.00722178	0	0	0.0031125	0	0	0	0.0076926	0.158866	0.0496771	0.172331	0.0640422
Otu67	0.226429	0.281604	0.132035	0.159385	1.04446	0.228426	0.438845	0.234485	0.0403812	0.0846805	0.117233	0.472255	0.520767	0.607698	0.216598	0.19422	0.0731043	0.32498	0.662879	0.238361	0.0217875	0.0109452	0.0578135	0.733732	0.546175	0.133104	0.377546	0.0658912	0.331513
Otu4440	0.0943456	0.0489746	0.0660175	0.0843803	0.018486	0.00846024	0.0141563	0.0156323	0.032305	0.0538876	0.0106576	0.00908183	0	0	0	0.0233064	0.0132917	0.0216653	0	0.00744879	0.00155625	0.00218905	0	0	0	0.0815801	0.0298063	0.073494	0.0113016
Otu1020	0	0.00612182	0	0.0187512	0	0	0	0	0	0	0.0426303	0	0	0	0	0	0	0	0	0	0	0	0	0	0	0	0	0.00253428	0
Otu1224	0.0062897	0.0244873	0.0330087	0.00937559	0.018486	0.0338409	0.0566251	0.00781616	0.0242287	0	0.0213151	0.0272455	0	0	0.012377	0	0.00664584	0.00722178	0	0.00744879	0.00466875	0.00218905	0	0.0270322	0.0230778	0.0128811	0	0.0101371	0.0113016
Otu870	0.0125794	0.0734619	0	0.140634	0	0.0253807	0.0141563	0.0156323	0	0.00769823	0	0.00908183	0	0.033761	0.0309425	0.0155376	0.0132917	0	0.0284091	0.00744879	0.0031125	0	0	0	0	0.00429369	0.00331181	0.0304113	0.0113016
Otu89	0.125794	0.104071	0.321835	0.103131	0.212589	0.109983	0.368063	0.343911	0.137296	0.138568	0.756688	0.917265	0.419154	0.573937	0.0556965	0.0155376	0.139563	0.592186	0.92803	1.38547	0.333038	0.0744276	0.167659	0.119714	0.0615408	0.377845	0.0264945	0.344662	0.0527406
Otu2156	0	0.0183655	0.0412609	0.00937559	0	0.0338409	0	0.0312647	0.0242287	0.0153965	0	0.00908183	0	0	0.0061885	0	0	0	0	0.0521415	0	0.00875618	0	0.0077235	0.0461556	0	0	0	0.00753438
Otu938	0	0	0	0	0	0	0	0	0	0	0	0.00908183	0	0	0	0	0	0.0144436	0	0	0	0	0	0	0	0	0	0	0
Otu895	0.0314485	0.0183655	0.00825219	0	0.064701	0.0423012	0.099094	0.0703455	0.0161525	0.0538876	0	0	0.0127016	0.151924	0	0.0077688	0	0	0.0662879	0.00744879	0.0233438	0.0153233	0.0346881	0.0502027	0.0576945	0.0558179	0.00662361	0.00760283	0.0904125
Otu1345	0.0062897	0.0244873	0.0825219	0.0281268	0	0	0.0141563	0.046897	0.0403812	0.0153965	0.117233	0	0	0.0168805	0.0061885	0	0.0598126	0.0577742	0	0.0148976	0.0140063	0.00875618	0.0404694	0.0424792	0.165391	0.11593	0.00662361	0.202742	0.0678094
Otu276	0.41512	0.183655	0.148539	0.206263	0.138645	0.228426	0.0707814	0.0390808	0.0484574	0.0384911	0.106576	0.44501	0.190525	0.455773	0.111393	0.0621504	0.0664584	0.0433307	0.189394	0.00744879	0.0529125	0.0197014	0.109846	0.0502027	0.0538482	0.0601116	0.00662361	0.0380141	0.0113016
Otu340	0	0.00612182	0.0165044	0.0187512	0	0.0253807	0	0.00781616	0	0.0230947	0.213151	0.0363273	0.0127016	0	0.0185655	0.0621504	0.086396	0.0361089	0.0284091	0.0372439	0	0	0	0	0.0038463	0.00858738	0	0.00760283	0
Otu3045	0.0188691	0.0183655	0.0247566	0.0375023	0.046215	0.0507614	0.0141563	0.0547131	0.032305	0.00769823	0	0.00908183	0	0.0168805	0	0	0	0.0505525	0.0284091	0.00744879	0.00466875	0	0.017344	0	0.0115389	0.00429369	0	0.0354799	0.0226031
Otu2343	0.0125794	0.0489746	0.0577653	0.0468779	0	0	0	0.00781616	0.00807624	0.00769823	0.0106576	0.00908183	0	0	0	0.0155376	0.00664584	0.0144436	0	0.0148976	0	0	0	0.030894	0.123082	0.128811	0.016559	0.0380141	0.0263703
Otu2212	0	0.0612182	0	0.0656291	0.009243	0	0.0141563	0.0156323	0.0565337	0.0769823	0.0106576	0.00908183	0.0127016	0	0	0	0.00664584	0.0144436	0.0189394	0.0148976	0.0031125	0.00218905	0	0	0.0038463	0.0128811	0	0.0152057	0.0113016
Otu1392	0.0125794	0	0.00825219	0	0.009243	0	0	0	0	0	0	0	0	0	0	0	0	0	0	0	0	0	0	0	0	0.0171748	0.00331181	0	0
Otu3720	0	0.00612182	0	0.00937559	0	0	0	0	0	0	0	0	0	0	0	0	0.00664584	0.00722178	0	0	0	0	0	0	0	0.00858738	0	0	0.00376719
Otu1440	0.0314485	0.0795837	0.0907741	0.103131	0	0	0	0	0.113067	0.138568	0.106576	0.00908183	0	0	0	0.0233064	0.0996876	0.0216653	0	0.00744879	0	0.00218905	0	0.0115852	0.0153852	0.0901675	0.0132472	0.446033	0.139386
Otu1532	0	0	0	0	0	0	0	0	0	0.00769823	0.0106576	0	0	0	0	0	0	0	0	0	0	0	0	0	0	0	0	0.00253428	0
Otu687	0.169822	0.146924	0.255818	0.178136	0.009243	0.0507614	0.0849377	0.0390808	0.314973	0.238645	0.170521	0.118064	0.101613	0	0.148524	0.116532	0.385459	0.577742	0.0378788	0.327747	0.01245	0.00437809	0.0231254	0.0115852	0.0192315	0.0901675	0.016559	0.0836311	0.0301375
Otu499	0.0125794	0.0734619	0.0165044	0.0375023	0.046215	0.00846024	0.0141563	0.125059	0.0726862	0.0153965	0.0426303	0.0181637	0	0.0168805	0	0.0077688	0	0.00722178	0.0189394	0.0148976	0.03735	0.0394028	0.109846	0.0888202	0.165391	0.274796	0.0198708	0.0532198	0.14692
Otu1306	0.0377382	0.0550964	0.0495131	0.0281268	0	0.0169205	0	0.0156323	0.0807624	0.0153965	0.0532879	0.00908183	0	0	0	0	0.00664584	0.137214	0.0284091	0.0372439	0.0108938	0.0109452	0	0.108129	0.0730797	0.0987548	0.00331181	0.00506855	0.00753438
Otu86	0.515756	0.446893	0.214557	0.206263	2.22756	0.676819	0.651189	0.492418	0.121144	0.21555	0.43696	2.24321	1.98146	0.894666	0.612662	0.19422	0.0930418	0.577742	1.875	0.484171	0.056025	0.0175124	0.0693762	0.409345	0.35386	0.068699	0.294751	0.0785626	0.169523
Otu187	0.0314485	0.146924	0.288827	0.0187512	0	0.0253807	0.0566251	0.0156323	0.104991	0.123172	0.138548	0.054491	0	0	0.154713	0.722498	0.0664584	0.0938832	0.0094697	0.0744879	0	0	0	0.0270322	0.0038463	0.0343495	0.112601	0.101371	0.060275
Otu6848	0	0	0	0.0281268	0	0.00846024	0	0	0.00807624	0.0384911	0	0	0	0	0	0	0.0265834	0.00722178	0	0.0148976	0	0	0	0	0	0.0257621	0	0.00253428	0
Otu1343	0	0	0	0.00937559	0	0	0	0.0156323	0.00807624	0.00769823	0	0	0	0	0	0	0.00664584	0	0.0094697	0	0	0.00218905	0	0.00386175	0	0.00429369	0	0	0
Otu27	0.314485	1.67738	0.684932	0.365648	1.41418	0.194585	0.467157	0.742536	1.09837	0.423403	0.948524	0.172555	0.292138	0.168805	0.049508	0	0.245896	0.375533	0.160985	0.327747	0.347044	0.496913	0.977048	1.61807	1.03081	0.901675	0.662361	3.67723	4.92371
Otu318	0	0.0183655	0.0247566	0.00937559	0.046215	0.0169205	0	0.00781616	0	0	0.0213151	0.0363273	0.0127016	0.0844024	0.037131	0	0	0.0288871	0.0189394	0.0595903	0	0	0.0115627	0.0077235	0	0.0257621	0.00331181	0.0101371	0.00753438
Otu4495	0.295616	0.171411	0.313583	0.103131	0.036972	0.0338409	0.0283126	0.00781616	0.137296	0.13087	0.074603	0.0817364	0.0762098	0.0506415	0	0.0155376	0.0930418	0.108327	0.0094697	0.0521415	0.0233438	0.0240795	0.017344	0.030894	0.119235	0.0558179	0.0331181	0.045617	0.0414391
Otu83	0.389962	0.0857055	0.132035	0.103131	0.499122	0.135364	0.184032	0.117242	0.0646099	0.0538876	0.223809	0.753792	0.393751	0.236327	0.303237	0.240833	0.0598126	0.317758	0.748106	0.342644	0.0326813	0.00656714	0.104064	0.22012	0.111543	0.0729927	0.0960424	0.0532198	0.0941797
Otu439	0.0691867	0.0612182	0.222809	0.121883	0.27729	0.152284	0.141563	0.140691	0.0726862	0.0769823	0.202494	0.190718	0.266734	0.0506415	1.02729	0.629273	0.0797501	0.332202	0	0.238361	0.031125	0.0569152	0.17344	0.196949	0.165391	0.103049	0.0728597	0.0709597	0.207195
Otu585	0.119504	0.140802	0.123783	0.0750047	0.009243	0.101523	0.11325	0.156323	0.161525	0.0692841	0.0319727	0	0.0127016	0.118163	0.0185655	0.038844	0.0664584	0.0866614	0.094697	0.0148976	0.0217875	0.0153233	0.0404694	0.0077235	0.0846186	0.124517	0.0264945	0.0126714	0.0263703
Otu5743	0.0251588	0.0183655	0	0.00937559	0	0	0.0141563	0	0.032305	0.0769823	0.0106576	0	0	0	0	0.0077688	0.0598126	0.0216653	0	0	0.00778125	0	0	0.0115852	0	0.0171748	0.00662361	0.0177399	0.0188359
Otu400	0.0817661	0.281604	0.0165044	0.0468779	0.009243	0.253807	0.226501	0.46897	0.121144	0.0461894	0.0426303	0	0.0127016	0.151924	0.024754	0	0.00664584	0.0938832	0.0378788	0.00744879	0	0.0328357	0.0346881	0.0965437	0.546175	0.0558179	0.192085	0.00760283	0.376719
Otu204	0.0943456	0.465259	0.0660175	0.843803	0.027729	0.0592217	0.0849377	0.0625293	0.306897	0.21555	0.255782	0.0635728	0.0254033	0.0506415	0	0.0543816	0.232605	0.129992	0.0662879	0.0372439	0.006225	0	0	0.015447	0.0192315	0.4079	0.0596125	0.159659	0.0715766
Otu145	0.0062897	0.0612182	0.214557	0.0843803	0.009243	0.0761421	0.0566251	0.046897	0.0646099	0.0153965	0.0959181	0.0635728	0	0	1.28102	3.54257	0.0398751	0.0288871	0	0	0	0	0	0.0193087	0	0.0171748	0.0132472	0.00760283	0
Otu220	0.0314485	0.0795837	0.0330087	0.178136	0.018486	0.118443	0.0424689	0.109426	0.0565337	0.153965	0.0319727	0.136227	0.0254033	0.185685	0.037131	0.0466128	0.0598126	0.231097	0.284091	0.134078	0	0	0	0.0077235	0.0038463	0.068699	0.119225	0.0481512	0.101714
Otu1550	0.0566073	0.0244873	0.0165044	0	0.018486	0	0.0141563	0.00781616	0	0	0.0319727	0.054491	0	0	0	0.0077688	0.00664584	0.0144436	0	0.0297952	0.00155625	0.00437809	0	0	0	0	0.00662361	0.00253428	0
Otu1387	0.0125794	0.0306091	0	0	0.046215	0.00846024	0.0141563	0	0.0242287	0	0	0	0	0.0168805	0	0	0.00664584	0	0	0.0223464	0	0	0	0.0115852	0.038463	0	0.00662361	0.00253428	0.0113016
Otu865	0.0943456	0	0.0165044	0.0187512	0	0.00846024	0	0	0.00807624	0.0230947	0.0532879	0.00908183	0	0	0	0.0077688	0.00664584	0.0433307	0.0094697	0	0	0.00218905	0.00578135	0	0.0076926	0.00429369	0.0231826	0	0.0113016
Otu568	0.0440279	0.208142	0.288827	0.0375023	0.027729	0.0169205	0.0424689	0.0234485	0.282668	0.223249	0.223809	0	0	0	0.0556965	0.264139	0.126271	0.0144436	0.0094697	0.0297952	0	0.00218905	0.0115627	0.0115852	0.0153852	0.0601116	0.0132472	0.136851	0.0715766
Otu121	0.308195	0.0795837	0.26407	0.0750047	0.036972	0.101523	0.0849377	0.0390808	0.32305	0.100077	0.223809	0.0635728	0	0.0844024	0.061885	0.396209	0.086396	0.0577742	0	0.0297952	0.0140063	0.00218905	0.00578135	0.420931	0.419247	0.309146	0.430535	0.243291	0.414391
Otu142	0.113215	0.379553	0.561149	0.187512	0.036972	0.0253807	0.0566251	0.0156323	0.234211	0.0461894	0.277097	0.0454091	0	0.0168805	0.099016	0.497203	0.106333	0.0216653	0.0284091	0.0521415	0.01245	0.00656714	0.00578135	0.0193087	0.0653871	0.0429369	0.086107	0.134317	0.0791109
Otu4244	0	0.0122436	0	0.00937559	0.009243	0.00846024	0	0	0.00807624	0.00769823	0	0.00908183	0	0	0	0.0077688	0	0.00722178	0	0	0	0	0	0	0.0038463	0	0	0	0
Otu645	0.534625	0.428528	0.181548	1.09694	0.046215	0.169205	0.127407	0.046897	0.121144	0.123172	0.181179	0.290618	0.0889115	0.101283	0.0061885	0.0233064	0.119625	0.0288871	0.0662879	0.0148976	0.043575	0.0153233	0.0231254	0	0.0153852	0.309146	0.0331181	0.0532198	0.0113016
Otu159	0.0062897	0.171411	0.239313	0.0187512	1.09992	0	0.0424689	0.164139	0.218058	0.0769823	0.0106576	0	0.0127016	0.0168805	0	0	0.00664584	0.064996	0.0094697	0.0893855	0.0700313	0.234228	0.572354	0.440239	0.346167	0.145985	0.0761716	0.179934	1.58599
Otu176	0.893138	1.10805	0.470375	0.759422	0.508365	0.964467	0.835221	0.500234	0.298821	0.246343	4.83854	4.0959	1.13045	0.776502	1.81323	1.74021	0.219313	1.60324	0.672348	3.27002	0.0902625	0.0525371	0.115627	0.108129	0.161545	0.343495	0.125849	0.395347	0.26747
Otu1506	0.0440279	0.0183655	0.0330087	0.0468779	0.027729	0.00846024	0.0424689	0.0625293	0.032305	0.0307929	0.0959181	0.0817364	0.0635082	0	0.024754	0.0233064	0.0265834	0.0433307	0.0189394	0.0521415	0.00778125	0.00218905	0.00578135	0.0077235	0.0230778	0.0386432	0.0132472	0.045617	0.0226031
Otu84	0	0	0	0.00937559	0.027729	0	0	0	0	0.00769823	0	0	0	0.185685	0	0	0	0	0	0.0223464	0.0140063	0.0262686	0.167659	0.324387	0.100004	0.0343495	0.761716	0.311716	0.161989
Otu1541	0.0188691	0	0.00825219	0	0	0	0.0424689	0	0	0	0	0.0272455	0	0	0	0	0	0	0	0	0.0031125	0	0	0.00386175	0	0	0	0	0
Otu61	0	0	0	0	0.018486	0	0	0	0.0161525	0	0	0	0	0.0168805	0	0	0	0.0216653	0	0	0.00466875	0.0175124	0.144534	0.0733732	0.130774	0.0257621	0.460341	0.00506855	0.2411
Otu3189	0	0.0122436	0.0495131	0	0	0	0	0	0.0403812	0.0307929	0.0106576	0	0	0	0	0	0.0265834	0.0144436	0	0	0	0.00437809	0	0	0.0115389	0.0128811	0.00331181	0.0506855	0.0339047
Otu75	1.39002	0.306091	0.577653	0.496906	0.064701	0.279188	0.0283126	0.00781616	0.19383	0.13087	1.19365	0.190718	0.0381049	0.033761	0.142336	0.761342	0.325646	0.0144436	0.0094697	0.0372439	0.00778125	0.00437809	0	0.15447	0.111543	0.158866	0.0794834	0.390279	0.339047
Otu200	0.062897	0.189777	0.0907741	0.0937559	0.073944	0.160745	0.0566251	0.117242	0.209982	0.00769823	0	0.0363273	0.0381049	0.033761	0.012377	0	0.0132917	0.0722178	0.0189394	0.0148976	0.0217875	0.0525371	0.0751575	0.200811	0.496173	0.0429369	0.0529889	0.0177399	0.297608
Otu3629	0.0125794	0	0	0	0	0	0	0.00781616	0	0.0153965	0	0	0	0	0	0	0	0.0505525	0.0094697	0.0297952	0	0	0	0	0	0	0.00331181	0.00253428	0.00376719
Otu2132	0.132084	0.0428528	0.0577653	0.140634	0.055458	0.0423012	0.0707814	0.0390808	0.032305	0.0846805	0.0213151	0.054491	0.0254033	0.033761	0.012377	0.0155376	0.0598126	0.180545	0.0378788	0.119181	0.0108938	0.0131343	0.0115627	0.015447	0.0500019	0.0515243	0.00993542	0.0709597	0.0452063
Otu1053	0	0	0	0	0	0	0	0	0	0	0.0106576	0	0	0	0	0.0233064	0	0	0	0	0	0	0	0	0	0	0	0.00253428	0
Otu4640	0	0	0	0	0	0	0	0	0	0	0	0	0	0	0	0	0	0	0	0	0	0	0	0.0193087	0	0	0	0	0
Otu987	0.0188691	0	0.00825219	0	0	0.00846024	0	0	0	0	0.0213151	0.00908183	0.0508066	0	0.037131	0.0155376	0.0132917	0	0	0	0.00155625	0	0	0	0	0.00429369	0.00331181	0.00506855	0
Otu4389	0	0	0	0	0.009243	0	0	0	0	0	0	0.0272455	0	0	0.37131	0.0699192	0	0	0	0	0	0	0	0	0	0	0	0	0.00376719
Otu425	0.062897	0.287726	0.0660175	0	0.101673	0.109983	0.141563	0.156323	0.0161525	0.0153965	0.0213151	0	0	0.0675219	0	0	0	0.0216653	0.0284091	0.0372439	0.03735	0.151044	0.335318	0.181502	0.473095	0.145985	0.0430535	0.0202742	0.0376719
Otu927	0.0314485	0.0367309	0.0165044	0.00937559	0.018486	0.0253807	0.0283126	0.0312647	0.0242287	0.0153965	0.0426303	0.00908183	0	0.0168805	0	0	0.0132917	0.0866614	0.0189394	0.208566	0.01245	0.00437809	0.00578135	0	0.0153852	0.0515243	0.0198708	0.0101371	0
Otu10616	0	0.00612182	0	0	0	0	0	0.00781616	0	0	0	0	0	0	0	0	0	0	0	0	0	0	0	0	0	0	0	0	0
Otu998	0.0251588	0.00612182	0.0660175	0.0375023	0.018486	0.0169205	0.0141563	0.00781616	0.0484574	0.00769823	0.0959181	0.00908183	0.0127016	0.0168805	0	0.0233064	0	0	0.0284091	0.0521415	0.0031125	0.0197014	0.0289067	0.185364	0.0923112	0.00858738	0.00662361	0.0582883	0.0339047
Otu1300	0	0.0734619	0.0990262	0.0281268	0.064701	0.0169205	0.0283126	0	0.0403812	0.0230947	0	0.00908183	0	0.0168805	0.0061885	0.0155376	0	0.0288871	0	0.0521415	0.00778125	0.00437809	0.017344	0.0231705	0.119235	0	0.00331181	0.0481512	0.124317
Otu1982	0.0691867	0.0122436	0.0165044	0.00937559	0.018486	0.0169205	0.0141563	0.0390808	0.0161525	0.00769823	0.0106576	0.0908183	0.0762098	0.0675219	0.0061885	0.0077688	0.0996876	0.0216653	0.0094697	0.0148976	0.0202313	0.00875618	0.0404694	0.0231705	0.0115389	0.0128811	0	0.00760283	0
Otu174	0.616391	0.820324	0.693184	0.684418	0.591552	0.473773	1.04757	0.617477	0.38766	0.230947	1.76916	1.33503	0.736695	1.35044	0.365122	0.271908	0.112979	1.99321	0.984848	2.51769	0.154069	0.1598	0.21391	0.24329	0.461556	0.729927	0.208644	0.255962	0.256169
Otu543	0.113215	0.0612182	0.0742697	0.0750047	0.046215	0.0423012	0.0566251	0.0234485	0	0.0230947	0.0852606	0.054491	0.0762098	0.0844024	0.0061885	0.0310752	0.0199375	0.0722178	0.104167	0.0893855	0.0031125	0	0.00578135	0.00386175	0.0038463	0.00858738	0.0364299	0.0253428	0.0376719
Otu136	0.182401	0.373431	0.437366	0.271892	0.129402	0.0930626	0.155719	0.0625293	0.419964	0.123172	0.650112	0.290618	0	0.0168805	0.129959	0.675886	0.0930418	0.0361089	0.0473485	0.275605	0.0217875	0.0240795	0.0231254	0.0540645	0.0807723	0.0944611	0.0927306	0.33199	0.195894
Otu214	0.226429	0.318335	0.33834	0.243765	0.231075	0.152284	0.155719	0.125059	0.282668	0.0846805	0.277097	0.154391	0.0889115	0.168805	0.074262	0.186451	0.106333	0.346645	0.0757576	0.283054	0.0778125	0.0831837	0.202347	0.200811	0.411554	0.171748	0.0629243	0.141919	0.222264
Otu2107	0	0	0.0412609	0	0	0	0	0	0	0	0	0	0	0	0	0	0.00664584	0	0	0	0	0	0	0	0	0.0128811	0.016559	0.0202742	0
Otu2013	0.0566073	0.0367309	0	0.0187512	0.018486	0.0253807	0.0141563	0.0234485	0.00807624	0	0.0532879	0.0817364	0.101613	0	0.0556965	0.0310752	0.00664584	0.00722178	0	0.0521415	0.00466875	0.00437809	0	0	0.0038463	0.00858738	0	0.00506855	0
Otu8218	0.0754764	0.232629	0.0825219	0.131258	0	0.0338409	0.0707814	0.00781616	0.0807624	0.0769823	0.170521	0.0635728	0.0381049	0	0.0433195	0.0621504	0.152854	0.180545	0	0.0521415	0.006225	0.00218905	0.00578135	0.00386175	0.0269241	0.137398	0.0264945	0.0633569	0.0452063
Otu1164	0	0.0428528	0.00825219	0.00937559	0.018486	0	0	0.0156323	0	0	0	0.0272455	0	0	0	0	0	0	0	0	0	0	0	0.436378	0.0192315	0	0.00331181	0.00253428	0
Otu2466	0.0062897	0.0244873	0.0165044	0.00937559	0	0	0.0141563	0.00781616	0.0646099	0.00769823	0.0532879	0	0	0	0.012377	0.0077688	0.0797501	0.0361089	0.0094697	0.0148976	0.0031125	0	0	0	0	0	0.00662361	0.045617	0.00376719
Otu742	0.0251588	0.0122436	0	0.0468779	0.018486	0.0592217	0.198188	0.046897	0.0646099	0.0307929	0	0.00908183	0.0127016	0.033761	0.0804505	0	0.0199375	0.115548	0	0.156425	0.0731438	0.0197014	0.161878	0.0965437	0.0461556	0.00429369	0	0.0532198	0.0226031
Otu1464	0.138373	0.0428528	0.0495131	0.206263	0.018486	0	0.0424689	0.0156323	0.0565337	0.21555	0.117233	0.0272455	0	0	0.0061885	0.0077688	0.0332292	0.0433307	0.0284091	0	0.0093375	0	0	0	0.0115389	0.0858738	0.0397417	0.0557541	0.00753438
Otu1458	0.0062897	0.0122436	0	0.00937559	0	0.00846024	0.0141563	0	0	0	0	0.0726546	0	0	0	0	0	0	0	0	0.00155625	0	0	0	0	0.00429369	0	0.00253428	0
Otu3422	0	0.0244873	0	0.00937559	0	0	0	0	0	0	0	0	0	0	0	0	0	0	0	0	0	0	0	0	0	0	0	0	0
Otu406	0.0125794	0.153046	0	0.00937559	0.009243	0.0507614	0.155719	0.211036	0.0403812	0.00769823	0	0.00908183	0.0254033	0.135044	0.012377	0.0155376	0.0398751	0.0938832	0.0284091	0	0.0108938	0.00656714	0.104064	0.015447	0.0538482	0.0128811	0.00993542	0.0177399	0.060275
Otu5060	0	0	0	0	0.027729	0.00846024	0	0	0	0	0	0	0	0	0.049508	0.0155376	0	0	0	0.00744879	0	0	0	0	0	0	0.00993542	0	0
Otu51	0.0503176	0.0306091	0.396105	0.103131	0.610038	0.34687	0.368063	0.320463	0.0969149	0.0461894	0.074603	0.236128	2.05767	1.13099	0.0061885	0	0.00664584	0.397198	0.3125	0.364991	0.624057	0.148855	1.02908	0.579262	0.273087	0.103049	0.0529889	0.0152057	0.0301375
Otu387	0.0880559	0.146924	0.437366	0.206263	0.018486	0.0253807	0.0141563	0	0.242287	0.177059	0.30907	0.0363273	0	0	0.136147	0.403978	0.232605	0.0361089	0	0.0223464	0.0031125	0	0	0.015447	0	0.0515243	0.0298063	0.131782	0.0452063
Otu4226	0.0062897	0.0428528	0.0742697	0.0281268	0	0	0	0	0.0242287	0.0461894	0.0213151	0	0	0	0	0	0.0132917	0	0	0	0	0	0	0	0.0115389	0.00429369	0.00662361	0.0506855	0.00753438
Otu8068	0	0	0	0	0	0	0	0	0	0	0	0	0	0	0	0.0077688	0.0199375	0.00722178	0	0	0	0	0	0	0	0	0.00662361	0.0253428	0.0188359
Otu545	0.0503176	0.104071	0.0165044	0.131258	0.009243	0.0507614	0.0849377	0.0390808	0.0646099	0.0615858	0.0213151	0.0181637	0.0127016	0	0	0	0.0265834	0.0505525	0.0094697	0.00744879	0.0249	0.0372138	0.104064	0.0424792	0.17693	0.0429369	0.0298063	0.0152057	0
Otu602	0	0	0	0	0	0	0	0	0	0	0	0	0	0	0.012377	0.0155376	0	0	0	0	0	0	0	0	0	0	0	0	0
Otu1830	0	0	0	0.00937559	0	0.00846024	0	0	0	0	0	0.00908183	0	0	0	0	0	0.00722178	0.0094697	0	0	0	0	0	0	0	0	0	0
Otu536	0.0691867	0.0857055	0.0990262	0.0468779	0.064701	0.0507614	0.155719	0.0781616	0.0565337	0.0923788	0.330385	0.118064	0.0635082	0.033761	0.0433195	0.0466128	0.0265834	0.129992	0.123106	0.297952	0.0108938	0.00437809	0.0231254	0.0077235	0.038463	0.0386432	0	0.027877	0.0188359
Otu1131	0.559784	0.165289	0.115531	0.271892	0.046215	0.0761421	0.0283126	0.0703455	0.113067	0.184758	0.127891	0.0817364	0.0381049	0.101283	0.0185655	0.0466128	0.0797501	0.0866614	0.0757576	0.0893855	0.018675	0	0.0115627	0	0.0230778	0.188922	0.0231826	0.0354799	0.0226031
Otu284	0.201271	0.324457	0.165044	0.421901	0.046215	0.203046	0.481314	0.195404	0.314973	0.207852	0.511563	0.408682	0.215928	0.033761	0.0680735	0.077688	0.152854	0.310537	0.179924	0.238361	0.0295688	0.0131343	0.0520321	0.0502027	0.0807723	0.287677	0.0529889	0.0937682	0.060275
Otu1344	0.113215	0.0489746	0.0990262	0.0281268	0	0.00846024	0	0.00781616	0.0242287	0	0.0106576	0.00908183	0	0	0.0061885	0.0077688	0	0.0144436	0	0.00744879	0	0	0.00578135	0.00386175	0.0115389	0.0214684	0.00331181	0.00506855	0
Otu917	0.113215	0.0122436	0	0.0468779	0	0.00846024	0	0	0.0161525	0.0538876	0	0	0	0.0168805	0	0	0	0	0	0	0	0.00218905	0	0.0077235	0.0038463	0.0128811	0	0	0.0150688
Otu216	0	0	0	0	0.083187	0.0338409	0	0	0	0	0	0	0	0.0675219	0	0	0	0	0	0	0	0	0	0	0	0	0	0	0
Otu672	0.408831	0.13468	0.148539	0.159385	0	0	0.0424689	0.0547131	0.306897	0.39261	0.138548	0	0.0127016	0	0	0	0.166146	0.151657	0.0284091	0.00744879	0.0171188	0.00437809	0.017344	0.00386175	0.0461556	0.184629	0.0231826	0.0633569	0.0339047
Otu225	0.0188691	0.0122436	0.0165044	0.0281268	0.221832	0.0253807	0.141563	0.10161	0.0807624	0.169361	0.074603	0.326946	0.15242	0.0675219	0.173278	0.0854568	0.0465209	0.433307	0.662879	0.402235	0.00466875	0	0.0231254	0.046341	0.0115389	0.0772864	0.980295	0.0304113	0.2411
Otu1349	0.0251588	0.0673401	0.0742697	0.0375023	0.036972	0	0	0.0156323	0	0.0384911	0.191836	0.0635728	0.0254033	0	0.037131	0.0543816	0.0332292	0.0577742	0	0.0744879	0.00778125	0	0	0.00386175	0.0076926	0.0386432	0.00331181	0.0202742	0.00753438
Otu93	0.0503176	0.26936	0.330087	0.168761	0.619281	0.219966	0.268969	0.476786	0.290745	0.0923788	0.0426303	0.290618	0.0254033	0.168805	0.216598	0.139838	0	0.151657	0.170455	0.461825	0.1743	0.306466	0.740013	1.88067	0.934651	0.403607	0.145719	0.942751	1.37879
Otu4959	0.0125794	0.00612182	0.107278	0	0	0	0	0	0.0646099	0.00769823	0	0.0181637	0	0	0.0061885	0	0	0	0	0.0148976	0	0.00218905	0	0.00386175	0.0269241	0.0171748	0.0198708	0.10644	0.0113016
Otu4465	0	0	0.0165044	0.00937559	0	0	0	0	0.00807624	0	0.0106576	0	0	0	0	0.0077688	0.0132917	0	0	0	0	0	0	0	0	0	0	0.00253428	0.0113016
Otu799	0.0188691	0	0.0247566	0	0.009243	0.00846024	0.0283126	0.00781616	0	0	0	0.0181637	0.0127016	0	0	0	0	0.0144436	0	0	0.006225	0	0	0	0	0	0.00662361	0.0380141	0.00753438
Otu650	0.0251588	0.0734619	0.0165044	0.121883	0.046215	0.0592217	0.0707814	0.0781616	0.0242287	0.0384911	0.341042	0.0635728	0	0.118163	0.0433195	0.0466128	0.0132917	0.173323	0.0473485	0.24581	0.0093375	0.0306466	0.109846	0.0386175	0.076926	0.0429369	0.0198708	0.162194	0.0979469
Otu1462	0.0817661	0.0183655	0.0495131	0.0843803	0.009243	0.0676819	0.0424689	0.10161	0.00807624	0.0846805	0.223809	0.172555	0.0254033	0	0.136147	0.271908	0.0265834	0.0938832	0	0.134078	0	0.00218905	0.0115627	0.0115852	0.0076926	0.0214684	0.00993542	0.0253428	0.0150688
Otu1734	0.0377382	0.0489746	0.0577653	0.0375023	0	0.00846024	0	0.0312647	0.0161525	0.0692841	0	0	0.0254033	0	0.0309425	0.0155376	0.0465209	0.0505525	0.0094697	0.0521415	0	0	0	0.0193087	0	0.0300558	0.00331181	0.0430827	0.0188359
Otu4847	0.169822	0	0.0907741	0	0	0	0	0.0156323	0.032305	0.277136	0	0	0	0	0	0	0	0.0505525	0.0189394	0	0	0.00656714	0.00578135	0	0.0115389	0.0729927	0.00662361	0.0101371	0.0113016
Otu151	0.144663	0.171411	0.0577653	0.375023	0	0.0761421	0.127407	0.10161	0.306897	0.223249	0.0426303	0.108982	0.0381049	0.0506415	0.111393	0.225295	0.299063	0.0361089	0.0662879	0.0968343	0.00155625	0	0	0.00386175	0	0.11593	0.00662361	0.126714	0.0301375
Otu246	0.251588	0.832568	0.536392	0.55316	0.314262	0.668359	0.821065	0.336095	0.234211	0.21555	1.41746	1.70738	0.62238	0.557056	0.315614	0.427284	0.0996876	1.29992	0.691288	2.54749	0.172744	0.0875618	0.242817	0.162193	0.319243	0.661228	0.192085	0.408018	0.128084
Otu3561	0.0566073	0.0550964	0.0577653	0.0750047	0	0	0.0283126	0	0.121144	0.100077	0	0.0272455	0	0.0168805	0	0.0077688	0.0731043	0.0216653	0.0568182	0	0.00778125	0.00218905	0	0	0.0307704	0.27909	0.0463653	0.0329456	0.0301375
Otu1149	0.125794	0.0244873	0.0742697	0.00937559	0.009243	0	0	0.00781616	0.0161525	0.0461894	0.0959181	0.00908183	0	0	0.0061885	0.0155376	0.106333	0.0144436	0	0.0148976	0.0031125	0.00437809	0	0	0	0.068699	0.00331181	0.0304113	0.00753438
Otu3436	0	0	0	0.00937559	0	0	0	0	0	0.00769823	0	0	0	0	0	0.0077688	0.0398751	0	0	0.00744879	0	0	0	0	0	0	0	0.0304113	0
Otu477	0.0125794	0.116315	0.0577653	0.0937559	0	0.0169205	0.0141563	0.0234485	0.00807624	0.0230947	0.138548	0.0272455	0	0	0.024754	0.155376	0.00664584	0.0361089	0	0.0372439	0.00466875	0	0.00578135	0.00386175	0.0192315	0.0171748	0.00993542	0.045617	0.00753438
Otu312	0.0251588	0.0367309	0.0165044	0.0187512	0.046215	0	0.0283126	0.0390808	0.0161525	0.00769823	0	0.0817364	0.0635082	0.101283	0.061885	0.0155376	0.0132917	0.0505525	0.0852273	0	0.00778125	0.00218905	0	0.0115852	0.0076926	0.0171748	0.0463653	0.00253428	0.0188359
Otu4246	0.0062897	0.00612182	0.00825219	0.00937559	0.009243	0.00846024	0	0	0.0161525	0	0.0213151	0.0181637	0	0	0	0.0233064	0.00664584	0	0	0.00744879	0	0	0	0	0	0	0.00331181	0	0
Otu843	0.0188691	0.0306091	0.0412609	0.131258	0.018486	0.00846024	0	0	0	0.00769823	0.0213151	0.0181637	0.0127016	0	0	0	0	0	0	0	0.00155625	0.0131343	0	0.428654	0.115389	0.00429369	0.00993542	0.0101371	0.12055
Otu2709	0.0503176	0.0306091	0.0247566	0.0468779	0	0	0	0	0.0565337	0.107775	0.0852606	0	0	0	0.012377	0	0.186084	0.0577742	0	0.00744879	0	0.00437809	0.0115627	0.00386175	0	0.11593	0.0298063	0.0506855	0.0263703
Otu4323	0.0062897	0.0306091	0.0330087	0.0187512	0	0	0	0.00781616	0.0565337	0.0230947	0.0213151	0	0	0	0	0	0.00664584	0	0	0	0.0031125	0	0	0.00386175	0.0038463	0.0300558	0.00662361	0.0177399	0.0376719
Otu5918	0.100635	0.0183655	0.0247566	0.0187512	0.036972	0.101523	0	0.0156323	0.00807624	0	0.0106576	0.0181637	0	0.0506415	0	0.0155376	0.0132917	0.0216653	0.0757576	0.0223464	0	0.00437809	0.00578135	0	0.0192315	0	0	0.00253428	0
Otu2178	0	0	0	0	0	0.00846024	0.0707814	0.0312647	0	0	0	0	0	0	0.0061885	0.0077688	0.0930418	0	0.0094697	0	0	0.00437809	0.0115627	0	0	0	0	0.00506855	0.0339047
Otu4422	0	0	0	0	0	0	0	0	0	0	0	0	0	0	0	0	0	0	0	0	0	0	0	0.00386175	0	0	0	0	0
Otu3573	0.0062897	0.0550964	0.0412609	0.0187512	0.009243	0.00846024	0	0.00781616	0.0161525	0.00769823	0.0106576	0.0181637	0	0	0.0061885	0.0466128	0.0531667	0.0361089	0	0	0	0	0	0	0	0.00858738	0	0.0152057	0
Otu3151	0.0062897	0.0183655	0.0247566	0.0187512	0	0.00846024	0	0	0	0.0230947	0.0213151	0	0	0	0	0.038844	0.0132917	0.0144436	0	0.0223464	0	0	0	0	0	0.00858738	0.00331181	0.0152057	0.00376719
Otu661	0.144663	0.306091	0.0990262	0.178136	0.018486	0.0423012	0	0.00781616	0.137296	0.223249	0.0639454	0.0181637	0	0.033761	0	0.0077688	0.179438	0.115548	0.0189394	0.0595903	0.0171188	0	0	0	0.0153852	0.261915	0.0364299	0.0684255	0.0376719
Otu2304	0.0754764	0.0306091	0.123783	0.00937559	0	0.0253807	0	0	0	0	0.0319727	0.0454091	0	0	0	0	0.00664584	0.0144436	0	0	0	0.0306466	0.0462508	0.0193087	0.130774	0	0.00331181	0	0
Otu72	0.754764	0.77135	0.330087	0.675042	0.785655	0.431472	0.60872	0.492418	0.38766	0.492687	1.09773	1.42585	0.304839	0.641458	0.625039	0.466128	0.319	1.61046	1.07008	0.55121	0.0591375	0.0197014	0.0578135	0.0733732	0.0576945	0.283383	0.602749	0.266099	0.598983
Otu282	0.503176	0.47138	0.181548	0.450028	0.101673	0.34687	0.283126	0.211036	0.500727	0.284834	0.213151	0.118064	0.0127016	0.286968	0.024754	0.0233064	0.252542	0.476638	0.123106	0.0893855	0.0575813	0.0503481	0.0867202	0.030894	0.138467	0.390726	0.0529889	0.26103	0.195894
Otu5434	0.0188691	0	0	0	0	0	0.0283126	0	0	0	0.0213151	0	0	0.0168805	0	0	0	0.0216653	0	0	0	0	0	0	0	0	0	0	0.00376719
Otu366	0.0503176	0.104071	0.0495131	0	0	0.00846024	0.155719	0.0312647	0.169601	0.0153965	0.0106576	0	0	0	0	0.0077688	0.0265834	0.0505525	0.0094697	0	0.006225	0.0109452	0.0404694	0.104267	0.361552	0.00429369	0.0331181	0	0.527406
Otu1329	0.163532	0.0244873	0.0660175	0	0.027729	0.0169205	0.0283126	0.0234485	0.113067	0.0384911	0.127891	0.054491	0.0508066	0.0675219	0.0185655	0.0155376	0.0132917	0.0722178	0.0189394	0.163873	0.0093375	0.0175124	0.00578135	0.030894	0.0730797	0.0300558	0.00331181	0.00506855	0.0150688
Otu2828	0.0062897	0.0122436	0.0165044	0	0	0	0	0	0.0161525	0.00769823	0.0106576	0	0	0	0	0	0	0	0	0	0.0031125	0.00218905	0	0	0	0.0343495	0	0.10644	0
Otu1210	0	0.00612182	0	0	0.036972	0.0169205	0.0141563	0	0	0	0	0.145309	0.0254033	0.0506415	0.0061885	0	0.00664584	0.0216653	0.0189394	0.0446927	0	0.00218905	0	0.100405	0.0576945	0.0300558	0.00662361	0.0329456	0.0414391
Otu297	0.0062897	0.0428528	0.00825219	0.0281268	0	0.0169205	0.0424689	0.00781616	0.00807624	0	0.0106576	0	0.0127016	0.236327	0.0061885	0	0	0.0938832	0.0852273	0.0148976	0.0140063	0.0437809	0.0867202	0.189226	0.203854	0.0987548	0	0	0.0489734
Otu1182	0.132084	0.0306091	0.148539	0.0656291	0.018486	0.0761421	0.0283126	0.046897	0.19383	0.338722	0.117233	0	0	0.0168805	0	0	0.252542	0.12277	0.0094697	0.0148976	0.031125	0.00656714	0	0.0077235	0.0346167	0.150279	0.0397417	0.10644	0.0376719
Otu42	0.798792	0.997857	0.594157	0.525033	0.258804	0.473773	0.594564	0.328279	0.807624	0.284834	0.458276	0.308782	0.190525	0.607698	0.117582	0.108763	0.192729	0.454972	0.246212	0.566108	0.269231	0.52756	1.21986	1.4636	1.78084	0.717046	0.152343	0.77042	0.915427
Otu2335	0.0125794	0.0183655	0.00825219	0.00937559	0	0	0	0	0	0.00769823	0.0106576	0	0	0	0	0	0	0	0	0	0	0	0	0	0	0	0	0	0
Otu432	0.201271	0.146924	0.140287	0.150009	0.073944	0.0507614	0.0424689	0.0312647	0.0646099	0.100077	0.149206	0.054491	0.0254033	0.0675219	0.0061885	0.038844	0.0797501	0.0361089	0.0189394	0.0521415	0.0389063	0.0262686	0.0520321	0.0115852	0.100004	0.0515243	0.0264945	0.0557541	0.0150688
Otu993	0.0125794	0.0122436	0	0	0.046215	0	0	0	0.00807624	0	0.074603	0.145309	0.0381049	0.0168805	0.0061885	0.0310752	0.00664584	0	0	0	0	0.00218905	0.0115627	0	0	0.0128811	0.0364299	0.0202742	0.0113016
Otu648	0.182401	0.0489746	0.165044	0.206263	0.046215	0.0423012	0.0566251	0.0156323	0.0484574	0.138568	0.319727	0.163473	0.0127016	0.0506415	0.012377	0.0932256	0.285771	0	0.0568182	0.0297952	0.0280125	0.00437809	0.017344	0.00386175	0.0115389	0.0429369	0	0.139385	0.0263703
Otu1170	0.0062897	0.0122436	0.140287	0.0843803	0	0	0	0	0.0484574	0.0538876	0.0213151	0.00908183	0	0	0	0.0310752	0.0598126	0.0144436	0	0	0.00155625	0	0	0	0.0230778	0.0128811	0	0.101371	0.0263703
Otu472	0	0.0244873	0.00825219	0	0.018486	0.00846024	0.0566251	0.0234485	0	0	0	0	0.0254033	0.135044	0	0	0	0.0144436	0	0.0372439	0.0824813	0.0197014	0.109846	0.046341	0.0346167	0	0	0.00253428	0.0339047
Otu4327	0	0.00612182	0	0	0.036972	0	0	0	0.00807624	0	0	0	0	0	0	0.0155376	0.0132917	0	0	0	0	0	0	0	0	0	0.00331181	0.00253428	0
Otu4653	0.0503176	0.0612182	0.0577653	0	0	0	0	0	0.0726862	0.0384911	0.0426303	0	0	0	0	0	0.0132917	0	0.0094697	0	0.01245	0.00437809	0	0	0	0.0729927	0	0.027877	0.0150688
Otu4605	0.226429	0.0183655	0.0165044	0	0	0	0	0.0781616	0	0.00769823	0	0	0	0.033761	0.012377	0	0	0	0.198864	0	0	0	0	0.00386175	0.0307704	0.0128811	0.00331181	0	0
Otu385	0.264168	0.104071	0.0330087	0.0750047	0.055458	0.0507614	0.099094	0.109426	0.153449	0.100077	0.0426303	0.054491	0.0127016	0.0844024	0.0061885	0.0233064	0.166146	0.12277	0.0568182	0.134078	0.0249	0.0197014	0.0462508	0.030894	0.0884649	0.137398	0.0331181	0.0202742	0.0414391
Otu768	0.0125794	0.0612182	0.0990262	0.00937559	0.036972	0.0169205	0.0566251	0.046897	0.0565337	0.0615858	0.0639454	0.0999001	0.0127016	0.033761	0.0061885	0	0.0132917	0.064996	0.0284091	0.0968343	0.043575	0.0131343	0.0751575	0.015447	0.0192315	0.304852	0.0529889	0.0101371	0.0113016
Otu74	0.364803	0.985614	0.660175	0.290643	0.896571	0.423012	0.934315	0.601845	0.646099	0.292533	0.383673	0.363273	0.177823	0.286968	0.173278	0.0699192	0.0531667	0.426085	0.274621	0.446927	0.115163	0.306466	0.64173	0.872755	1.8693	0.270502	0.192085	0.423224	3.71821
Otu2182	0	0.00612182	0	0	0	0	0	0	0	0	0	0	0	0.0506415	0	0	0	0	0	0	0	0	0	0	0	0.00429369	0	0	0
Otu867	0.0503176	0.0367309	0.0165044	0.0187512	0.073944	0	0	0.0312647	0.032305	0.0307929	0.0852606	0.154391	0.0254033	0	0.0185655	0.0155376	0.00664584	0.0433307	0.0189394	0.0148976	0.006225	0.00218905	0	0.0115852	0.0269241	0	0.0463653	0.0101371	0.0188359
Otu240	0.138373	0.0918274	0.396105	0.0843803	0.415935	0.626058	0.368063	0.179772	0.169601	0.146266	0.287754	0.590319	1.33367	0.219446	0.594096	0.341827	0.186084	0.664404	0.530303	1.37803	0.043575	0.0109452	0.0809389	0.0077235	0.0153852	0.158866	0.0132472	0.114042	0.0150688
Otu1483	0.0503176	0.0122436	0.00825219	0	0.009243	0	0	0	0	0	0	0.00908183	0	0.0168805	0	0	0	0	0	0	0	0	0.00578135	0	0	0	0	0	0
Otu2047	0	0	0.0247566	0	0.036972	0.00846024	0	0.0234485	0	0	0.0426303	0	0	0	0.266106	0.0699192	0.0199375	0.00722178	0	0.0968343	0	0	0	0	0	0	0	0.00253428	0
Otu117	0.276747	0.416284	0.222809	0.159385	0.341991	0.270728	0.410532	0.218853	0.0807624	0.192456	1.61995	1.18064	0.330243	0.489534	0.408441	0.287446	0.0531667	1.06882	0.407197	1.5121	0.0498	0.0197014	0.0809389	0.0695115	0.0615408	0.133104	0.0529889	0.114042	0.0414391
Otu137	0.125794	0.0979492	0.148539	0.271892	0.018486	0	0.0141563	0	0.201906	0.223249	0.117233	0.0272455	0.0381049	0	0	0.0621504	0.398751	0.064996	0.0094697	0.0297952	0.018675	0.0394028	0.0404694	0.482719	0.434632	0.459425	0.0927306	2.07304	0.229798
Otu5326	0.0062897	0.00612182	0.0495131	0.00937559	0	0	0	0	0.0161525	0.0230947	0.106576	0	0	0	0	0.0155376	0.0465209	0	0	0	0	0	0	0	0	0.0214684	0.00331181	0.0177399	0.00376719
Otu1589	0.0062897	0	0.00825219	0.00937559	0	0.00846024	0	0.00781616	0.00807624	0	0.0213151	0	0	0	0	0	0	0	0	0	0	0	0	0	0	0.0171748	0	0	0
Otu1491	0.553494	0.0734619	0.0660175	0.121883	0	0.0676819	0.0283126	0.00781616	0.0646099	0.0461894	0.0852606	0.0363273	0	0.033761	0.0061885	0.0077688	0.106333	0.0144436	0	0	0.00466875	0	0.0115627	0.0077235	0	0.0214684	0.00993542	0.0228085	0.00376719
Otu290	0.371093	0.171411	0.0825219	0.206263	0.064701	0.143824	0.141563	0.0859778	0.0242287	0.100077	0.117233	0.0181637	0.101613	0.0168805	0.0185655	0.0233064	0.086396	0.361089	0.113636	0.0819367	0.0389063	0.048159	0.0578135	0.119714	0.211547	0.111636	0.0430535	0.073494	0.0452063
Otu1313	0.176112	0.0979492	0.0907741	0.206263	0	0.0253807	0	0.00781616	0.0888386	0.223249	0.159864	0.0181637	0	0.0168805	0	0	0.27248	0.00722178	0.0094697	0	0.0155625	0.00656714	0.017344	0	0.0153852	0.193216	0.0264945	0.0937682	0.0188359
Otu96	0.314485	0.306091	0.156792	0.243765	0.101673	0.0761421	0.198188	0.0703455	0.234211	0.0692841	0.149206	0.136227	0	0.388251	0.024754	0.0310752	0.0265834	0.194988	0.094697	0.0670391	0.169631	0.116019	0.450945	2.35567	1.1462	0.506655	0.301374	0.179934	0.0753438
Otu243	0.308195	0.195898	0.280574	0.309394	0.147888	0.236887	0.184032	0.234485	0.137296	0.0923788	0.639454	0.74471	0.190525	0.253207	1.25008	0.629273	0.139563	0.779952	0.217803	0.670391	0.0404625	0.0262686	0.0693762	0.0347557	0.0576945	0.158866	0.0231826	0.0836311	0.0452063
Otu1481	0	0	0	0	0	0	0	0	0	0.0384911	0	0	0	0.033761	0	0	0	0	0	0	0	0	0	0	0	0	0.00331181	0	0
Otu3402	0	0	0.00825219	0	0.046215	0	0	0.0156323	0	0	0.0106576	0.0272455	0.0508066	0	0.012377	0.0155376	0.00664584	0	0	0	0	0	0.00578135	0	0	0	0	0	0
Otu804	0.0314485	0.0244873	0.148539	0.0281268	0.009243	0	0	0	0.0161525	0.00769823	0.0426303	0	0	0	0.0061885	0.0310752	0.0265834	0	0	0.00744879	0.00466875	0.00437809	0	0.00386175	0.0461556	0.00429369	0.016559	0.0354799	0.0188359
Otu1394	0.0566073	0.0428528	0.0577653	0.0187512	0.036972	0.0338409	0.0424689	0.0390808	0.0242287	0.0692841	0.0532879	0.0272455	0.0254033	0	0	0	0.0598126	0.0361089	0	0.0223464	0.0108938	0.0109452	0	0.015447	0.0500019	0	0.00993542	0.0202742	0.0150688
Otu55	0.062897	0.875421	0.239313	1.04069	0.683982	0.177665	0.212344	0.359544	0.234211	0.184758	0.500906	0.781037	0.812905	0.101283	0.210409	0.077688	0.00664584	0.252762	0.104167	0.24581	0.238106	0.369949	1.0233	3.1898	0.573099	0.137398	0.294751	3.0462	1.23564
Otu1286	0.0125794	0	0.0165044	0	0.027729	0.00846024	0.0141563	0.0156323	0.00807624	0	0.0106576	0.00908183	0.0254033	0	0	0	0.0132917	0	0.0094697	0.0223464	0	0	0	0	0	0	0	0.00253428	0
Otu1578	0.062897	0.0183655	0.00825219	0.00937559	0	0	0.0141563	0	0.00807624	0	0.0213151	0	0	0	0	0	0	0.0361089	0	0.00744879	0.01245	0.00218905	0	0	0.0307704	0.0300558	0.00662361	0.00253428	0
Otu1903	0.0440279	0.00612182	0.00825219	0.00937559	0	0.00846024	0	0	0	0.00769823	0	0.0272455	0	0	0.0061885	0	0	0	0	0	0	0	0.0115627	0	0	0	0	0.00253428	0
Otu1218	0.0377382	0.214264	0.115531	0.0562535	0.046215	0.0253807	0.0283126	0.0156323	0.0403812	0.0461894	0.0532879	0.0454091	0	0	0.0061885	0.0155376	0.0465209	0.0577742	0.0189394	0.00744879	0.0155625	0.0240795	0.0462508	0.0695115	0.146159	0.11593	0.0397417	0.0785626	0.0979469
Otu379	0.100635	0.122436	0.0495131	0.168761	0.036972	0.0930626	0.254813	0.148507	0.242287	0.246343	0.287754	0.0999001	0.165121	0.151924	0.037131	0.0233064	0.192729	0.108327	0.0757576	0.208566	0.0233438	0.0109452	0.0578135	0.0231705	0.0269241	0.0987548	0.00662361	0.0709597	0.0489734
Otu188	0.0062897	0.275482	0.33834	0.0937559	0.221832	0.0761421	0.0424689	0.125059	0.137296	0.107775	0.149206	0.0272455	0.0254033	0	0	0.0077688	0.00664584	0.0505525	0.0852273	0.0297952	0.080925	0.236417	0.352662	0.142885	0.603869	0.124517	0.102666	0.126714	0.727067
Otu4117	0	0	0	0	0	0	0	0	0	0	0	0	0	0.0168805	0	0	0	0	0	0	0	0	0	0	0.0076926	0	0	0	0
Otu737	0.0440279	0.0183655	0.354844	0	0.18486	0.423012	0	0	0	0	0	0.0272455	0	0.033761	0.037131	0.0543816	0.00664584	0.00722178	0	0.0744879	0.006225	0	0	0.0115852	0.038463	0.00429369	0.0132472	0.073494	0
Otu5902	0	0.0122436	0	0	0	0.00846024	0	0	0	0	0	0	0	0	0	0	0	0	0	0.0148976	0	0	0	0	0	0	0	0.00253428	0
Otu7	0.283037	0.0857055	0.115531	0.159385	0.110916	0.0592217	0.0566251	0.0156323	0.0484574	0.0769823	0.277097	0.254291	0.203226	0.0844024	0.117582	0.116532	0.0731043	0.108327	0.293561	0.208566	0.0326813	0.0175124	0.0231254	0	0.0076926	0.107342	0.0331181	0.073494	0.0941797
Otu268	0.0377382	0.116315	0.115531	0.0281268	0.360477	0.0253807	0.155719	0.26575	0.137296	0.0230947	0.0319727	0.0272455	0.0254033	0	0.507457	0.163145	0.0132917	0.166101	0.0852273	0.0670391	0.0420188	0.0985071	0.208129	0.301216	0.334628	0.0472306	0.0894188	0.0912339	0.851384
Otu714	0.113215	0.0367309	0.0990262	0.0656291	0.129402	0.118443	0.0849377	0.0234485	0.0403812	0	0.468933	0.790119	0.241331	0.253207	0.334179	0.139838	0.0199375	0.0288871	0.3125	0.148976	0.0093375	0.00437809	0.0520321	0.030894	0.0269241	0.0171748	0.00993542	0.027877	0.0715766
Otu755	0	0	0	0.0562535	0.064701	0	0.0424689	0.0390808	0.032305	0.00769823	0	0	0	0	0	0	0	0	0	0	0	0.0525371	0.410476	0.0115852	0.0038463	0.0515243	0	0.0152057	0.0489734
Otu634	0.0440279	0.0306091	0.0742697	0.00937559	0	0.0338409	0.0283126	0.046897	0.104991	0.192456	0.0319727	0	0	0	0	0.0155376	0.0996876	0.0433307	0.0094697	0.0223464	0.00778125	0.00218905	0	0	0.0500019	0.0772864	0.0264945	0.0177399	0.0150688
Otu2111	0	0.0612182	0.00825219	0	0	0	0.0141563	0.0234485	0.032305	0.0153965	0	0	0	0	0	0	0	0	0	0	0	0	0.0231254	0.0077235	0.0884649	0	0.0496771	0.00506855	0.00376719
Otu5213	0.295616	0.0183655	0.0577653	0	0.018486	0.0169205	0	0	0	0.0153965	0.074603	0.0272455	0.0127016	0	0	0	0.0598126	0.0144436	0	0	0	0.00437809	0.00578135	0	0.0076926	0.0343495	0.00662361	0.00506855	0
Otu452	0	0.0122436	0	0	0.018486	0	0.0141563	0.0703455	0.0242287	0.00769823	0	0.00908183	0	0.0168805	0	0	0	0	0	0	0	0.0218905	0.144534	0.119714	0.31155	0.0644053	0.00993542	0.045617	0.226031
Otu119	0.893138	0.685644	0.486879	0.48753	0.120159	0.228426	0.127407	0.0703455	0.371507	0.207852	1.20431	0.454091	0.177823	0.0675219	0.0309425	0.0466128	0.232605	0.462194	0.151515	0.372439	0.172744	0.238606	0.329537	0.440239	0.28078	0.48948	0.0364299	0.157125	0.177058
Otu599	0.100635	0.110193	0.0990262	0.328146	0.083187	0.0507614	0.11325	0.156323	0.137296	0.0538876	0.138548	0.0363273	0.0635082	0.033761	0.111393	0.178682	0.112979	0.252762	0.132576	0.320298	0.00778125	0.00875618	0.0231254	0.0656497	0.165391	0.472306	0.16559	0.179934	0.150688
Otu5558	0.0062897	0.0183655	0.0495131	0.00937559	0	0.0253807	0.0566251	0.00781616	0.0726862	0.0615858	0.0213151	0.0181637	0	0	0	0.0077688	0.0199375	0.064996	0.0284091	0.119181	0.0140063	0.0131343	0.0231254	0.0115852	0.0115389	0.0128811	0.00662361	0.0557541	0.0226031
Otu4507	0	0	0	0	0.027729	0	0	0.0390808	0	0	0	0.00908183	0.0889115	0.0506415	0.012377	0	0	0	0	0	0.0108938	0	0	0.0077235	0.0153852	0.00429369	0	0	0.00376719
Otu399	0	0.0550964	0.0495131	0.0281268	0.009243	0.00846024	0.099094	0.0234485	0.0161525	0.0153965	0.0106576	0.0272455	0.0127016	0.0506415	0.0061885	0.0077688	0	0.0288871	0.0757576	0.156425	0.0093375	0.0350247	0.0404694	0.0502027	0.200008	0.0815801	0.0827952	0.286373	0.252402
Otu208	0.125794	0.183655	0.0907741	0.384399	0.064701	0.203046	0.0849377	0.140691	0.104991	0.0307929	0.106576	0.154391	0.165121	0.202566	0.0061885	0	0.0132917	0.101105	0.094697	0.0670391	0.068475	0.144477	0.277505	1.10832	0.734644	0.0987548	0.10929	0.443498	0.109248
Otu3220	0.176112	0.0244873	0.173296	0.0750047	0.018486	0.00846024	0.0141563	0	0.0565337	0.0461894	0.0106576	0.0181637	0.0127016	0	0.0061885	0	0.0332292	0.0938832	0.0094697	0.0372439	0.0093375	0.0153233	0.017344	0.0231705	0.076926	0.0429369	0.016559	0.0861654	0.0113016
Otu1649	0.062897	0.165289	0.214557	0.150009	0.046215	0.0761421	0.0283126	0.0234485	0.177677	0.123172	0.106576	0.0454091	0.0254033	0.0168805	0.012377	0	0.106333	0.0866614	0.0284091	0.0521415	0.00778125	0.0197014	0.0404694	0.0502027	0.200008	0.150279	0.0132472	0.045617	0.0414391
Otu196	0.113215	0.140802	0.198052	0.159385	0.120159	0.177665	0.11325	0.093794	0.0403812	0.13087	0.341042	0.590319	0.609679	0.0506415	0.216598	0.225295	0.0265834	0.216653	0.274621	0.275605	0.0342375	0.0284576	0.0635948	0.169917	0.242317	0.0644053	0.0629243	0.329456	0.109248
Otu183	0.320775	0.587695	0.288827	0.534408	0.138645	0.465313	0.38222	0.179772	0.161525	0.0769823	1.38548	0.908183	0.317541	0.219446	0.711678	0.699192	0.0531667	0.418863	0.284091	0.782123	0.0513563	0.04597	0.0346881	0.0810967	0.146159	0.184629	0.0596125	0.230619	0.0941797
Otu413	0.0691867	0.232629	0.0990262	0.187512	0.073944	0.177665	0.325595	0.515867	0.226135	0.146266	0.0426303	0.0454091	0.0254033	0.202566	0.12377	0.0543816	0.192729	0.209432	0.30303	0.521415	0.0389063	0.0109452	0.0404694	0.0386175	0.0461556	0.0987548	0.0198708	0.10644	0.0527406
Otu126	0.0251588	0	0.00825219	0.0937559	0.036972	0.0423012	0.0283126	0.0312647	0	0.0153965	0.0426303	0.0363273	0.0508066	0.033761	0.0061885	0	0	0	0	0.0446927	0.0280125	0.00656714	0.0404694	0.00386175	0.150006	0.0429369	4.26561	0.027877	2.18874
Otu6721	0.0062897	0.0306091	0.132035	0.00937559	0.018486	0	0	0.0234485	0.0565337	0.0153965	0.0639454	0.0272455	0	0	0.0061885	0.0932256	0.0199375	0.0144436	0	0	0	0.00218905	0	0.030894	0.0192315	0.0128811	0.0198708	0.0557541	0.00376719
Otu401	0.125794	0.361188	0.0742697	0.178136	0.083187	0.0930626	0.169875	0.0859778	0.0242287	0.115473	0.202494	0.1998	0.0254033	0.151924	0.0556965	0.0932256	0.0664584	0.512746	0.198864	0.126629	0.0202313	0.00437809	0.0115627	0.00386175	0.0153852	0.0386432	0.0397417	0.0481512	0.060275
Otu629	0.0377382	0.0979492	0.0660175	0	0.452907	0.211506	0.0141563	0.046897	0.12922	0.0153965	0.0532879	0.0181637	0.114315	0.101283	0.0061885	0	0	0.0505525	0.3125	0.0297952	0.0793688	0.094129	0.21391	0.0502027	0.496173	0.0386432	0.00331181	0.00506855	0.0414391
Otu139	0.0754764	0.0673401	0.0165044	0	0.147888	0.101523	0.240657	0.273566	0.0807624	0.0461894	0.202494	0.190718	0.0635082	0.0506415	0.16709	0.077688	0.0465209	0.296093	0.123106	0.0670391	0.0093375	0	0	0.0386175	0.0346167	0.0171748	0.102666	0.0228085	0.36165
Otu1316	0.257878	0.0183655	0	0	0.009243	0.00846024	0.0141563	0.00781616	0	0	0.0213151	0	0	0	0	0	0	0	0	0	0.0031125	0	0.0115627	0	0.0038463	0.0128811	0.00331181	0	0.00753438
Otu5764	0.0314485	0	0.0412609	0	0.083187	0.0338409	0.0424689	0.0234485	0.00807624	0.00769823	0	0.00908183	0.62238	0.0168805	0	0.0077688	0.00664584	0	0	0	0.00155625	0	0.0115627	0.0115852	0.0461556	0.00429369	0	0.00253428	0
Otu2718	0	0.00612182	0	0.00937559	0.009243	0	0.0141563	0	0	0	0.0106576	0	0	0	0	0.0077688	0.00664584	0	0	0.0148976	0	0	0	0.0077235	0	0	0	0.00253428	0
Otu62	0.622681	0.293848	0.255818	0.206263	0.868842	0.287648	0.509626	0.289198	0.0646099	0.146266	0.522221	1.37136	0.355646	0.303849	0.643604	0.318521	0.146209	0.288871	1.0322	0.357542	0.043575	0.0240795	0.0925016	0.254875	0.357706	0.124517	0.145719	0.12418	0.158222
Otu858	0.0691867	0.0306091	0.0742697	0.0562535	0.064701	0.36379	0.0849377	0.140691	0.0161525	0.00769823	0.0426303	0.108982	0.190525	0.35449	0.0680735	0.0310752	0.0199375	0.115548	0.0378788	0.178771	0.006225	0	0.0404694	0	0.0038463	0.0214684	0.00662361	0.0329456	0.00753438
Otu1764	0.0817661	0.0612182	0.0495131	0.0281268	0.027729	0.0253807	0.0141563	0.00781616	0.00807624	0.0153965	0	0	0	0.033761	0.0061885	0	0.0531667	0.00722178	0.0094697	0.00744879	0.01245	0.0175124	0.0346881	0	0.0230778	0.00429369	0.00662361	0.00253428	0
Otu566	0.106925	0.244873	0.247566	0.0562535	0.036972	0.0676819	0.11325	0.0547131	0.0565337	0.0230947	0.106576	0.0635728	0.0381049	0.033761	0.0061885	0.0155376	0.0598126	0.0505525	0	0.0968343	0.00778125	0.0218905	0.0404694	0.046341	0.0923112	0.0343495	0.0132472	0.0430827	0.0979469
Otu236	0.150953	0.330579	0.396105	0.159385	0.009243	0.0169205	0.0424689	0.046897	0.306897	0.238645	0.298412	0.118064	0.0508066	0	0.0309425	0.108763	0.305709	0.151657	0.0189394	0.201117	0.0326813	0.0240795	0.00578135	0.00386175	0.0153852	0.158866	0.0231826	0.12418	0.0414391
Otu1990	0	0	0	0	0	0	0	0	0.00807624	0.00769823	0	0	0	0.135044	0	0	0	0	0	0	0.00466875	0	0	0	0.0038463	0	0	0	0
Otu429	0.0754764	0.153046	0.288827	0.0937559	0.526851	0.0930626	0.240657	0.10161	0.0242287	0.0538876	0.266439	0.390519	0.62238	0.0844024	0.0433195	0.0155376	0.0265834	0.216653	0.284091	0.0893855	0.0264563	0	0.0520321	0.189226	0.319243	0.0644053	0.0264945	0.0253428	0.0715766
Otu623	0.0503176	0.13468	0.0165044	0.131258	0	0	0.0141563	0.00781616	0.0565337	0.0769823	0.0106576	0	0	0	0	0	0.192729	0.00722178	0	0.00744879	0.00155625	0	0	0.00386175	0.0576945	0.0901675	0.0331181	0.0658912	0.0339047
Otu2910	0.0062897	0.0183655	0.0412609	0	0	0	0	0.0156323	0.0484574	0.107775	0.0213151	0	0	0	0	0	0.0332292	0	0	0	0	0	0	0.00386175	0.0230778	0.0429369	0.0198708	0.0886997	0.00753438
Otu34	0	0	0	0	0.083187	0	0.0283126	0	0	0.0230947	0	0	0	0.0168805	0.024754	0	0	0.00722178	0	0.0223464	0.0093375	0.00218905	0.017344	0.0849585	0.123082	0.0128811	0.4769	0.0152057	1.43153
Otu1354	0.0062897	0.00612182	0	0	0.009243	0.00846024	0	0.0156323	0	0	0.0213151	0	0	0	0.024754	0	0	0	0	0.0148976	0	0	0	0.00386175	0.0038463	0	0	0	0.0113016
Otu5537	0.0251588	0.0122436	0.0330087	0.0375023	0	0.00846024	0	0	0.0565337	0.0384911	0.0852606	0	0	0	0.0185655	0.100994	0.0398751	0.0144436	0	0	0.00155625	0	0	0.0077235	0	0	0	0	0
Otu711	0.0440279	0.0306091	0.0907741	0.150009	0	0.00846024	0.0283126	0.00781616	0.0888386	0.0538876	0.0959181	0	0	0	0	0.0077688	0.1595	0.0288871	0.0094697	0.00744879	0.00155625	0.00218905	0	0	0	0.111636	0.00993542	0.0506855	0.0188359
Otu1551	0.144663	0.0612182	0.0247566	0.0562535	0.009243	0	0.0141563	0.0312647	0.00807624	0.0615858	0.0319727	0	0	0	0	0.0077688	0.0265834	0.0216653	0	0	0.00155625	0	0	0	0	0.0214684	0.00662361	0.0329456	0.0113016
Otu265	0.163532	0.330579	0.198052	0.23439	0.083187	0.0338409	0.0141563	0	0.209982	0.138568	0.149206	0.0272455	0.0127016	0.033761	0.037131	0.155376	0.112979	0.0361089	0.0662879	0.104283	0.00466875	0.00437809	0.0231254	0.0579262	0.0730797	0.107342	0.0728597	0.152057	0.226031
Otu85	0.0062897	0	0	0	0.009243	0	0	0	0	0	0	0	0	0.0168805	0	0	0	0.00722178	0.0378788	0	0.0964875	0.00218905	0.017344	0.274184	0.0923112	0.19751	1.19887	0.0886997	0.158222
Otu5419	0.0125794	0	0	0.0281268	0	0	0	0	0	0	0.0106576	0.0908183	0	0	0	0	0.00664584	0.0433307	0	0	0	0	0.0289067	0.015447	0.0153852	0	0	0.00253428	0
Otu447	0.194981	0.495868	0.140287	0.356272	0.036972	0.160745	0.155719	0.187588	0.169601	0.13087	0.245124	0.190718	0.0254033	0.101283	0.086639	0.0854568	0.179438	0.0866614	0.142045	0.0819367	0.0591375	0.0197014	0	0.030894	0.0923112	0.317733	0.0596125	0.116577	0.0452063
Otu8264	0.0062897	0.0183655	0	0	0	0	0	0	0	0	0	0	0	0	0	0	0.00664584	0	0	0	0	0	0	0	0	0	0	0	0
Otu58	0	0.0857055	0.132035	0.00937559	0.018486	0.0169205	0	0.0156323	0.00807624	0	0.0852606	0	0	0	0.086639	0.357365	0.0199375	0.00722178	0	0.0148976	0	0	0	0.00386175	0	0	0.0231826	0.00253428	0
Otu992	0.0377382	0.0857055	0.239313	0.00937559	0.009243	0.00846024	0	0.00781616	0.153449	0.0615858	0.106576	0	0	0	0.012377	0.0466128	0.119625	0.0288871	0.0473485	0.0372439	0.00778125	0.00656714	0	0.0115852	0.0346167	0.0214684	0.00662361	0.0506855	0.0640422
Otu197	0.132084	0.275482	0.552897	0.0656291	0.073944	0.00846024	0.0141563	0.0390808	0.274592	0.107775	0.181179	0	0	0	0	0.0077688	0.0531667	0.180545	0.0094697	0.0670391	0.043575	0.048159	0.0289067	0.355281	0.38463	0.36067	0.175526	0.400416	0.293841
Otu1889	0.0188691	0	0.00825219	0	0.009243	0.00846024	0.0141563	0	0	0	0.0426303	0.172555	0.0762098	0.0168805	0	0	0	0.0144436	0.0094697	0.0148976	0	0.00437809	0.017344	0	0	0	0	0	0.00376719
Otu7415	0	0	0	0	0	0	0	0	0	0.0307929	0	0	0	0	0.0061885	0	0.00664584	0	0	0	0	0	0	0	0	0.0128811	0.00662361	0.00253428	0
Otu420	0.21385	0.159167	0.255818	0.159385	0.055458	0.0338409	0.0141563	0.046897	0.19383	0.0692841	0.0532879	0	0.0254033	0	0.0061885	0.0310752	0.212667	0.0505525	0.0378788	0	0.0202313	0.0262686	0	0.328249	0.184622	0.150279	0.016559	0.0785626	0.0414391
Otu1122	0.0314485	0.0367309	0	0	0.009243	0	0.0141563	0.0312647	0.0646099	0.0153965	0.0639454	0.0272455	0	0.0168805	0	0	0.00664584	0.0288871	0.0662879	0.0446927	0.00778125	0.00656714	0.00578135	0.0193087	0.0461556	0.0300558	0.00662361	0.0658912	0.00376719
Otu4453	0.0251588	0.0244873	0.00825219	0.0281268	0.009243	0	0	0	0.00807624	0	0.0213151	0	0	0	0	0	0	0.00722178	0	0	0	0	0	0	0	0.0214684	0	0.00253428	0.00376719
Otu2886	0.0125794	0.0122436	0	0.0375023	0	0	0	0	0.00807624	0.0153965	0	0	0	0	0	0	0.00664584	0	0	0	0.0031125	0.00218905	0	0	0	0.0858738	0	0.0304113	0
Otu488	0.0691867	0.0612182	0.107278	0.112507	0.046215	0.0423012	0.11325	0.046897	0.0565337	0.0384911	0.117233	0.208882	0.0127016	0.033761	0.111393	0.0932256	0.132917	0.310537	0.0757576	0.357542	0.00778125	0.0109452	0.0115627	0	0.0307704	0.00858738	0.00331181	0.0126714	0.0188359
Otu202	0.0880559	0.0795837	0.107278	0.0656291	0.129402	0.0592217	0.0283126	0.0547131	0.00807624	0.0384911	0.149206	0.417764	0.0635082	0.033761	0.0928275	0.0543816	0.0265834	0.101105	0.113636	0.148976	0.0093375	0.00656714	0.0115627	0.015447	0.0230778	0.0343495	0.119225	0.0405484	0.0489734
Otu820	0	0.0122436	0.0907741	0.00937559	0.055458	0.00846024	0.0283126	0.0234485	0.00807624	0	0.149206	0.0272455	0	0	0.773563	0.473897	0.0199375	0.158879	0	0.0893855	0.01245	0.0809947	0.202347	0.0270322	0.0153852	0	0	0.00760283	0.0188359
Otu4437	0.0188691	0.104071	0.0577653	0.0750047	0	0.00846024	0.0141563	0.0312647	0.0484574	0.0153965	0.0106576	0.0272455	0	0	0	0.0155376	0.0132917	0.0577742	0	0.00744879	0.00778125	0.00437809	0.017344	0	0.0076926	0.0257621	0.00331181	0.0101371	0
Otu2347	0	0	0	0.0375023	0	0	0	0	0.00807624	0.00769823	0	0	0	0	0	0	0.00664584	0	0	0	0	0	0	0	0	0	0	0	0
Otu3147	0.0377382	0.0367309	0.0330087	0.0281268	0.018486	0.00846024	0	0	0	0.00769823	0.0213151	0.0181637	0	0	0	0	0.00664584	0	0	0	0.006225	0.0218905	0.0115627	0	0.0038463	0.0171748	0	0.00506855	0.0113016
Otu795	0	0.0122436	0	0	0.009243	0	0.169875	0.0390808	0.00807624	0.0153965	0	0	0	0.101283	0.0061885	0	0	0	0	0.0148976	0.0326813	0.0109452	0.121408	0.239428	0.0538482	0.00429369	0	0	0.105481
Otu4749	0.0188691	0.0979492	0.132035	0	0	0	0	0	0.0807624	0	0.074603	0	0	0	0	0.0077688	0.0199375	0.0144436	0	0.00744879	0	0	0	0	0.0076926	0.0171748	0	0.0152057	0.00753438
Otu1941	0	0	0	0	0	0	0	0	0	0	0	0	0.0254033	0	0	0	0	0.0361089	0	0	0.00155625	0.00656714	0.0115627	0	0	0	0	0.00506855	0
Otu94	0.0314485	0.20202	0.107278	0.0937559	0.203346	0.0423012	0.0141563	0.00781616	0.25844	0.0538876	0.0213151	0.0272455	0.0127016	0.0168805	0	0.0077688	0	0.0938832	0.0189394	0.0819367	0.135394	0.111641	0.104064	3.86561	0.526943	0.0772864	0.016559	0.108974	0.0527406
Otu1878	0.0754764	0.0122436	0	0	0	0	0	0	0.0161525	0	0.0106576	0	0	0	0	0	0	0	0	0	0.0031125	0	0	0	0	0.0214684	0.00331181	0	0
Otu9720	0.0440279	0.0306091	0.0165044	0.0562535	0.018486	0	0	0.00781616	0.0161525	0.0153965	0.0106576	0	0	0	0	0	0.0265834	0.00722178	0	0	0.00155625	0	0.00578135	0	0	0.0257621	0.00993542	0.00253428	0.0113016
Otu1263	0	0	0.00825219	0	0.009243	0	0	0	0	0	0	0	0.0889115	0.286968	0.024754	0	0	0	0.0189394	0	0.01245	0.0415919	0.306412	0.00386175	0	0.0257621	0.00993542	0	0
Otu9498	0.0251588	0.0183655	0.0247566	0	0.009243	0	0	0	0.0242287	0.0153965	0	0	0	0	0.012377	0.0233064	0.00664584	0.0361089	0	0.0148976	0.00155625	0	0	0	0	0	0	0.00506855	0.0188359
Otu252	0.0251588	0.153046	0.0990262	0.0750047	0.110916	0.109983	0.283126	0.140691	0.0888386	0.0153965	0.341042	0.345109	0.215928	0.219446	0.0680735	0.038844	0.0199375	0.469416	0.0284091	0.581006	0.0669188	0.0328357	0.0462508	0.104267	0.111543	0.0772864	0.0298063	0.073494	0.0489734
Otu4872	0	0	0.00825219	0	0	0	0	0	0	0	0	0	0	0	0	0	0	0	0	0	0	0	0	0	0	0	0	0.00506855	0
Otu2367	0.0062897	0	0.0330087	0.0187512	0.009243	0.0253807	0	0	0	0.0153965	0.0213151	0	0.0127016	0	0.470326	0.077688	0.00664584	0	0	0.0521415	0	0	0	0.0077235	0	0	0	0.00253428	0.00376719
Otu668	0.0754764	0.189777	0.0907741	0.159385	0.018486	0.0253807	0.11325	0.093794	0.0807624	0.0461894	0.0319727	0.0181637	0.0127016	0	0.0061885	0.0233064	0.106333	0.129992	0.0473485	0.0819367	0.0108938	0.00218905	0.00578135	0.030894	0.0153852	0.0729927	0.00662361	0.0582883	0.0339047
Otu2017	0.0125794	0	0	0	0	0	0	0	0	0	0	0	0	0	0	0	0	0	0	0	0	0	0	0	0	0	0	0	0
Otu39	0.735895	0.820324	0.478627	1.922	0.212589	0.583756	0.707814	0.750352	1.4618	2.1786	0.714057	1.10798	0.215928	0.202566	0.730243	1.5926	3.16342	0.498303	0.236742	0.230912	0.018675	0.00656714	0	0.0077235	0.0269241	0.416488	0.0364299	1.09227	0.256169
Otu476	0.0062897	0.0122436	0.0825219	0	0.305019	0.0846024	0.651189	0.484602	0.0161525	0.0461894	0	0.0635728	0.0635082	0.101283	0	0	0.00664584	0.108327	0.909091	0.0148976	0.0949313	0.0284576	0.144534	0.274184	0.238471	0.0558179	0.0529889	0.0152057	0.907892
Otu333	0.100635	0.214264	0.321835	0.225014	0.305019	0.101523	0.0707814	0.00781616	0.0807624	0.0230947	0.149206	0.0454091	0.0635082	0.236327	0.0680735	0.0466128	0.0531667	0.0722178	0	0.0968343	0.0731438	0.0722385	0.21391	0.509751	0.407708	0.103049	0.0198708	0.0430827	0.060275
Otu594	0	0	0	0.00937559	0	0	0	0	0	0	0.0319727	0.0181637	0	0	0.024754	0.124301	0	0	0	0.00744879	0	0	0	0	0	0	0.00662361	0.00253428	0
Otu7407	0.0062897	0.00612182	0	0.0281268	0	0	0	0	0.00807624	0	0	0	0	0	0	0	0	0	0	0	0	0	0	0	0	0	0	0	0
Otu514	0.0503176	0.0306091	0.00825219	0	0	0.00846024	0.0283126	0.0312647	0	0.0153965	0	0.00908183	0	0.0844024	0	0	0	0	0	0	0.0171188	0.0284576	0.0404694	0.0386175	0.0692334	0.0429369	0	0	0.143153
Otu5489	0.0691867	0.0550964	0	0	0.009243	0	0.0141563	0	0	0.0230947	0	0.00908183	0	0	0	0	0.0199375	0.0216653	0.0094697	0.0148976	0.0031125	0	0	0.0115852	0.0038463	0.0128811	0.0132472	0.0177399	0
Otu924	0.0817661	0.20202	0.1898	0.0843803	0.027729	0.0592217	0	0.046897	0.0565337	0.0923788	0.0852606	0	0	0	0.0185655	0.0077688	0.0797501	0.0288871	0	0.0744879	0.0171188	0.0197014	0.017344	0.0424792	0.0961575	0.0429369	0.0198708	0.0937682	0.0376719
Otu3929	0.062897	0.0550964	0.0907741	0.0468779	0.018486	0.00846024	0	0.00781616	0.0726862	0.0692841	0.0852606	0.0181637	0.0127016	0	0.0061885	0.038844	0.0797501	0.0288871	0	0	0	0	0	0	0	0.00858738	0.00993542	0.0253428	0.0150688
Otu1229	0.132084	0.146924	0.0412609	0.0843803	0	0.0423012	0	0	0.177677	0.200154	0.0639454	0.0272455	0	0.0168805	0.0061885	0.0155376	0.199375	0.0144436	0	0.0223464	0.0108938	0.00875618	0	0	0.038463	0.0644053	0.00993542	0.101371	0.0263703
Otu1960	0.308195	0.0673401	0.0907741	0.178136	0.046215	0.0253807	0	0	0.032305	0.0230947	0.074603	0.054491	0.0381049	0	0.037131	0.0466128	0.0598126	0.0144436	0.0378788	0.0223464	0.00466875	0.00656714	0.0231254	0.0231705	0.0076926	0.0644053	0.00662361	0	0.00376719
Otu272	0	0.171411	0.107278	0.0562535	0.332748	0.101523	0.481314	0.20322	0.242287	0.0923788	0.138548	0.272455	0.368348	0.371371	0.0556965	0.0699192	0.0199375	0.194988	0.236742	0.603352	0.107381	0.0547262	0.248598	0.100405	0.0500019	0.0300558	0	0.271168	0.0376719
Otu3332	0.0125794	0.0979492	0.0330087	0.0656291	0	0.0169205	0	0.0234485	0.0646099	0.00769823	0	0.00908183	0	0.0168805	0.0061885	0.0155376	0.0797501	0.0288871	0	0.00744879	0.0031125	0	0.0115627	0	0.0346167	0.0257621	0.00331181	0.0329456	0.0301375
Otu4525	0.0377382	0	0	0	0	0	0	0	0	0	0	0	0	0	0	0	0	0	0	0	0	0	0	0	0.0038463	0	0	0.248359	0.0113016
Otu5378	0	0.0183655	0.00825219	0.0187512	0.009243	0	0	0	0.032305	0.0307929	0	0	0	0	0	0	0.0132917	0	0	0	0.0031125	0	0	0	0	0.00429369	0.00993542	0.0101371	0.0452063
Otu444	0.0188691	0.0244873	0.0825219	0.0281268	0.073944	0	0.0283126	0	0.0242287	0.00769823	0.0106576	0.054491	0.0254033	0.0675219	0	0	0	0	0	0.00744879	0.0902625	0.199203	0.502977	0.235567	0.0923112	0.0772864	0.0198708	0.210345	0.173291
Otu410	0.0062897	0.177533	0.536392	0.0375023	0.055458	0.0676819	0	0	0	0	0	0	0	0	0.0061885	0.038844	0	0.0361089	0	0	0	0	0	1.49836	0.476941	0.0515243	0.016559	0.00506855	0.00376719
Otu10553	0	0	0.00825219	0.00937559	0	0	0.0141563	0.00781616	0	0	0	0	0	0	0	0	0	0	0.0094697	0.00744879	0	0	0	0	0	0	0.00993542	0	0
Otu306	0.0377382	0.0857055	0.0165044	0.0187512	0.147888	0.0169205	0	0.0312647	0.00807624	0.0153965	0.0639454	0.0363273	0	0.033761	0	0.0233064	0.00664584	0.0433307	0.0189394	0.0148976	0	0	0	0.0077235	0.0076926	0.0128811	0.235138	0.0177399	0.0791109
Otu464	0.308195	0.116315	0.206305	0.262516	0.101673	0.0338409	0.099094	0.10161	0.104991	0.107775	0.266439	0.381437	0.177823	0.0844024	0.402253	0.473897	0.312355	0.187766	0.0094697	0.111732	0.006225	0.00218905	0.0115627	0.0077235	0.0115389	0.0944611	0.00331181	0.136851	0.0414391
Otu305	0.0125794	0	0.00825219	0	0.018486	0	0	0.00781616	0	0	0	0.127146	0	0	0	0	0.0132917	0	0	0	0	0	0	0	0	0	0	0.00253428	0
Otu4034	0	0	0.00825219	0	0.009243	0	0.0141563	0	0	0	0.0106576	0.0454091	0	0	0	0	0.0132917	0	0	0.0968343	0	0	0	0	0	0	0	0	0
Otu2814	0.0251588	0	0	0	0	0	0	0.00781616	0.00807624	0.0153965	0.0639454	0	0	0	0.024754	0.0466128	0.0598126	0	0	0	0	0	0	0	0	0	0	0.0101371	0.00376719
Otu6579	0.0188691	0.0428528	0.0165044	0.0281268	0	0	0	0	0.0565337	0.0153965	0.0213151	0.00908183	0	0.0168805	0	0	0.0332292	0.00722178	0	0.00744879	0	0.00218905	0	0	0	0.0429369	0.0264945	0.00760283	0.00376719
Otu855	0.0062897	0.0918274	0.0495131	0.0187512	0.009243	0.0169205	0.0566251	0.0156323	0.0161525	0.00769823	0	0.0272455	0	0.0844024	0	0	0.0132917	0.0216653	0.0284091	0.0148976	0.0093375	0.0197014	0.0693762	0.223981	0.165391	0.0558179	0.00993542	0.0658912	0.0226031
Otu370	0.0188691	0.0122436	0.0495131	0.150009	0.231075	0.0253807	0	0.0859778	0.032305	0	0.0213151	0.0454091	0.101613	0.0506415	0	0	0.00664584	0.0361089	0	0	0	0.00656714	0.0231254	0.200811	0.0307704	0.00429369	0.00331181	0.200208	0.0339047
Otu346	0.113215	0.208142	0.330087	0.290643	0.064701	0.126904	0.11325	0.0312647	0.25844	0.177059	0.266439	0.172555	0.0127016	0.0168805	0.105205	0.178682	0.146209	0.166101	0.0189394	0.111732	0.0108938	0.00437809	0	0.0077235	0.038463	0.0558179	0.0198708	0.152057	0.0640422
Otu146	0.0754764	0.0367309	0.123783	0.0187512	0.582309	0.0507614	0.311438	0.179772	0.0726862	0.0538876	0.0213151	0.0272455	0.0254033	0.0168805	0.0061885	0	0.0132917	0.0216653	0.208333	0.00744879	0.270788	0.310845	1.87894	1.96563	0.100004	0.0214684	0.00993542	0.0354799	0.282539
Otu1817	0.0503176	0.0306091	0.0165044	0.0281268	0.027729	0.0253807	0	0	0.0565337	0.0461894	0.0532879	0	0	0	0	0.0155376	0.0199375	0.0144436	0	0	0.006225	0.00218905	0	0	0.0038463	0.00858738	0	0	0.00753438
Otu162	0.0880559	0.171411	0.0825219	0.0750047	0.378963	0.262267	0.184032	0.312647	0.0888386	0.0461894	0.117233	0.254291	0.863711	1.14787	0.0185655	0.0077688	0.0199375	0.252762	1.07008	0.811918	0.0606938	0.105074	0.531884	0.173779	0.169237	0.0729927	0.00662361	0.207811	0.0715766
Otu459	0.0880559	0.26936	0.1898	0.187512	0.101673	0.0592217	0	0.0312647	0.218058	0.0307929	0.159864	0.0999001	0.101613	0	0.0309425	0.0310752	0.132917	0.12277	0	0.0148976	0.0140063	0.0394028	0.0635948	0.0579262	0.180776	0.133104	0.0264945	0.0785626	0.060275
Otu2275	0.0691867	0.0367309	0.00825219	0.00937559	0	0.0423012	0.0141563	0.0390808	0.0646099	0.0461894	0.0106576	0.00908183	0	0	0	0.0233064	0.0531667	0.0794396	0.0378788	0.00744879	0	0	0	0	0	0.0815801	0.0132472	0.00760283	0
Otu1326	0	0.00612182	0	0.00937559	0	0	0.0283126	0	0.0242287	0	0	0.0181637	0	0	0	0	0.00664584	0.0288871	0.0189394	0.0148976	0.0171188	0	0	0	0	0	0	0.00760283	0.00753438
Otu698	0	0.0734619	0.115531	0	0.425178	0.0423012	0	0.0234485	0.032305	0.00769823	0	0	0.0381049	0.033761	0	0	0	0	0	0	0	0	0.017344	0.0579262	0.0230778	0	0	0	0.0150688
Otu1168	0.0503176	0.0122436	0.0825219	0.0375023	0	0	0	0.0312647	0.0242287	0.377213	0	0	0	0	0	0.0077688	0.23925	0.0722178	0	0.0297952	0.0031125	0	0	0.00386175	0.0038463	0.120223	0.00331181	0.0532198	0.0150688
Otu617	0.270457	0.122436	0.132035	0.140634	0.009243	0.0169205	0.0141563	0.0859778	0.500727	0.692841	0.0959181	0.0272455	0	0	0.024754	0.0932256	0.425334	0.158879	0.0189394	0.0372439	0.0202313	0.00656714	0	0	0.0038463	0.425075	0.0463653	0.215413	0.0527406
Otu4764	0.0125794	0	0	0	0	0	0	0	0	0	0	0	0	0	0	0	0	0	0	0	0	0	0	0	0	0	0	0	0
Otu3061	0.0440279	0.0122436	0.0330087	0.0187512	0.055458	0.296108	0	0.00781616	0	0.0307929	0.0319727	0	0	0	0.24754	0.209758	0.0265834	0.0288871	0	0.00744879	0	0	0.0115627	0	0	0	0	0.0202742	0.0113016
Otu6856	0.176112	0.0857055	0.0577653	0.0375023	0.009243	0.0253807	0	0	0.0161525	0	0.0639454	0.0908183	0	0	0.0061885	0	0.0199375	0.0144436	0.0189394	0	0.00466875	0.00218905	0.00578135	0.00386175	0	0.0729927	0	0.0101371	0
Otu1508	0	0	0.222809	0	0	0.0169205	0	0	0.032305	0	0	0	0	0	0.049508	0.233064	0.0132917	0	0	0	0	0	0	0	0	0.0214684	0.00662361	0.0177399	0.00753438
Otu772	0.0125794	0.0428528	0.00825219	0.0281268	0.018486	0.0761421	0.099094	0.0156323	0.0161525	0.00769823	0.0532879	0.00908183	0.0127016	0.118163	0.0185655	0.0077688	0.0132917	0	0.0094697	0	0.0653625	0.0394028	0.242817	0.0424792	0.0269241	0	0	0.0126714	0.00753438
Otu844	0.452859	0.159167	0.387853	0.253141	0.009243	0.0338409	0.0566251	0.093794	0.290745	0.377213	0.181179	0.0908183	0.0254033	0	0.012377	0.0233064	0.618063	0.20221	0.0662879	0.0744879	0.0233438	0.0109452	0.0231254	0.00386175	0.0500019	0.364964	0.0364299	0.159659	0.105481
Otu1124	0	0.0244873	0.0742697	0	0.027729	0.00846024	0	0.0547131	0.0565337	0.0538876	0	0	0	0.0675219	0	0	0	0	0.151515	0.0521415	0.00155625	0.0240795	0.104064	0	0.0230778	0	0	0	0
Otu4444	0	0.00612182	0.00825219	0.0281268	0	0	0	0	0.0484574	0.0153965	0.0106576	0	0	0	0	0	0.00664584	0.00722178	0	0.00744879	0	0	0	0	0	0.0128811	0.00331181	0.0380141	0.0150688
Otu163	0	0.0306091	0.0412609	0.0187512	0.175617	0.203046	0.0283126	0.0234485	0.0565337	0.0230947	0.0426303	0.0181637	0.0127016	0	0.111393	0.0233064	0	0.00722178	0.0284091	0.0148976	0.0389063	0.096318	0.202347	0.189226	0.276934	0.0214684	0.0298063	0.334524	0.0565078
Otu1247	0.0062897	0.00612182	0.0742697	0	0.027729	0	0	0	0.0484574	0	0.0213151	0	0	0	0	0	0	0	0	0	0.00466875	0.0218905	0.0982829	0.077235	0.0730797	0.0644053	0.00993542	0.0228085	0.12055
Otu111	0.0251588	0.195898	0.206305	0.0750047	0.619281	0.575296	0.169875	0.187588	0.0969149	0.00769823	0.0213151	0.0454091	0.0635082	0.135044	0.235163	0.0310752	0	0.0216653	0	0.00744879	0.0529125	0.256118	1.27768	0.872755	0.600023	0	0.125849	0.0684255	0.644189
Otu1439	0.0188691	0.0122436	0.0330087	0.0187512	0	0	0	0	0	0.00769823	0	0	0	0	0	0	0	0	0	0	0	0	0	0.0077235	0.038463	0.00858738	0.00993542	0.0202742	0
Otu690	0.0062897	0.00612182	0.00825219	0.0375023	0.009243	0	0	0.00781616	0	0	0.0213151	0.0181637	0	0	0	0	0	0	0	0	0	0.00437809	0	0	0	0	0.00331181	0	0.0188359
Otu2366	0.0251588	0	0.00825219	0.0187512	0	0	0	0	0.032305	0.0230947	0.0106576	0	0	0.033761	0	0	0.00664584	0.0361089	0	0.0446927	0.006225	0.0109452	0	0.00386175	0.0115389	0.0300558	0	0.0126714	0.0188359
Otu1704	0.0440279	0.0183655	0.0247566	0.0468779	0.018486	0	0	0	0.0969149	0.0230947	0.0319727	0	0	0	0.012377	0.0077688	0.0664584	0	0.0094697	0	0.0108938	0	0	0	0	0.0901675	0.0198708	0.0481512	0.0414391
Otu991	0.0125794	0.0612182	0.0742697	0.0562535	0.18486	0.0592217	0.0566251	0.046897	0.104991	0.0230947	0.0639454	0.0363273	0.0381049	0.0506415	0.105205	0.0932256	0.00664584	0.173323	0	0.141527	0.0031125	0.00656714	0.00578135	0	0.038463	0	0	0.0126714	0.0150688
Otu6899	0	0	0	0	0	0.00846024	0	0	0	0.00769823	0	0	0	0	0	0	0	0	0	0	0	0	0	0.00386175	0	0	0	0	0.00753438
Otu373	0.138373	0.104071	0.0990262	0.0562535	0.157131	0.0507614	0.0283126	0.0781616	0.00807624	0.0153965	0.0639454	0	0	0.0675219	0.012377	0.0077688	0.00664584	0.0433307	0.0189394	0.0223464	0.0342375	0.0612933	0.121408	0.173779	0.242317	0.0729927	0.016559	0.0304113	0.143153
Otu2043	0	0	0	0.0468779	0.009243	0.0338409	0.0283126	0.140691	0	0	0	0	0.0254033	0.219446	0.0061885	0	0	0.0216653	0	0.00744879	0.0031125	0.0656714	0.254379	0	0.0423093	0	0	0	0
Otu4603	0.0251588	0.0673401	0.0412609	0.0281268	0	0.0423012	0	0.0859778	0.0726862	0.115473	0.0426303	0.0272455	0	0	0	0.0077688	0.0465209	0.0216653	0.0094697	0.0372439	0.00155625	0.00437809	0.017344	0.00386175	0	0.145985	0.00662361	0.0506855	0.0301375
Otu149	0	0	0.0990262	0	0	0	0	0	0	0.0230947	0.0106576	0	0	0	0.074262	0.302983	0.0265834	0	0	0.0148976	0	0	0	0.00386175	0	0	0	0.00253428	0
Otu129	0	0.0122436	0.0247566	0	0.194103	0	0.353907	0.093794	0.0565337	0	0	0	0	0.033761	0	0	0	0	0	0	0.0342375	0.194825	0.711106	0.440239	0.165391	0.0257621	0.122537	0.0760283	0.915427
Otu2030	0.0062897	0	0	0.00937559	0	0	0	0	0	0	0	0	0	0	0	0	0.00664584	0	0	0	0	0	0	0	0	0	0	0	0
Otu701	0.647839	0.171411	0.198052	0.196887	0.036972	0.0592217	0.127407	0.0625293	0.104991	0.0846805	0.223809	0.1998	0.0254033	0.151924	0.0804505	0.124301	0.1595	0.0938832	0	0.0744879	0.0233438	0.0153233	0.0231254	0.0115852	0.0615408	0.124517	0.00662361	0.0608226	0.0452063
Otu791	0.0503176	0.0183655	0.0330087	0	0	0.0253807	0.0566251	0.0781616	0.0403812	0.0230947	0.0213151	0	0	0.0844024	0	0	0.00664584	0.0361089	0.0284091	0	0.00466875	0.0218905	0.017344	0.0231705	0.0576945	0.193216	0.00331181	0.0228085	0.116783
Otu64	0.0125794	0.422406	0.561149	0.0468779	1.23856	0.177665	0.396376	0.601845	0.153449	0.107775	0.0959181	0.0635728	0.241331	0	0.0185655	0	0.0332292	0.310537	0.445076	0.134078	0.231881	0.431242	1.19096	0.459548	1.63852	0.48948	0.0364299	0.377607	1.94387
Otu219	1.05667	0.250995	0.123783	0.300019	0.110916	0.126904	0.311438	0.20322	0.274592	0.307929	0.213151	0.281537	0.292138	0.168805	0.0556965	0.0077688	0.172792	0.411642	0.132576	0.156425	0.0855938	0.105074	0.150315	0.142885	0.319243	0.330614	0.0794834	0.197674	0.184592
Otu1465	0.0062897	0.0122436	0.0660175	0	0	0	0.0141563	0	0.0242287	0	0.0106576	0	0	0	0	0.13207	0.0132917	0	0	0.00744879	0.00155625	0	0	0	0	0.00429369	0	0.0152057	0.0150688
Otu365	0.0062897	0.00612182	0	0.0281268	0.009243	0.0169205	0	0	0	0	0.0106576	0.054491	0.0127016	0	0	0	0	0	0	0	0	0	0	0	0	0	0	0	0.00376719
Otu586	0.0314485	0.0306091	0.0660175	0.0937559	0	0	0	0	0.0646099	0.0769823	0.0213151	0	0	0	0	0.0155376	0.112979	0.00722178	0	0.00744879	0	0	0	0	0	0.11593	0.0298063	0.045617	0.0452063
Otu557	0.0943456	0.0734619	0.0660175	0.0656291	0.286533	0.0253807	0	0.0312647	0.0161525	0.00769823	0.341042	0.1998	0.0762098	0.033761	0.0309425	0.038844	0.0465209	0.064996	0.0094697	0.0893855	0.00155625	0.00656714	0	0.030894	0.0653871	0.0128811	0.10929	0.0126714	0.0188359
Otu732	0.0062897	0	0.00825219	0.0375023	0.009243	0	0	0.0781616	0.032305	0.00769823	0	0	0	0.0168805	0	0.0077688	0	0	0.0284091	0.00744879	0.006225	0.0284576	0.0751575	0.216258	0.165391	0.133104	0	0.101371	0.060275
Otu2158	0.0062897	0	0.0165044	0	0	0	0	0	0	0	0.0319727	0	0	0	0.0185655	0.0310752	0	0	0	0	0	0	0	0	0	0	0	0	0.00753438
Otu250	0	0.0183655	0.0495131	0	0	0.00846024	0	0	0	0	0.0106576	0	0	0	0	0.0543816	0	0	0	0	0	0	0	0	0	0.00429369	0	0.00506855	0.00376719
Otu147	0.0566073	0.0734619	0.0907741	0.0656291	0.397449	0.321489	0.212344	0.218853	0.0807624	0.0153965	0.0106576	0.00908183	0.0762098	0.151924	0.0309425	0	0.00664584	0.0216653	0.0378788	0.0521415	0.21165	0.264875	1.19674	0.401622	0.511558	0.00858738	0.142408	0.0152057	0.45583
Otu324	0	0.00612182	0.0412609	0	0	0.0169205	0	0	0	0.00769823	0	0.00908183	0	0	0.024754	0.0466128	0	0.00722178	0	0	0	0	0	0.00386175	0.0076926	0.00429369	0.00331181	0.0126714	0.00376719
Otu1051	0.0314485	0.0734619	0.0577653	0.0750047	0.055458	0	0	0	0.169601	0.13087	0.223809	0.0181637	0	0	0.0309425	0.279677	0.0664584	0.0577742	0	0.0595903	0.0031125	0.00437809	0	0.00386175	0.0038463	0.111636	0.016559	0.0760283	0.060275
Otu363	0.113215	0.0918274	0.0247566	0.431277	0.009243	0.152284	0.141563	0.132875	0.0888386	0.123172	0.0319727	0.0635728	0.0127016	0.0168805	0.0680735	0.0854568	0.305709	0.064996	0.189394	0.104283	0.00778125	0.00437809	0	0.0115852	0.0076926	0.184629	0.016559	0.0633569	0.0226031
Otu2435	0.0314485	0	0.0412609	0.00937559	0.009243	0.0169205	0	0.00781616	0.00807624	0.0230947	0.0319727	0.00908183	0.0127016	0	0.228975	0.178682	0.0132917	0.00722178	0	0.00744879	0	0	0	0	0	0	0.00662361	0.00253428	0
Otu389	0.0314485	0	0.0990262	0	0.036972	0	0.0141563	0.0547131	0	0.0384911	0	0	0	0	0	0	0	0	0	0	0.0420188	0.04597	0.271723	0.00386175	0	0	0.0264945	0.00506855	0
Otu3706	0.0188691	0.0306091	0.0660175	0.0187512	0.009243	0	0	0.0156323	0.0403812	0.00769823	0.0319727	0.00908183	0	0.0506415	0	0	0	0	0.0094697	0	0.0093375	0.0109452	0.017344	0.015447	0.0846186	0.00429369	0	0.00253428	0.0226031
Otu5344	0	0	0	0	0	0	0.0141563	0	0	0	0	0	0	0	0.0061885	0	0.0199375	0	0	0	0	0	0	0	0	0	0	0	0
Otu3434	0	0.00612182	0.0577653	0.0187512	0	0	0	0	0.0484574	0.0153965	0	0	0	0	0	0.0077688	0.0265834	0	0	0	0	0	0	0	0.0115389	0.00858738	0.016559	0.0177399	0.0301375
Otu4902	0	0	0	0	0	0	0	0	0	0	0	0	0	0	0	0	0.0332292	0.0216653	0	0	0	0	0	0.0077235	0	0	0	0.0101371	0
Otu128	0.119504	0.306091	0.379601	0.140634	0.018486	0.0169205	0.0424689	0.046897	0.282668	0.238645	0.277097	0.054491	0	0	0.037131	0.38844	0.199375	0.0577742	0.0094697	0.0372439	0.006225	0.0109452	0	0.0270322	0.0461556	0.111636	0.086107	0.192605	0.116783
Otu4502	0.0125794	0.0306091	0.0825219	0.0187512	0.009243	0.0338409	0.0141563	0.00781616	0.0807624	0.0230947	0.117233	0	0	0.0168805	0.0309425	0.163145	0.0531667	0.00722178	0	0	0	0.00437809	0	0.0347557	0.0653871	0.0429369	0.0364299	0.0684255	0.0339047
Otu1463	0	0.00612182	0	0	0	0	0.0141563	0	0.00807624	0	0.0106576	0	0	0	0	0	0	0	0	0	0	0.00218905	0	0	0	0.0214684	0	0	0
Otu580	0.0566073	0.00612182	0.0495131	0	0.018486	0	0	0	0	0.00769823	0.074603	0	0	0	0	0	0.00664584	0.0144436	0	0.00744879	0	0	0	0	0	0.00858738	0.00331181	0.0126714	0
Otu10587	0.0251588	0.0122436	0.0247566	0	0.036972	0.0169205	0	0	0.0242287	0	0	0	0	0	0	0	0	0	0	0	0.00155625	0	0	0.0115852	0.119235	0.0171748	0.00331181	0	0.0150688
Otu611	0.188691	0.0489746	0.0165044	0.0750047	0.036972	0.0338409	0.0566251	0.0625293	0.032305	0.0461894	0.117233	0.0454091	0.0127016	0	0.024754	0.0155376	0.0265834	0.115548	0.0568182	0.0595903	0.0031125	0.00656714	0.0115627	0	0	0.0128811	0.0132472	0.0152057	0.00753438
Otu919	0.062897	0.0734619	0.107278	0.0750047	0.055458	0.0169205	0.155719	0.0781616	0.0726862	0.0538876	0.149206	0.181637	0.0381049	0.0844024	0.074262	0.0543816	0.0465209	0.216653	0.0473485	0.327747	0.006225	0.00437809	0.0115627	0.015447	0.0230778	0.0772864	0.0132472	0.0354799	0.0226031
Otu4305	0	0	0	0.0187512	0	0	0	0	0.0403812	0.00769823	0	0	0	0	0	0	0.0265834	0	0	0	0	0	0	0	0	0	0	0.0177399	0
Otu3542	0.0188691	0.0306091	0.0990262	0.00937559	0	0	0.0141563	0	0.0969149	0.0153965	0.0319727	0.00908183	0	0	0	0.0310752	0	0.0216653	0	0	0	0.00218905	0	0	0	0.0128811	0	0.00506855	0.00376719
Otu789	0.0125794	0.0306091	0	0	0	0.00846024	0.0141563	0.00781616	0	0	0	0.00908183	0	0.033761	0.012377	0	0	0	0	0.0148976	0	0	0	0	0	0	0.00993542	0	0.00753438
Otu4498	0	0	0	0	0	0	0	0	0	0	0.0319727	0	0	0	0.0061885	0.0466128	0.0132917	0	0	0.00744879	0	0	0	0	0	0	0	0	0
Otu6158	0.0062897	0.00612182	0.0165044	0.0375023	0	0	0	0	0	0.00769823	0.0213151	0	0	0	0	0.0077688	0.00664584	0	0	0.00744879	0.00155625	0	0	0	0	0	0	0.0253428	0.00753438
Otu558	0.0377382	0.0673401	0.0247566	0.00937559	0.036972	0.0507614	0.0283126	0.0781616	0.0242287	0.0307929	0.0106576	0	0	0.168805	0	0	0	0.0216653	0.0568182	0.0595903	0.0202313	0.116019	0.231254	0.142885	0.215393	0.0772864	0.00331181	0.215413	0.369184
Otu1452	0.0691867	0.0489746	0.0165044	0.00937559	0	0	0.099094	0.0703455	0.0565337	0.0692841	0.0106576	0.0181637	0	0	0	0.0155376	0.192729	0.0361089	0.0378788	0	0	0	0	0	0	0.137398	0.016559	0.0633569	0.0678094
Otu1636	0.169822	0.0918274	0.115531	0.140634	0.046215	0	0	0.0156323	0.121144	0.0769823	0.074603	0	0.0508066	0	0.012377	0.0233064	0.112979	0.064996	0	0.0744879	0.0217875	0.00656714	0.0231254	0.0077235	0.0269241	0.0901675	0.0264945	0.0810968	0.0678094
Otu766	0.0440279	0.153046	0.222809	0.196887	0.064701	0.0338409	0.099094	0.0390808	0.226135	0.0923788	0.106576	0.0181637	0	0	0.012377	0.108763	0.119625	0.0577742	0	0.0223464	0.0140063	0.0218905	0.0115627	0.046341	0.100004	0.0257621	0.0894188	0.045617	0.12055
Otu2209	0.0943456	0.0367309	0.00825219	0.00937559	0	0	0	0.0312647	0.032305	0.0230947	0	0	0	0.0844024	0	0	0.0199375	0.0144436	0.0378788	0	0.00466875	0.00437809	0.017344	0.0077235	0.0423093	0.0386432	0.00331181	0.00506855	0.0150688
Otu848	0	0.0122436	0.0412609	0.00937559	0.018486	0.0169205	0.0283126	0.00781616	0.0969149	0	0	0.00908183	0	0.033761	0	0	0	0.0144436	0	0.0223464	0	0.0415919	0.0925016	0.092682	0.334628	0	0.0298063	0.00506855	0.192127
Otu525	0.358513	0.0979492	0.0990262	0.121883	0.018486	0.118443	0.099094	0.0312647	0.0646099	0.0153965	0.0959181	0.463173	0.228629	0.101283	0.0680735	0.0310752	0.0930418	0.0794396	0.255682	0.00744879	0.00778125	0.0153233	0.0462508	0.0115852	0	0.0128811	0	0.0633569	0
Otu1145	0.182401	0.0122436	0.0165044	0.0656291	0.018486	0	0.0141563	0.0156323	0.032305	0.13087	0.0639454	0	0.0381049	0.135044	0.0061885	0	0.0199375	0.0144436	0.0568182	0.0148976	0.0140063	0.0131343	0.0115627	0.015447	0.0038463	0.145985	0.00331181	0.0152057	0
Otu2425	0.0188691	0.0428528	0	0.00937559	0	0	0	0	0	0.0230947	0	0	0	0	0	0	0	0	0	0	0	0	0	0	0	0.00429369	0	0	0
Otu1845	0.0943456	0.110193	0.156792	0.0187512	0.027729	0.0169205	0.0566251	0.0703455	0.0161525	0.0538876	0.0319727	0.0272455	0.0254033	0.0506415	0	0	0.0265834	0.108327	0	0.0223464	0.0793688	0.0197014	0.0462508	0.0424792	0.0538482	0.150279	0.00331181	0.00506855	0.0150688
Otu1546	0.0503176	0.0612182	0.0742697	0.00937559	0	0	0.0141563	0	0.0403812	0.0230947	0.0106576	0.0181637	0	0	0.012377	0.0077688	0.00664584	0.0144436	0.0094697	0.0372439	0.0155625	0	0.0231254	0.0115852	0.0230778	0.0257621	0.00662361	0.027877	0.0376719
Otu876	0.106925	0.0306091	0.231061	0.0750047	0.027729	0.0169205	0.0141563	0.0234485	0.218058	0.184758	0.0532879	0.0272455	0.0127016	0	0.0433195	0.108763	0.146209	0.0938832	0.0189394	0.0670391	0.0108938	0.00218905	0	0.0077235	0	0.0944611	0.0264945	0.108974	0.060275
Otu649	0.226429	0.0979492	0.123783	0.0656291	0.018486	0.0930626	0.0283126	0.0234485	0.0646099	0.0846805	0.181179	0.118064	0.0381049	0	0.024754	0.0077688	0.0199375	0.0794396	0.0094697	0.0595903	0.01245	0.00656714	0.0115627	0.0193087	0.100004	0.0944611	0.016559	0.0202742	0.0452063
Otu3991	0.295616	0.0122436	0.0990262	0.0281268	0	0	0.0283126	0.00781616	0.0161525	0.0538876	0.0319727	0.0363273	0	0	0	0	0.0930418	0.0144436	0	0	0.00466875	0	0.0115627	0	0	0.0343495	0.016559	0.0481512	0.0226031
Otu3110	0.0503176	0.0734619	0.0742697	0.0468779	0	0	0.0141563	0.00781616	0.104991	0.0615858	0.0639454	0.00908183	0	0	0	0.0077688	0.0664584	0.00722178	0	0.0223464	0.0031125	0	0	0	0	0.0386432	0.00993542	0.0608226	0.0150688
Otu7324	0.0754764	0.0673401	0.0165044	0.103131	0	0	0.0141563	0.0156323	0.0646099	0.0461894	0.0319727	0	0	0	0	0	0.0598126	0.0144436	0.0094697	0	0	0.00437809	0.0115627	0	0.0038463	0.107342	0.00993542	0.0152057	0.0226031
Otu1401	0.0251588	0.00612182	0.00825219	0.0281268	0	0	0	0	0	0.00769823	0.0319727	0.0181637	0.0508066	0	0.0061885	0.0466128	0.0132917	0.0144436	0	0	0	0	0	0.00386175	0	0	0	0.00506855	0
Otu752	0.157243	0.238751	0.0825219	0.281268	0.046215	0.00846024	0.0283126	0.0234485	0.234211	0.146266	0.074603	0.00908183	0	0	0	0.0077688	0.186084	0.0794396	0	0.0446927	0.0155625	0.00656714	0	0.0077235	0.038463	0.227565	0.0264945	0.0810968	0.0376719
Otu740	0.0503176	0.195898	0.123783	0.140634	0	0.0507614	0.099094	0.0234485	0.0726862	0.138568	0.0426303	0.0363273	0	0.0844024	0.0185655	0.0077688	0.106333	0.166101	0.094697	0.148976	0.01245	0.0153233	0.00578135	0.0347557	0.0846186	0.0729927	0	0.0228085	0.00753438
Otu156	0.289326	0.330579	1.05628	0.262516	0.221832	0.228426	0.141563	0.132875	0.250363	0.123172	0.074603	0.0454091	0.15242	0.118163	0.0061885	0.0233064	0.00664584	0.267206	0.151515	0.0297952	0.208538	0.197014	0.433601	0.756903	1.10773	0.334908	0.20202	0.149522	0.327745
Otu1577	0.0377382	0.00612182	0.0247566	0.0656291	0	0	0	0.109426	0.032305	0.0384911	0	0.0181637	0	0.033761	0	0	0.0199375	0.0361089	0.0094697	0.00744879	0.0093375	0.00656714	0.0346881	0	0.0115389	0.0472306	0	0.0152057	0.0188359
Otu837	0	0	0.0165044	0	0.009243	0	0.0283126	0	0.0161525	0	0.0319727	0	0	0	0	0.0233064	0	0	0	0	0.0031125	0	0	0.0115852	0.0192315	0.0386432	0.00993542	0.291442	0.131852
Otu5242	0	0	0	0	0	0	0	0	0	0	0	0	0	0	0	0	0	0	0	0	0	0	0	0	0	0.00429369	0	0	0
Otu6392	0	0	0	0	0	0	0	0	0	0	0	0	0	0	0	0	0.0465209	0	0	0	0	0	0	0	0	0	0	0.0126714	0
Otu969	0.144663	0.0306091	0.0990262	0.0281268	0.009243	0	0.0283126	0.093794	0	0.0230947	0.0213151	0.0181637	0	0	0.0061885	0.0077688	0	0.0433307	0	0	0.0140063	0.0503481	0.0751575	0.0270322	0.0884649	0.0214684	0.00662361	0.0228085	0.0489734
Otu489	0.0062897	0.0306091	0.0330087	0.0187512	0	0.00846024	0	0	0.032305	0.0230947	0.0639454	0.00908183	0.0127016	0	0.0061885	0.0233064	0.0598126	0.0144436	0	0.00744879	0	0	0	0	0	0.0257621	0.00993542	0.0253428	0.0188359
Otu355	0.0188691	0.0122436	0.00825219	0	0.009243	0	0.0141563	0.00781616	0	0	0.0106576	0.0363273	0	0	0	0.0077688	0	0.0144436	0	0	0	0	0	0	0	0.0386432	0	0.00253428	0
Otu2587	0.0754764	0.104071	0.0412609	0.0843803	0	0	0	0	0.032305	0.00769823	0.0639454	0	0	0	0	0.0077688	0.0265834	0	0	0	0	0	0	0	0	0.0815801	0.0198708	0.00253428	0.0339047
Otu40	0.239009	0.0428528	0.107278	0.0843803	0.18486	0.0592217	0.254813	0.140691	0.0646099	0.0769823	0.213151	0.390519	0.177823	0.0844024	0.185655	0.100994	0.119625	0.194988	0.340909	0.171322	0.217875	0.00656714	0.0462508	0	0.0269241	0.0729927	0.102666	0.10644	0.113016
Otu59	0	0	0	0	0	0	0	0	0	0	0	0	0	0	0	0	0	0	0	0.00744879	0.0031125	0	0.0115627	0	0	0	0	0	0
Otu2405	0.0943456	0.0857055	0.0825219	0.0281268	0	0.0169205	0	0.0312647	0.177677	0.184758	0.0319727	0.00908183	0	0	0.0061885	0.0233064	0.146209	0.0288871	0.0094697	0.0223464	0.0140063	0	0	0.00386175	0	0.145985	0.0397417	0.0506855	0.0376719
Otu229	0.176112	0.0918274	0.0330087	0.0187512	0.083187	0.0423012	0.226501	0.187588	0.0403812	0.0846805	0.170521	0.236128	0.203226	0.405132	0.037131	0.0543816	0.0265834	0.281649	0.255682	0.841713	0.1494	0.048159	0.225473	0.0656497	0.0615408	0.193216	0.0463653	0.146988	0.158222
Otu5161	0	0.0122436	0.0412609	0	0.009243	0.0169205	0.0566251	0.0781616	0.032305	0.00769823	0	0	0	0.0675219	0	0	0	0.0144436	0	0.0372439	0	0	0	0	0.0115389	0.0171748	0	0.00760283	0.0226031
Otu1166	0	0.0367309	0.0165044	0.00937559	0.055458	0.00846024	0.0141563	0.0312647	0.0242287	0	0.0532879	0.00908183	0.0381049	0.0168805	0	0.0077688	0	0	0	0.0148976	0.00778125	0.0394028	0.0578135	0.208534	0.0846186	0	0.00662361	0.0380141	0.0376719
Otu2964	0.194981	0.410162	0.363096	0.0843803	0.073944	0.101523	0.0707814	0.0859778	0.12922	0.0769823	0.0426303	0.0454091	0.0762098	0	0	0.0233064	0.086396	0.115548	0.0094697	0.0297952	0.0171188	0.0284576	0.0520321	0.046341	0.25001	0.0987548	0.0596125	0.0532198	0.0791109
Otu223	0.320775	0.159167	0.297079	0.178136	0.055458	0.0846024	0.0141563	0.0156323	0.0403812	0.0307929	0.277097	0.163473	0.0508066	0.0168805	0	0.0077688	0.0664584	0.0288871	0.0094697	0.0223464	0.043575	0.0612933	0.0809389	0.30894	0.173084	0.188922	0.00662361	0.0937682	0.0339047
Otu1069	0.0188691	0.0183655	0.0825219	0	0.009243	0.0507614	0	0	0.0161525	0.00769823	0.0426303	0.054491	0	0	0.148524	0.233064	0.00664584	0	0	0.0148976	0	0	0.00578135	0.015447	0.0038463	0	0.00993542	0.0202742	0.0301375
Otu56	0.0188691	0.128558	0	0.40315	0	0.0676819	0	0	0	0	0.0213151	0.0181637	0.0127016	0	0	0	0.00664584	0	0	0	0.0031125	0	0	0	0	0	0	0.00253428	0
Otu1075	0.0125794	0.0122436	0.0495131	0.0375023	0	0	0	0.0156323	0.104991	0.0923788	0.0106576	0	0	0	0	0	0.0265834	0.00722178	0.0094697	0	0.00155625	0	0	0	0.0807723	0.0128811	0.0662361	0.00253428	0.501036
Otu138	1.85546	0.508111	0.288827	0.815676	0.258804	0.761421	0.240657	0.250117	0.0565337	0.0538876	0.575509	1.00808	0.431856	1.553	0.0928275	0.100994	0.305709	0.101105	0.539773	0.0670391	0.080925	0.0503481	0.132971	0.111991	0.107696	0.210391	0.0231826	0.0963025	0.0301375
Otu8488	0.0691867	0.0367309	0.0247566	0.0281268	0.009243	0.00846024	0	0	0.0161525	0.00769823	0.0639454	0.0272455	0	0	0	0	0.0199375	0.00722178	0	0	0.00155625	0	0	0	0.0076926	0	0	0.00253428	0.0113016
Otu1046	0.0817661	0.0367309	0.0660175	0.0281268	0.073944	0.0846024	0.0566251	0.0781616	0.0161525	0	0.0213151	0.127146	0.0254033	0.0675219	0.0061885	0	0.00664584	0.0361089	0.0094697	0.0595903	0.0342375	0.0678604	0.132971	0.046341	0.076926	0.0515243	0.0298063	0.0126714	0.0188359
Otu814	0.0062897	0.00612182	0.00825219	0.0187512	0.009243	0.0253807	0.155719	0.109426	0.0242287	0.0153965	0.0106576	0.0181637	0	0.0675219	0	0	0	0.00722178	0.217803	0.357542	0.0389063	0.00437809	0.0289067	0.0540645	0.0153852	0	0	0.0202742	0.0301375
Otu1724	0.0062897	0	0.0165044	0.00937559	0	0	0.0424689	0.046897	0.032305	0.0846805	0.0106576	0.00908183	0	0	0	0	0.0531667	0.108327	0.0094697	0	0.00778125	0.00875618	0	0.015447	0.0076926	0.0429369	0	0.0228085	0.0376719
Otu527	0.0440279	0	0.0247566	0.00937559	0	0.0169205	0.0283126	0	0.0161525	0	0.0319727	0.0635728	0.0127016	0.118163	0	0	0.0132917	0.0216653	0.0378788	0.0297952	0.00155625	0	0	0	0.0076926	0	0.016559	0	0
Otu7372	0.0125794	0.0122436	0.0165044	0.0468779	0	0	0	0	0	0.00769823	0.0106576	0	0	0	0	0.0233064	0.00664584	0	0	0	0	0	0	0	0	0.00429369	0	0	0.00753438
Otu642	0.0817661	0.110193	0.0412609	0.121883	0.027729	0.0338409	0.0707814	0.0781616	0.153449	0.200154	0.0532879	0.0817364	0	0.033761	0.074262	0.19422	0.172792	0.12277	0.0757576	0.0744879	0.0031125	0	0	0	0	0.0429369	0.00993542	0.0963025	0.0188359
Otu963	0	0.0183655	0.0165044	0	0.018486	0	0.0141563	0.0390808	0	0	0	0	0	0.0168805	0	0	0	0	0	0	0	0.00218905	0.00578135	0.413207	0.038463	0	0	0.0177399	0
Otu815	0.0188691	0.0244873	0.0330087	0.0375023	0	0.0338409	0	0.00781616	0.032305	0	0.0319727	0	0	0	0.049508	0.124301	0.00664584	0.00722178	0	0	0	0	0	0	0	0.00429369	0.00331181	0.0481512	0.00376719
Otu5916	0.0125794	0	0	0	0	0	0	0.00781616	0.0403812	0.0307929	0	0	0	0	0	0	0.0598126	0.0433307	0	0	0	0	0	0	0	0.00858738	0.00331181	0.0177399	0.0150688
Otu5591	0.0188691	0	0.0165044	0.0375023	0.009243	0	0	0	0.0484574	0.0230947	0.0426303	0.0181637	0.0127016	0	0.0185655	0.0233064	0.00664584	0.00722178	0.0094697	0.0223464	0.00466875	0.00218905	0	0.0540645	0.0653871	0.068699	0.00662361	0.0810968	0.0150688
Otu5298	0	0.0183655	0	0	0	0	0	0	0.0161525	0	0.0106576	0	0	0	0.0061885	0.0543816	0	0	0	0	0	0.00218905	0	0.0077235	0.0230778	0.0128811	0.00331181	0.027877	0
Otu10454	0.0251588	0	0	0.0562535	0	0	0	0	0.00807624	0	0	0	0	0	0.0061885	0.0077688	0	0	0	0	0	0	0	0	0	0	0	0.0126714	0.00753438
Otu4225	0	0	0	0	0	0	0	0	0	0	0	0	0	0	0	0	0	0.0361089	0	0.0297952	0	0.00875618	0	0	0	0.00429369	0	0.00253428	0
Otu3738	0.0440279	0.0244873	0.0577653	0.0187512	0	0	0.0141563	0	0.00807624	0.0384911	0.0106576	0	0	0	0	0.0077688	0.0398751	0	0	0.0148976	0.0031125	0.00218905	0	0	0.0192315	0.0257621	0.00331181	0.0380141	0.00376719
Otu60	0.0377382	0.00612182	0	0.00937559	0.009243	0	0.0141563	0	0	0	0	0	0	0	0	0	0	0	0	0	0.0513563	0.00437809	0	0	0.0115389	0	0.00331181	0	0.0150688
Otu2821	0.106925	0.0673401	0.0247566	0.0375023	0.018486	0.0338409	0	0	0	0	0.074603	0.0363273	0	0	0	0	0.0199375	0.0216653	0.0284091	0	0.006225	0.00875618	0.0231254	0.0347557	0.0192315	0.0386432	0	0	0
Otu1332	0.0251588	0.0550964	0.115531	0.0562535	0	0	0	0	0.0565337	0.0769823	0.0106576	0	0	0	0	0.0077688	0.0996876	0.00722178	0	0	0	0	0	0	0.0076926	0.0901675	0.0364299	0.0836311	0.0150688
Otu1671	0.0125794	0.0122436	0.0742697	0	0.573066	0.0507614	0	0	0	0	0	0	0.0508066	0	0	0	0	0	0	0	0.0108938	0.00218905	0.0578135	0.015447	0.0730797	0	0.00331181	0.0354799	0
Otu3711	0	0.0122436	0.00825219	0.00937559	0.009243	0	0	0	0.0242287	0.0461894	0	0	0	0	0	0	0.0132917	0.0216653	0	0.0372439	0	0.00218905	0.0115627	0	0.0038463	0.00858738	0.00662361	0.00253428	0
Otu393	0.113215	0.0367309	0.0330087	0.0468779	0.157131	0.0592217	0.0283126	0.0156323	0.00807624	0.0230947	0.181179	0.236128	0.0508066	0	0.037131	0.0233064	0.0132917	0.0433307	0.0094697	0.0372439	0.0155625	0.00437809	0	0	0	0.0171748	0.0231826	0.00506855	0.00376719
Otu3187	0	0	0	0	0	0	0	0	0	0	0	0	0	0	0	0	0	0	0	0.00744879	0	0	0	0	0	0	0.00331181	0.00506855	0
Otu287	0.226429	0.257117	0.156792	0.215638	0.101673	0.118443	0.283126	0.0312647	0.0565337	0.0538876	0.692742	0.44501	0.292138	0.151924	0.117582	0.0310752	0.0531667	0.245541	0.198864	0.938547	0.0404625	0.0306466	0.0635948	0.0424792	0.100004	0.107342	0.0231826	0.0709597	0.0263703
Otu1579	0.0943456	0.00612182	0.0907741	0.375023	0.064701	0.203046	0.0283126	0.0156323	0	0	0	0.0181637	0	0	0.0061885	0.038844	0	0	0.0094697	0	0	0	0	0.0193087	0.134621	0	0.0496771	0.0506855	0.0188359
Otu955	0.0188691	0.0489746	0.0330087	0.00937559	0.046215	0	0	0.00781616	0.0484574	0.0692841	0.0106576	0	0	0	0	0	0	0.00722178	0	0	0.0031125	0.00656714	0.00578135	0.0424792	0.076926	0.00429369	0.00331181	0.00253428	0.0113016
Otu716	0.0125794	0.0550964	0	0.0281268	0.018486	0	0	0.00781616	0.032305	0.00769823	0.0319727	0.0181637	0	0	0.0061885	0.0233064	0.00664584	0	0	0.00744879	0	0.00218905	0	0	0	0.0214684	0.00662361	0.0101371	0.0113016
Otu2337	0.062897	0.0489746	0.0330087	0	0	0	0.0141563	0	0.0484574	0.0692841	0.074603	0.00908183	0	0	0.0061885	0	0.0265834	0.064996	0	0.00744879	0.00778125	0	0	0	0.038463	0.0815801	0.00662361	0.0126714	0.0339047
Otu7562	0	0	0	0	0	0	0	0	0	0	0	0	0	0	0	0	0	0	0	0	0	0	0	0	0	0	0	0.00506855	0
Otu1198	0.0125794	0.0183655	0.0165044	0.0468779	0	0	0	0	0.032305	0.0461894	0.0213151	0	0.0127016	0	0	0.0155376	0	0	0	0.00744879	0.00155625	0	0	0	0.0115389	0.0343495	0.00993542	0.0633569	0.0226031
Otu97	0.113215	0.0612182	0.140287	0.00937559	1.20159	0.143824	0	0.883227	1.38911	0.100077	0.0426303	0.190718	0.0762098	0.168805	0.0185655	0.0543816	0	0.064996	0.0094697	0.0446927	0.0498	0.048159	0.225473	0.061788	0.846186	0.0815801	0.00331181	0	0.0150688
Otu516	0.0943456	0.189777	0.132035	0.543784	0.083187	0.135364	0.11325	0.0703455	0.266516	0.246343	0.287754	0.163473	0.127016	0.0675219	0.049508	0.0621504	0.51173	0.259984	0.0568182	0.163873	0.0264563	0.00437809	0.0115627	0.00386175	0.038463	0.120223	0	0.0810968	0.0414391
Otu1592	0.0440279	0.0244873	0.0247566	0.0468779	0.046215	0.0846024	0.0141563	0.0156323	0	0.00769823	0.0426303	0.0908183	0.101613	0.0168805	0.160901	0.0543816	0	0.0361089	0.0378788	0.0521415	0.00466875	0.0175124	0.0289067	0.0231705	0.038463	0.0171748	0	0.00506855	0.00376719
Otu315	0.0377382	0.0306091	0.165044	0.00937559	0.388206	0.0253807	0.0141563	0	0.0161525	0	0.106576	0.154391	0.317541	0	0.0185655	0.0077688	0	0.0361089	0	0.0521415	0.192975	0.126965	0.583916	0.22012	0.138467	0.0214684	0.00662361	0.0684255	0.0113016
Otu1090	0.0062897	0.0183655	0	0.0187512	0	0	0	0	0	0	0	0	0	0.0168805	0	0	0	0	0.0568182	0.0148976	0	0	0	0	0.0038463	0.00429369	0	0.00760283	0.00376719
Otu4536	0	0	0	0	0	0	0	0	0	0	0.0106576	0	0	0	0	0	0	0	0	0	0	0	0	0	0	0	0	0.00506855	0.00376719
Otu630	0.0062897	0.0428528	0.0165044	0.00937559	0.009243	0	0	0	0.0161525	0	0.0106576	0	0	0.033761	0	0	0.00664584	0.0433307	0	0	0	0	0	0.00386175	0	0.0128811	0.0827952	0	0.0226031
Otu6380	0.0125794	0	0	0.0843803	0	0.00846024	0.0141563	0.0234485	0.0646099	0.0615858	0.0213151	0	0.0127016	0.0168805	0.0061885	0.0310752	0.119625	0	0	0	0	0	0	0	0	0.00858738	0.00331181	0.0405484	0
Otu1138	0	0.0306091	0.0330087	0.00937559	0.055458	0.0169205	0.0141563	0.0312647	0.00807624	0.0230947	0	0	0.0889115	0.0168805	0	0	0	0.0144436	0	0	0.0140063	0.0175124	0.0520321	0.0270322	0.0884649	0.0429369	0	0.0304113	0.0828781
Otu809	0.62897	0.116315	0.222809	0.290643	0.027729	0.00846024	0	0.0234485	0.218058	0.230947	0.138548	0.0363273	0.0127016	0.0168805	0	0	0.538313	0	0	0	0.0171188	0.00875618	0	0.00386175	0	0.270502	0.0430535	0.0557541	0.0301375
Otu1305	0.0251588	0.00612182	0.0412609	0.00937559	0.055458	0.0423012	0.0283126	0	0	0.0230947	0	0.0363273	0.0127016	0.118163	0	0	0	0.0505525	0	0.0595903	0.00778125	0.00218905	0.00578135	0.231705	0.0269241	0.00858738	0	0.00253428	0
Otu186	0.0062897	0.348944	0.247566	0.0843803	0.129402	0.0761421	0.0283126	0.0234485	0.19383	0.0461894	0.0426303	0	0.0127016	0.118163	0.0061885	0	0.0199375	0.0505525	0.0284091	0.104283	0.0544688	0.146666	0.277505	0.289631	0.319243	0.137398	0.0331181	0.266099	0.489734
Otu2960	0.0251588	0.0428528	0.00825219	0.103131	0	0.0169205	0.0141563	0.0547131	0.0565337	0.0461894	0	0	0	0	0	0.0077688	0.0465209	0.0144436	0.0189394	0	0	0	0	0	0.0038463	0.0386432	0.00993542	0.00253428	0
Otu712	0.119504	0.0428528	0.0742697	0.0281268	0.018486	0.0253807	0.0707814	0.0156323	0.0565337	0.0153965	0.0639454	0.263373	0.0381049	0.0168805	0.0680735	0.038844	0.0265834	0.0866614	0.0473485	0.0372439	0.0031125	0.0131343	0.0346881	0	0.0115389	0.0386432	0	0.0126714	0
Otu762	0.20756	0.0734619	0.123783	0.0468779	0.027729	0.00846024	0.0283126	0.0312647	0.0565337	0.0384911	0.0213151	0.0272455	0.0381049	0.033761	0.0061885	0	0	0.0938832	0	0.0521415	0.0357938	0.04597	0.0520321	0.061788	0.130774	0.0601116	0.0231826	0.0126714	0.101714
Otu418	0.264168	0.214264	0.280574	0.0656291	0.09243	0.0846024	0.240657	0.523683	0.331126	0.153965	0.117233	0.0363273	0.0889115	0.101283	0.012377	0.0310752	0.139563	0.339424	0.0662879	0.0297952	0.0280125	0.0240795	0.017344	0.015447	0.192315	0.0987548	0.0529889	0.0836311	0.199661
Otu194	0.534625	0.0489746	0.0165044	0.0187512	0.147888	0.160745	0.0707814	0.125059	0.0484574	0.0461894	0.074603	0.426846	0.241331	0.185685	0.235163	0.038844	0.0797501	0.0866614	0.492424	0.0670391	0.0171188	0.00875618	0.0231254	0.0077235	0.0038463	0.0644053	0.0496771	0.0582883	0.0301375
Otu6005	0	0.0183655	0.0165044	0.00937559	0	0	0	0	0	0.00769823	0	0.0454091	0	0	0.012377	0.038844	0	0.0144436	0	0.0148976	0	0	0	0	0	0	0	0.0253428	0
Otu1711	0.0880559	0.00612182	0.0330087	0.0375023	0	0.00846024	0	0	0.00807624	0	0.0852606	0.0726546	0.0762098	0	0	0	0	0	0	0	0	0.00875618	0	0	0	0	0	0	0
Otu3736	0.0440279	0.116315	0.0990262	0.0187512	0.009243	0.0338409	0.0424689	0.109426	0.0403812	0.00769823	0	0.00908183	0	0.0168805	0.0185655	0.0077688	0.0265834	0.0216653	0	0.00744879	0.00778125	0.00875618	0.00578135	0.0231705	0.0807723	0.0128811	0	0.0253428	0.0113016
Otu3860	0.0188691	0.0183655	0.0495131	0	0.018486	0	0.0141563	0	0.032305	0.0153965	0.0106576	0	0	0	0	0	0.00664584	0.00722178	0	0.00744879	0	0	0	0.00386175	0.0076926	0	0.00662361	0.0836311	0.0188359
Otu3619	0	0	0.0165044	0.0281268	0	0	0	0	0.0161525	0.0230947	0	0	0	0	0	0	0.0132917	0.00722178	0	0	0.00466875	0	0	0	0	0.0300558	0.00331181	0.00253428	0
Otu155	0.0440279	0.299969	0.495131	0.112507	0.295776	0.0592217	0.099094	0.140691	0.226135	0.169361	0.0426303	0.0363273	0.0127016	0	0	0.0233064	0	0.194988	0.0852273	0.0893855	0.0778125	0.179502	0.358444	0.903649	1.28466	0.717046	0.255009	0.152057	1.00584
Otu727	0.0440279	0.0612182	0.140287	0.00937559	0.27729	0	0.0283126	0.0390808	0.032305	0.0153965	0.0106576	0	0.0381049	0	0	0	0	0.0505525	0.0378788	0.0297952	0.0217875	0.00656714	0.0115627	0.447963	0.211547	0.0214684	0.00662361	0.0582883	0.0941797
Otu2968	0.0125794	0	0	0	0	0	0	0	0.0161525	0	0	0	0	0	0	0	0	0	0	0	0.0762563	0.00875618	0.0520321	0.0502027	0.0153852	0.0257621	0	0.00506855	0
Otu3451	0	0	0.00825219	0.00937559	0	0.00846024	0	0	0	0	0	0	0	0	0	0	0.00664584	0.0361089	0	0	0.0093375	0	0	0	0	0	0	0.00506855	0
Otu201	0.144663	0.195898	0.1898	0.187512	0.027729	0.0169205	0.0141563	0.0156323	0.32305	0.300231	0.149206	0.0363273	0	0	0.0309425	0.310752	0.319	0.00722178	0.0189394	0.0148976	0.01245	0.00218905	0	0.0077235	0.0076926	0.0944611	0.0264945	0.230619	0.0904125
Otu1816	0.0062897	0.0122436	0.0165044	0.00937559	0.018486	0	0	0	0.0161525	0	0	0	0	0	0.0061885	0.0621504	0	0	0	0	0	0.00218905	0	0.0077235	0.0038463	0.00858738	0	0.0101371	0.00753438
Otu3254	0.0188691	0.00612182	0.00825219	0.0468779	0	0.00846024	0	0	0	0	0.0106576	0	0	0	0	0.0077688	0	0	0	0	0	0	0	0	0.0038463	0.00858738	0	0	0
Otu1846	0.0062897	0.0367309	0.0165044	0.00937559	0	0	0	0.0234485	0	0.00769823	0.0639454	0.0272455	0	0	0.0061885	0	0.0199375	0.0722178	0	0.00744879	0	0	0	0	0	0.00429369	0	0.00506855	0
Otu4333	0.270457	0.0367309	0.0577653	0.0562535	0.009243	0.00846024	0	0	0.0161525	0.0153965	0.0426303	0.0363273	0	0.033761	0	0	0	0.0144436	0	0	0.00466875	0	0	0.00386175	0	0.0386432	0.00331181	0.0177399	0
Otu1415	0.0377382	0.0550964	0.00825219	0.0750047	0	0	0	0	0.113067	0.0692841	0.0213151	0	0	0	0.0061885	0.0155376	0.212667	0.00722178	0	0	0.0031125	0	0	0	0.0076926	0.0729927	0.00662361	0.0658912	0.0414391
Otu7260	0.0188691	0.0122436	0.00825219	0	0	0	0	0	0	0	0.0106576	0	0	0	0	0	0.0132917	0.0144436	0	0	0.00466875	0.00437809	0	0	0	0	0.00662361	0	0.00376719
Otu1763	0.0251588	0.0367309	0.0165044	0.0187512	0.018486	0	0	0.0859778	0.0242287	0	0	0.00908183	0	0	0	0.0077688	0	0	0	0	0.00778125	0.0240795	0.0115627	0.030894	0.0730797	0.0171748	0	0.00760283	0.0150688
Otu6171	0.0377382	0.128558	0	0.0843803	0	0	0.0283126	0.0312647	0.0403812	0.153965	0	0.00908183	0	0.0168805	0	0.0155376	0.0531667	0.0433307	0.0473485	0.0372439	0.0031125	0.00218905	0	0	0.0076926	0.0815801	0.00993542	0.027877	0.0226031
Otu3794	0.0566073	0.0183655	0.0412609	0	0	0	0	0.00781616	0.00807624	0.0384911	0.0213151	0.0363273	0	0	0	0.0543816	0.0332292	0	0	0	0	0	0	0.00386175	0.0307704	0.0128811	0	0.0430827	0.00753438
Otu386	0.157243	0.13468	0.0907741	0.121883	0.157131	0.0846024	0.127407	0.148507	0.0807624	0.0230947	0.0852606	0.181637	0.0254033	0.0506415	0.024754	0.038844	0.0332292	0.216653	0.0378788	0.0744879	0.0715875	0.105074	0.294849	0.17764	0.180776	0.137398	0.0496771	0.0532198	0.0866453
Otu7701	0.251588	0.104071	0.0825219	0.0281268	0.036972	0.0592217	0.0141563	0.0156323	0.0161525	0.0230947	0.0106576	0.0272455	0.0381049	0	0	0	0	0.0433307	0.0094697	0.00744879	0.018675	0.00656714	0.00578135	0.0270322	0.0076926	0.0429369	0.00662361	0.00506855	0
Otu6896	0	0	0.0330087	0	0	0	0	0	0	0	0	0	0	0	0	0	0	0	0	0	0	0	0	0	0	0	0	0	0
Otu1396	0.0314485	0.0244873	0.0412609	0.0468779	0.055458	0.0253807	0.0141563	0	0.0403812	0.00769823	0.181179	0.00908183	0.0254033	0.033761	0.024754	0.0543816	0.00664584	0.0216653	0.0662879	0.0372439	0.00155625	0.00218905	0	0.0115852	0.0576945	0.068699	0.016559	0.0228085	0.060275
Otu646	0.0062897	0.0122436	0	0	0	0.00846024	0	0	0.0161525	0.00769823	0	0	0	0	0	0	0	0	0.0094697	0.00744879	0.00155625	0	0	0	0	0.0300558	0.00331181	0.0304113	0.00376719
Otu8076	0.0125794	0.0367309	0.0165044	0.0187512	0	0.00846024	0	0	0.0242287	0.00769823	0	0.00908183	0	0.033761	0	0	0.0265834	0.0144436	0	0.0223464	0	0	0	0	0.0115389	0.0343495	0.00331181	0	0.00376719
Otu9585	0.0440279	0.116315	0.0495131	0.121883	0	0.00846024	0	0.0312647	0.032305	0.0769823	0.0106576	0	0	0	0	0.0077688	0.0797501	0	0.0094697	0	0.00155625	0	0.00578135	0	0.0038463	0.124517	0.016559	0.00760283	0
Otu392	0.0062897	0	0.00825219	0	0	0	0	0	0	0	0.0213151	0	0	0	0	0	0	0	0	0	0	0	0	0	0	0.00858738	0	0.0304113	0.00753438
Otu4977	0	0	0	0	0	0	0	0	0.00807624	0.00769823	0	0	0	0	0	0	0	0	0	0	0.00155625	0	0	0	0	0	0	0.00253428	0
Otu2024	0	0.0122436	0.173296	0.0187512	0	0	0.0141563	0	0.161525	0.0307929	0.0106576	0	0	0	0.037131	0.0466128	0.00664584	0.0505525	0	0.00744879	0	0	0	0.139023	0.119235	0	0	0.0126714	0.0828781
Otu486	0.0566073	0.0673401	0.165044	0.00937559	0.499122	0.101523	0.198188	0.26575	0.121144	0.0615858	0.0959181	0.118064	0.0381049	0.506415	0.012377	0	0.0132917	0.144436	0.369318	0.342644	0.0233438	0.0197014	0.185003	0.119714	0.200008	0.0515243	0.00993542	0.139385	0.0791109
Otu5450	0	0	0	0.0656291	0	0.00846024	0	0	0	0.0153965	0	0.00908183	0	0.0168805	0.0185655	0.0155376	0.00664584	0	0	0	0	0	0	0	0	0.00858738	0	0.00760283	0.00376719
Otu788	0	0.128558	0	0	0	0.00846024	0	0.00781616	0.306897	0.0384911	0.0106576	0	0	0	0	0	0.00664584	0.00722178	0	0	0	0.00437809	0.0289067	0.030894	0.0653871	0.0214684	0	0	0.410623
Otu1303	0.100635	0.0122436	0.0577653	0.0281268	0	0.0169205	0	0	0.00807624	0.00769823	0.149206	0.0363273	0.0127016	0.0168805	0.0061885	0.0077688	0.0531667	0.0361089	0	0.00744879	0.0295688	0.00656714	0.00578135	0	0.0038463	0.0171748	0	0.0152057	0.00753438
Otu2642	0.0062897	0.0244873	0	0	0	0	0	0.0156323	0.00807624	0	0.0106576	0	0	0	0	0	0	0	0	0.0223464	0.0031125	0.00218905	0.017344	0.139023	0.0346167	0.00429369	0.00993542	0.00760283	0.0113016
Otu5439	0.371093	0.0183655	0.00825219	0.0468779	0	0	0	0	0.00807624	0.0307929	0	0.00908183	0	0	0	0.0077688	0.0332292	0.00722178	0.0189394	0	0	0	0	0.0077235	0	0.0128811	0	0.0126714	0
Otu2891	0.0251588	0.0306091	0.00825219	0.0843803	0	0.0169205	0	0	0	0.0153965	0.0639454	0.0363273	0	0	0.0185655	0.0310752	0.0265834	0.0288871	0	0.00744879	0	0	0	0	0.0115389	0	0	0.027877	0.0188359
Otu806	0	0	0	0	0.009243	0.00846024	0	0.0547131	0	0.00769823	0	0.00908183	0.0127016	0	0.37131	0.489434	0.0598126	0.00722178	0	0.0148976	0	0	0	0.00386175	0	0	0	0	0
Otu948	0.132084	0.0244873	0.0330087	0	0.009243	0.0338409	0	0.0234485	0.0242287	0.00769823	0.0213151	0.0635728	0.0381049	0	0.0185655	0.0077688	0.0332292	0.0288871	0	0.00744879	0.0108938	0.0131343	0.0115627	0.0115852	0.0115389	0.00429369	0	0.0101371	0.0339047
Otu695	0.0880559	0.318335	0.0247566	0.243765	0.018486	0.160745	0.467157	0.257933	0.234211	0.26174	0	0.0181637	0	0.219446	0	0.0699192	0.192729	0.137214	0.198864	0	0.00778125	0.00656714	0.0115627	0.0231705	0.203854	0.0343495	0.0231826	0.0582883	0.060275
Otu2664	0	0.0183655	0.00825219	0.00937559	0	0	0	0	0	0	0.0319727	0.00908183	0	0	0.0061885	0	0	0.00722178	0	0	0	0	0	0	0	0	0	0.00760283	0
Otu485	0.0125794	0	0.00825219	0.0187512	0.083187	0	0	0	0.0242287	0.00769823	0.0106576	0.308782	0.0508066	0	0	0	0	0.00722178	0	0.0372439	0.0140063	0.00656714	0.017344	0.610156	0.796184	0.00858738	0.00662361	0.0937682	0.0376719
Otu4503	0	0.00612182	0	0	0	0	0	0	0.00807624	0	0.0106576	0	0	0	0	0	0	0	0	0	0	0	0	0	0	0.00429369	0.00331181	0	0
Otu323	0.0251588	0.0734619	0.00825219	0.0656291	0.046215	0.0169205	0.0283126	0.0156323	0.0161525	0.0538876	0	0	0	0.0168805	0	0	0.0199375	0.0938832	0.0189394	0.0372439	0.0280125	0.0372138	0.0693762	0.115852	0.153852	0.0386432	0.0331181	0.0152057	0.135619
Otu359	0.0691867	0.0306091	0.0330087	0.00937559	0.055458	0.00846024	0.0283126	0	0.00807624	0.0153965	0.0319727	0.0999001	0.0254033	0.033761	0.0309425	0.0077688	0.0398751	0.0433307	0.0189394	0.104283	0.00778125	0.00218905	0	0	0.0115389	0.0300558	0.00331181	0.00760283	0.0226031
Otu5581	0.0377382	0.0428528	0.0165044	0.0281268	0	0	0	0.00781616	0	0	0.0213151	0	0	0.033761	0.0061885	0.0077688	0.0199375	0.0144436	0	0.00744879	0.0031125	0	0	0.00386175	0	0.0343495	0	0.00253428	0
Otu1289	0	0.0122436	0.0165044	0	0	0	0.0141563	0	0	0	0	0	0	0	0.0061885	0.0155376	0	0	0	0	0	0	0	0	0	0	0	0.00760283	0
Otu2529	0.22014	0.0673401	0.0330087	0.0468779	0.009243	0.00846024	0.0141563	0.0234485	0.0726862	0.0461894	0	0.00908183	0	0.0168805	0	0	0.0731043	0.0216653	0.0094697	0.00744879	0.0155625	0.0131343	0	0	0	0.0729927	0.00331181	0.045617	0.0226031
Otu901	0.144663	0.122436	0.0907741	0.0375023	0.055458	0.0338409	0.0141563	0	0.0888386	0.123172	0.138548	0.0363273	0	0	0.148524	0.435053	0.112979	0.166101	0.0189394	0.0893855	0.00155625	0.00875618	0	0.0115852	0.0307704	0.128811	0.0298063	0.0481512	0.0414391
Otu320	0.239009	0.0918274	0.173296	0.103131	0.203346	0.296108	0.198188	0.492418	0.0969149	0.123172	0.0532879	0.0908183	0.114315	0.202566	0.012377	0.0155376	0.0199375	0.281649	0.227273	0.253259	0.0778125	0.0809947	0.398913	0.223981	0.576945	0.124517	0.016559	0.0329456	0.0678094
Otu244	0.0062897	0.0428528	0.0247566	0.150009	0.305019	0.0592217	0.11325	0.20322	0.0565337	0.0307929	0.0319727	0.054491	0.127016	0.0168805	0.0309425	0.0077688	0	0.0361089	0.0378788	0.0744879	0.031125	0.142288	1.25455	0.305078	0.276934	0.601116	0.0397417	0.342127	0.406856
Otu1515	0.0062897	0.0489746	0.0577653	0.103131	0.018486	0	0.0849377	0	0.0242287	0.0769823	0.0959181	0.0454091	0	0.0168805	0.0433195	0.0077688	0.0265834	0.216653	0.104167	0.0521415	0.0217875	0	0	0	0	0.188922	0.00331181	0.0481512	0.0113016
Otu4989	0.062897	0.0244873	0.0330087	0.131258	0	0.0338409	0.0141563	0	0.121144	0.107775	0.0319727	0.0272455	0	0	0.012377	0.0077688	0.192729	0.064996	0	0.0297952	0	0	0.00578135	0	0.0038463	0.0515243	0	0.101371	0.0150688
Otu2906	0.0062897	0.0122436	0	0	0	0	0	0	0.0242287	0.0230947	0.0106576	0.0272455	0	0	0	0	0.00664584	0	0.0094697	0.0297952	0.006225	0.00437809	0.0289067	0	0.0115389	0.0171748	0	0.00760283	0.00376719
Otu9458	0.0817661	0.0122436	0.0907741	0.0187512	0	0	0	0.00781616	0.032305	0.0307929	0.0213151	0.00908183	0	0	0	0	0.0465209	0.00722178	0	0.00744879	0	0.00218905	0	0	0.0153852	0	0.00662361	0.0152057	0.0113016
Otu3675	0.0314485	0.0489746	0.0330087	0.121883	0	0.0338409	0	0.00781616	0.185754	0.184758	0.0852606	0.00908183	0	0	0	0	0.0996876	0	0	0.0223464	0.00466875	0	0	0	0	0.0300558	0.00331181	0.0988368	0.00376719
Otu1601	0	0.0306091	0.0660175	0.0562535	0	0.00846024	0	0	0.0646099	0.0153965	0.0639454	0.0181637	0	0	0	0	0.0930418	0.0144436	0	0.00744879	0.00466875	0	0	0	0.0230778	0.0171748	0	0.0126714	0.00753438
Otu351	0	0.00612182	0	0	0.036972	0	0.0566251	0.0156323	0.032305	0.0153965	0	0	0	0	0.0433195	0.0155376	0.00664584	0	0	0.00744879	0	0	0	0	0	0	0.0198708	0.00760283	0.0301375
Otu4718	0	0.00612182	0	0.0562535	0	0	0	0	0.00807624	0.0153965	0	0	0	0	0	0	0	0	0	0	0	0	0	0	0	0.00858738	0	0.00506855	0.00753438
Otu504	0.0062897	0.0122436	0.00825219	0	0	0	0	0	0.00807624	0	0	0	0	0	0	0	0	0	0	0	0	0	0	0.0115852	0.0038463	0	0	0	0.00753438
Otu1156	0.0377382	0.0612182	0.0825219	0.0750047	0	0	0	0	0.137296	0.184758	0.0532879	0.00908183	0.0254033	0	0.0061885	0.0077688	0.0731043	0.064996	0	0.0446927	0.0093375	0	0.00578135	0	0.0115389	0.0214684	0	0.0228085	0.00376719
Otu880	0.0440279	0.0367309	0.321835	0.0750047	0.073944	0.0423012	0	0.0312647	0.0484574	0.0153965	0.0852606	0	0.0254033	0.0506415	0.074262	0.178682	0.00664584	0.0288871	0	0.0223464	0.0217875	0.0197014	0.00578135	0.139023	0.0461556	0.0171748	0.0231826	0.10644	0.0414391
Otu1099	0.0314485	0.0428528	0.0742697	0.0843803	0	0	0	0	0.032305	0.0307929	0.0213151	0	0	0	0	0	0.126271	0	0	0	0.00155625	0	0	0	0	0	0	0.00760283	0
Otu882	0	0.0550964	0.0165044	0.0937559	0	0.00846024	0.0141563	0	0.12922	0.0461894	0.0319727	0	0	0	0.012377	0.116532	0.206021	0.00722178	0	0	0	0	0	0	0	0	0	0.0709597	0.0113016
Otu637	0.0503176	0.214264	0.0825219	0.103131	0.073944	0.152284	0.184032	0.0703455	0.0726862	0.0461894	0.0319727	0.0272455	0.0381049	0.0844024	0.0061885	0.0077688	0.0199375	0.0361089	0.0284091	0.0372439	0.031125	0.0415919	0.0520321	0.0656497	0.28078	0.0128811	0.00331181	0.0304113	0.128084
Otu1526	0	0.00612182	0.00825219	0	0.018486	0.0253807	0	0	0	0	0	0	0	0	0.284671	0.100994	0.00664584	0	0	0	0	0	0	0.015447	0.0153852	0	0	0	0
Otu5430	0.0062897	0.0183655	0.00825219	0.0562535	0	0	0.0283126	0	0.0161525	0.0230947	0.0213151	0	0	0	0	0	0.0132917	0	0	0	0	0	0	0	0	0	0	0.00253428	0
Otu3481	0.0188691	0.0734619	0	0.0375023	0	0.00846024	0.0566251	0.0547131	0.0888386	0.0923788	0	0	0	0	0	0.038844	0.0731043	0	0	0.00744879	0	0	0	0	0	0.0128811	0.00662361	0.0126714	0
Otu4911	0	0.0183655	0	0.0656291	0	0	0	0	0.0161525	0.0384911	0	0	0	0	0	0	0.0265834	0	0	0	0	0	0	0	0	0	0	0.0101371	0
Otu4120	0	0	0	0	0	0	0	0	0	0.00769823	0	0.00908183	0	0	0	0	0	0	0	0	0	0	0	0	0	0	0	0	0
Otu412	0.0062897	0.0122436	0	0.00937559	0.009243	0.0761421	0	0.00781616	0	0	0.0106576	0.0272455	0.0254033	0	0.0309425	0	0	0	0.0094697	0.0223464	0	0	0	0.0115852	0.0115389	0	0.00331181	0	0
Otu484	0.257878	0.00612182	0.346592	0.00937559	0.767169	1.68359	0.141563	0.164139	0.0403812	0.0615858	0	0.0454091	0.114315	0.0506415	0.136147	0.0077688	0	0	0.0568182	0.134078	0.006225	0.00875618	0.104064	0.046341	0.0038463	0	0.016559	0.243291	0.116783
Otu1315	0.0691867	0.0183655	0.0247566	0	0.110916	0.0846024	0.0283126	0	0.00807624	0.0230947	0.0639454	0.0181637	0.0127016	0.0168805	0.0185655	0.0233064	0	0.0144436	0.0284091	0.0148976	0.0155625	0.00437809	0.00578135	0.030894	0.0269241	0.0300558	0.0198708	0.0836311	0.0188359
Otu1493	0.119504	0.0979492	0.222809	0.206263	0	0	0	0	0.12922	0.284834	0.213151	0.00908183	0.0254033	0	0.0061885	0	0.225959	0.0722178	0	0.0148976	0.0171188	0.00437809	0.00578135	0.00386175	0.0269241	0.227565	0.0132472	0.0963025	0.0188359
Otu607	0.119504	0.00612182	0.00825219	0.00937559	0.009243	0	0	0.0312647	0.00807624	0	0	0.054491	0	0.033761	0.012377	0	0.00664584	0.0361089	0.350379	0.0446927	0.00155625	0.0197014	0.0404694	0.00386175	0	0.0901675	0.0198708	0.00760283	0
Otu144	0	0.0244873	0.0825219	0	0.64701	0.0169205	0.353907	0.140691	0.169601	0.00769823	0.074603	0.0363273	0.0381049	0	0	0	0.00664584	0	0.0662879	0.00744879	0.0264563	0.0831837	0.0982829	0.104267	0.0653871	0.201803	0.0529889	1.19364	1.92127
Otu6683	0	0	0	0	0	0	0	0	0	0	0	0	0	0	0	0	0	0	0	0	0	0	0	0.0077235	0	0	0	0	0
Otu1330	0	0.0183655	0.115531	0	0	0	0	0	0	0	0.0106576	0	0	0	0.012377	0.0854568	0.00664584	0.0144436	0	0.00744879	0	0	0	0	0.0038463	0	0.0132472	0.0101371	0
Otu292	0.0503176	0.232629	0.495131	0.140634	0.129402	0.0169205	0	0.00781616	0.0726862	0.0769823	0.0852606	0	0	0	0.0061885	0.038844	0.0132917	0.0433307	0	0.0148976	0.0108938	0.0350247	0.0520321	0.614018	0.696181	0.0386432	0.0264945	0.286373	0.0828781
Otu349	0.0377382	0.0550964	0.0577653	0.00937559	0.120159	0.482234	0.127407	0.0703455	0.00807624	0.0230947	0.106576	0.163473	1.01613	0.118163	0.154713	0.0310752	0.0265834	0.0577742	0.142045	0.260708	0	0	0.0231254	0.0077235	0	0.0343495	0	0.0177399	0.0150688
Otu8075	0	0	0.00825219	0	0	0	0	0	0	0.00769823	0	0	0	0	0	0	0	0.0288871	0	0	0	0	0	0	0	0	0	0	0
Otu1533	0	0	0	0.0656291	0	0	0	0	0	0	0	0	0	0	0	0	0	0	0	0	0	0	0	0	0	0	0	0	0
Otu9202	0	0	0	0.0187512	0	0	0	0.00781616	0	0	0	0	0	0	0	0	0.0199375	0.0144436	0	0	0	0	0	0	0	0.0429369	0.016559	0.00760283	0.0113016
Otu7318	0	0	0.0247566	0	0.018486	0	0	0	0.00807624	0.00769823	0.0639454	0.0272455	0	0.0506415	0	0.0077688	0	0	0	0	0.00155625	0	0	0.00386175	0	0	0	0.0101371	0.00376719
Otu2760	0.0125794	0.0122436	0.0165044	0	0.147888	0	0	0.00781616	0	0.0230947	0	0	0	0.219446	0	0	0	0	0	0	0	0.00875618	0.017344	0.0695115	0.0269241	0	0.0132472	0.00760283	0.0150688
Otu653	0	0.00612182	0.00825219	0	0	0	0	0	0.00807624	0.0307929	0	0	0	0	0	0.0077688	0.00664584	0	0	0	0	0	0	0	0	0.00429369	0	0.0126714	0
Otu2058	0	0	0	0.00937559	0	0.0507614	0.0283126	0	0	0	0.074603	0.054491	0.0127016	0	0.16709	0	0	0	0	0.290503	0	0	0	0	0	0	0.00331181	0.0152057	0
Otu572	0.0251588	0.153046	0.0412609	0.0656291	0.203346	0.0253807	0.0566251	0.109426	0.0403812	0.0230947	0	0.054491	0.0762098	0	0.0185655	0.0077688	0.0132917	0.0216653	0.179924	0.0744879	0.00155625	0.0109452	0.0115627	0.108129	0.273087	0.0386432	0.0198708	0.00253428	0.00753438
Otu539	0	0	0	0	0	0	0.0424689	0.00781616	0.0161525	0	0.0106576	0.0454091	0	0	0	0.038844	0.00664584	0	0	0	0	0	0	0	0	0	0	0	0.00376719
Otu1331	0	0.0122436	0.00825219	0.0562535	0	0	0.0141563	0.046897	0.0726862	0.0384911	0.0106576	0.0181637	0	0	0.012377	0.0310752	0.106333	0	0	0	0	0	0	0	0	0	0	0.0329456	0.00376719
Otu3758	0.0566073	0.0183655	0.0495131	0.0562535	0	0.0253807	0	0.00781616	0	0	0.0106576	0	0.0127016	0	0.0061885	0.038844	0.0132917	0	0	0	0.006225	0.00437809	0.00578135	0.00386175	0.0038463	0.00429369	0.00662361	0.00253428	0.0113016
Otu2023	0	0	0	0.00937559	0	0.0169205	0	0	0	0	0	0	0	0	0.12377	0.0233064	0	0	0	0	0	0	0	0	0	0	0	0	0
Otu4587	0	0.0122436	0.0412609	0.00937559	0	0	0	0	0.0484574	0.0307929	0	0	0	0	0	0	0.0664584	0	0	0	0	0	0	0	0	0.00858738	0	0.00760283	0.00376719
Otu665	0	0	0	0	0	0	0	0	0	0	0	0	0	0	0.0061885	0.0233064	0	0	0	0	0	0	0	0	0	0	0.00662361	0	0.00753438
Otu1597	0.0188691	0.0244873	0.00825219	0	0.009243	0	0	0	0	0	0.0213151	0.00908183	0.0127016	0	0.0061885	0	0	0	0	0	0	0	0	0	0	0	0.00331181	0.00253428	0
Otu1290	0.0188691	0.0428528	0.0495131	0.0656291	0.009243	0.0253807	0.0141563	0	0.0726862	0.00769823	0.0106576	0	0	0	0.148524	0.225295	0.0465209	0.0216653	0	0.0148976	0	0.00656714	0.00578135	0.0115852	0.0153852	0.0858738	0.0264945	0.0405484	0.0113016
Otu3650	0.0125794	0.00612182	0.0495131	0	0.027729	0.0169205	0.0566251	0.00781616	0.00807624	0.00769823	0.0106576	0.00908183	0	0	0.024754	0.0310752	0.00664584	0.064996	0.0189394	0.0372439	0.0031125	0.00656714	0	0.0077235	0.0192315	0.00858738	0	0.0329456	0.0113016
Otu3465	0	0.0244873	0	0.0187512	0	0.00846024	0.0141563	0.0547131	0.00807624	0	0.0106576	0	0	0	0.0185655	0.0155376	0	0.00722178	0	0.00744879	0	0.0175124	0.0462508	0	0.0307704	0.0171748	0.00993542	0.00253428	0.131852
Otu3115	0.0188691	0.0244873	0.0165044	0.00937559	0	0.0507614	0.0283126	0.00781616	0.0646099	0.0461894	0.202494	0.0454091	0	0	0.037131	0.201989	0.0465209	0.0433307	0	0.0595903	0	0	0	0.0077235	0	0.00858738	0	0.0177399	0.0376719
Otu475	0.0377382	0.177533	0.00825219	0.0187512	0.009243	0.0169205	0.11325	0.187588	0.0484574	0.0230947	0	0.00908183	0.0127016	0.0506415	0	0	0	0.0216653	0	0	0.0155625	0.0415919	0.0635948	0.030894	0.28078	0.0128811	0.0264945	0.00506855	0.060275
Otu2916	0.0062897	0.0550964	0.0660175	0.0281268	0.027729	0	0.0141563	0.0234485	0.0484574	0.0307929	0.0106576	0.0181637	0	0	0.0061885	0.0155376	0.00664584	0.00722178	0.0189394	0.00744879	0.00778125	0.00437809	0.0115627	0.00386175	0.0192315	0.0300558	0.00331181	0.0228085	0.0226031
Otu537	0	0	0	0	0	0	0	0	0	0	0	0	0	0	0.0185655	0	0	0	0	0	0.00155625	0	0.00578135	0.00386175	0	0	0	0	0
Otu383	0	0	0.0247566	0.0375023	0	0.00846024	0.0141563	0	0.0161525	0	0.0106576	0	0	0	0.0185655	0	0.00664584	0	0	0	0.018675	0.00875618	0.0115627	0.625603	0.346167	0	0	0.245825	0.00376719
Otu2196	0	0.0550964	0.0577653	0	0	0.0253807	0.0141563	0.0312647	0.0242287	0.0307929	0	0.0181637	0	0	0	0.0077688	0.00664584	0.0722178	0	0.0148976	0.0093375	0.00218905	0	0.0077235	0.0576945	0.00858738	0.00331181	0.00253428	0
Otu728	0.0251588	0.0122436	0.0412609	0	0.036972	0.00846024	0.0141563	0.00781616	0.0242287	0.00769823	0.0959181	0.127146	0.266734	0.033761	0.012377	0.0077688	0.0132917	0.00722178	0	0.0372439	0.0108938	0.0109452	0.0751575	0.00386175	0.0038463	0.0214684	0	0.0354799	0.00753438
Otu10135	0.0314485	0.0367309	0.115531	0.0187512	0.009243	0	0.0849377	0.0312647	0.0403812	0.0923788	0	0	0.0127016	0	0	0	0.0398751	0.0288871	0.0189394	0.0446927	0.0357938	0.00875618	0.00578135	0.015447	0.0346167	0.068699	0	0.00253428	0.0150688
Otu2097	0.0125794	0.0183655	0.0165044	0	0	0	0	0.0156323	0.0161525	0.0307929	0	0	0	0	0	0.0077688	0.00664584	0.0288871	0	0.00744879	0.00155625	0	0	0	0.0076926	0.00429369	0	0.0126714	0.0226031
Otu6098	0.0251588	0.0122436	0.0330087	0.0187512	0	0	0	0	0.0242287	0.00769823	0	0	0	0	0	0.0155376	0.0199375	0	0.0189394	0	0	0	0	0	0	0.0214684	0	0.00506855	0.0263703
Otu364	0.0503176	0.0244873	0.0495131	0.0375023	0.046215	0.0169205	0.11325	0.0547131	0.0484574	0.0153965	0.202494	0.108982	0.0889115	0.0844024	0.154713	0.0233064	0.0465209	0.0505525	0.113636	0.0446927	0.0249	0.00437809	0.00578135	0	0.0192315	0.0343495	0.00331181	0.0532198	0.0452063
Otu371	0.201271	0.318335	0.173296	0.412526	0.073944	0.194585	0.240657	0.117242	0.177677	0.123172	0.341042	0.163473	0.0381049	0.0844024	0.142336	0.124301	0.112979	0.433307	0.0473485	0.67784	0.043575	0.0131343	0.0462508	0.0270322	0.0423093	0.0815801	0.016559	0.0709597	0.0263703
Otu3849	0.0188691	0	0.0165044	0.0656291	0	0	0	0	0.0565337	0.00769823	0.0319727	0	0.0127016	0	0	0.0077688	0.0265834	0.00722178	0.0189394	0	0.00466875	0.00218905	0	0	0	0.0515243	0	0.0101371	0.00753438
Otu730	0.0125794	0.0122436	0.0330087	0.0281268	0	0	0	0	0.0807624	0.0307929	0.0106576	0	0	0	0.012377	0.108763	0.119625	0	0	0	0.00155625	0	0	0	0.0115389	0.0171748	0.00993542	0.149522	0.0113016
Otu538	0	0	0	0	0	0	0	0	0	0.0307929	0	0	0	0	0	0	0	0	0	0	0	0	0	0	0	0	0.00662361	0	0.0640422
Otu3772	0.0125794	0	0.0165044	0.00937559	0	0	0	0.00781616	0	0.0307929	0	0	0	0.0168805	0	0	0.0132917	0.00722178	0	0	0.006225	0	0	0.00386175	0.0076926	0	0	0.0101371	0.0188359
Otu296	0.113215	0.214264	0.0660175	0.150009	0	0.143824	0.268969	0.242301	0.266516	0.177059	0.117233	0	0	0.0506415	0.0061885	0	0.0531667	0.0866614	0.0757576	0.0968343	0.043575	0	0.00578135	0.0270322	0.0576945	0.0987548	0.0198708	0.0152057	0.0715766
Otu575	0.0125794	0.0795837	0.148539	0.0468779	0	0	0	0.00781616	0.0484574	0.0538876	0.0426303	0	0	0	0.012377	0.170914	0.0531667	0	0	0	0.00155625	0	0	0.015447	0	0.0171748	0.00662361	0.0405484	0.0263703
Otu1873	0	0.00612182	0.0165044	0.0187512	0.055458	0.0592217	0.169875	0.093794	0.0726862	0.0538876	0.0852606	0.0908183	0.165121	0.0168805	0.49508	0.155376	0.0731043	0.137214	0.151515	0.394786	0	0	0.00578135	0	0.0076926	0.0386432	0.00331181	0.0202742	0.00753438
Otu456	0.0880559	0.195898	0.222809	0.281268	0.018486	0.0169205	0.0141563	0.0234485	0.274592	0.0846805	0.202494	0.0272455	0	0	0.024754	0.0155376	0.292417	0.0577742	0.0378788	0.0297952	0.00155625	0.00218905	0	0.0115852	0.0153852	0.107342	0.0364299	0.134317	0.0904125
Otu362	0.138373	0.0367309	0.0165044	0.0468779	0.110916	0.0592217	0.325595	0.0859778	0.113067	0.0923788	0.532879	0.790119	0.177823	0.185685	0.099016	0.0233064	0.0664584	0.238319	0.0568182	0.811918	0.0529125	0.00437809	0	0.030894	0.0346167	0.0429369	0.00662361	0.0886997	0.00753438
Otu1555	0.0062897	0.0122436	0.0247566	0	0	0	0	0	0.0161525	0.0307929	0.0319727	0	0	0	0.0185655	0.0310752	0.0265834	0	0	0.0148976	0.00155625	0	0	0	0	0.0128811	0	0.0304113	0.0188359
Otu1505	0.0566073	2.17325	0.0247566	0.0468779	0.027729	0.00846024	0.0424689	0.00781616	0.0484574	0.0153965	0.0426303	0.0635728	0.0127016	0	0.0433195	0.0854568	0.0265834	0.0361089	0.0284091	0.0297952	0.00466875	0.00437809	0	0.0115852	0.0038463	0.0729927	0.00331181	0.0380141	0.00753438
Otu1044	0.0314485	0.171411	0.107278	0.0375023	0	0.00846024	0	0.0390808	0.032305	0.0615858	0.106576	0.0726546	0.0127016	0.033761	0	0.0932256	0.0332292	0.0361089	0.0378788	0.0148976	0	0	0.017344	0.0077235	0.0115389	0.0515243	0.0264945	0.121645	0.0791109
Otu2882	0	0.0183655	0	0	0	0.00846024	0	0.0390808	0.0565337	0.0153965	0	0	0	0	0	0	0	0.0433307	0	0.0148976	0	0	0	0.0115852	0.0115389	0.137398	0.0132472	0.0354799	0.0113016
Otu811	0.0503176	0	0.00825219	0.0375023	0.009243	0.0253807	0	0.0156323	0	0.0230947	0.0213151	0.0181637	0.0254033	0.033761	0.012377	0	0	0.0144436	0.0757576	0.0297952	0	0	0.00578135	0.015447	0.0192315	0.0214684	0.0264945	0	0.00376719
Otu311	0.0251588	0.275482	0.165044	0.0562535	0.305019	0.135364	0.0707814	0.117242	0.0888386	0.0230947	0.0639454	0.127146	0.0635082	0.101283	0.074262	0.0310752	0.0398751	0.0361089	0.0284091	0.0670391	0.0404625	0.0634823	0.161878	0.39776	0.48848	0.107342	0.0298063	0.0506855	0.369184
Otu1696	0.0125794	0.0367309	0.0165044	0.121883	0	0.0676819	0.0566251	0	0.00807624	0.0230947	0.0213151	0.0272455	0	0	0.0061885	0	0.0199375	0.0288871	0	0.126629	0.00466875	0.00218905	0.0346881	0.015447	0.0192315	0.0171748	0.00662361	0.0329456	0.00376719
Otu2946	0	0.00612182	0.00825219	0	0	0	0	0	0	0	0.0106576	0	0	0	0	0	0	0	0	0	0	0	0	0	0	0	0	0	0
Otu573	0.559784	0.50199	0.346592	0.534408	0.064701	0.0507614	0.0424689	0.046897	0.38766	0.361817	0.117233	0.00908183	0.0254033	0.0506415	0.0185655	0.0699192	0.498438	0.187766	0.0568182	0.178771	0.031125	0.0109452	0.00578135	0.0115852	0.0423093	0.141692	0.0529889	0.195139	0.113016
Otu3248	0	0	0	0.0937559	0.036972	0	0	0	0	0	0.0106576	0	0	0	0	0.0077688	0	0	0	0	0.00155625	0	0	0.169917	0.0115389	0	0	0.00253428	0
Otu4024	0	0	0	0.0281268	0	0	0	0	0	0	0.0213151	0	0	0	0	0	0.00664584	0	0	0	0	0	0	0	0	0.00429369	0	0.00506855	0
Otu330	0.0062897	0.0734619	0.0825219	0.103131	0.046215	0.0676819	0.11325	0.148507	0.0969149	0.0153965	0.0319727	0.00908183	0	0.185685	0.024754	0	0.00664584	0.0722178	0	0.0744879	0.0513563	0.048159	0.150315	0.216258	0.342321	0.145985	0.175526	0.108974	0.233566
Otu892	0.0314485	0.250995	0	0.0375023	0.009243	0.0507614	0.268969	0.242301	0.169601	0.0384911	0	0	0	0.0168805	0	0	0.00664584	0.0361089	0.0284091	0	0.00466875	0.0109452	0.0115627	0.0115852	0.0615408	0.0214684	0.0231826	0.0228085	0.0979469
Otu1665	0.163532	0.0550964	0.0330087	0.168761	0.018486	0	0.0141563	0.00781616	0.209982	0.177059	0.0319727	0.0272455	0	0	0.012377	0.0155376	0.232605	0.0505525	0.0378788	0.0148976	0.0233438	0	0.00578135	0.00386175	0.0307704	0.266209	0.0397417	0.0557541	0.0113016
Otu1885	0.0314485	0.0122436	0.0165044	0	0.036972	0.00846024	0.0141563	0	0.032305	0.0230947	0.0213151	0.0181637	0.0635082	0	0	0	0	0	0	0.0223464	0.0031125	0.00656714	0.0289067	0.0231705	0.0961575	0.0128811	0	0.0101371	0.0452063
Otu1815	0	0	0	0	0	0.00846024	0	0	0	0	0.0213151	0	0	0	0	0	0.00664584	0	0	0.00744879	0	0	0	0	0	0	0	0	0
Otu2947	0	0	0	0	0	0	0	0	0.0161525	0.00769823	0	0	0.0254033	0	0.0433195	0.0233064	0	0.00722178	0	0	0	0	0	0	0	0	0	0.0177399	0.0150688
Otu3961	0.0377382	0.0489746	0.00825219	0.0656291	0.009243	0.0169205	0.0283126	0.00781616	0.0161525	0.00769823	0.0959181	0.0999001	0.0127016	0	0.117582	0.240833	0.0199375	0.0361089	0	0.0372439	0.00155625	0	0	0.00386175	0	0.0128811	0	0.0253428	0
Otu82	0.0062897	0.00612182	0.0660175	0	0.09243	0.152284	0	0.0703455	0.0161525	0.00769823	0.0106576	0	0	0	0.0309425	0	0	0	0	0.0223464	0.00466875	0.0131343	0.0693762	0.092682	0.0269241	0	0.0132472	0.00506855	0.0452063
Otu3350	0.0188691	0.0122436	0.00825219	0	0	0	0	0	0.00807624	0.0153965	0	0.00908183	0	0	0	0.0077688	0.00664584	0.0361089	0	0.00744879	0	0	0	0	0.0038463	0.00858738	0.00993542	0	0.00376719
Otu35	0.194981	0.324457	0.198052	0.421901	0.166374	0.279188	0.297282	0.125059	0.32305	0.654349	0.30907	0.2997	0.0508066	0.168805	0.074262	0.217526	0.305709	0.274428	0.104167	0.253259	0.0295688	0.00218905	0	0.0193087	0.076926	0.214684	0.016559	0.0760283	0.0188359
Otu4168	0	0	0	0	0	0	0	0	0	0	0.0106576	0	0	0	0	0	0	0	0	0.00744879	0	0	0	0	0	0	0	0	0
Otu7333	0.0314485	0	0	0	0	0	0	0	0	0	0	0	0	0	0	0	0	0	0	0.00744879	0	0	0	0	0	0	0	0	0
Otu1010	0.0062897	0.0122436	0.00825219	0.0281268	0.009243	0	0.0141563	0.00781616	0.032305	0.0615858	0	0.0363273	0	0	0.0061885	0.0155376	0.0598126	0.0216653	0.0094697	0.0148976	0.00466875	0.00218905	0	0	0	0.0128811	0.016559	0.0329456	0.0414391
Otu2279	0.0943456	0.226507	0.132035	0.121883	0.009243	0.0423012	0.0141563	0.0156323	0.121144	0.100077	0.0106576	0.0272455	0.0127016	0	0	0.0155376	0.0996876	0.0144436	0	0	0.00778125	0.0109452	0.0115627	0.0193087	0.0615408	0.137398	0.0331181	0.0481512	0.0489734
Otu3694	0.0188691	0.0857055	0.0825219	0.0750047	0	0	0	0	0.0565337	0.0769823	0.0639454	0	0.0127016	0	0	0.0155376	0.0465209	0.0144436	0.0094697	0	0.01245	0.00218905	0.00578135	0	0.0038463	0.0472306	0.016559	0.0836311	0.0414391
Otu66	0.691867	0.324457	0.470375	0.534408	0.231075	0.321489	2.32163	2.64186	2.19674	2.24018	0.735372	1.23513	0.279436	0.202566	1.36147	2.98322	2.69821	0.953275	0.899621	0.931099	0.105825	0.00875618	0.0404694	0.0193087	0.0807723	1.0906	0.135784	1.08467	0.448295
Otu5122	0.0125794	0	0	0.00937559	0	0	0	0	0	0.0615858	0.0106576	0	0	0	0	0	0	0.0288871	0	0.00744879	0.006225	0	0	0	0	0.0128811	0	0.045617	0.00753438
Otu3502	0.0251588	0.0306091	0.132035	0	0.009243	0	0	0	0.0403812	0.0615858	0.117233	0.0181637	0	0	0.061885	0.295214	0.0398751	0.0361089	0	0.0148976	0.00155625	0	0	0	0	0	0	0.0152057	0
Otu781	0	0	0	0	0	0	0	0	0	0	0.0213151	0	0	0	0.0185655	0.0155376	0	0	0	0	0	0	0	0	0	0	0	0.0101371	0
Otu694	0	0	0	0.0281268	0	0	0	0	0.00807624	0	0	0	0	0	0	0.124301	0.0199375	0	0	0	0	0	0	0	0	0	0	0	0
Otu997	0.0188691	0.0122436	0.0247566	0.150009	0.036972	0.0930626	0.0566251	0.046897	0.0565337	0.0384911	0.0639454	0.0908183	0.101613	0	0.0680735	0.0310752	0.0199375	0.144436	0.0189394	0	0.0140063	0.0109452	0.0289067	0.00386175	0	0.0343495	0.00662361	0.0380141	0.0150688
Otu409	0.0188691	0.0489746	0.115531	0.0750047	0.009243	0	0	0.0234485	0.0646099	0.0230947	0.0532879	0	0	0	0.024754	0.0543816	0.0996876	0.00722178	0	0.0148976	0.00155625	0.00656714	0	0	0	0.00858738	0	0.0582883	0.0263703
Otu2552	0.0251588	0.0183655	0.00825219	0.112507	0	0	0.0566251	0.0156323	0.306897	0.200154	0.0213151	0	0	0	0.012377	0.0233064	0.146209	0.0722178	0.0378788	0.0446927	0.0031125	0	0	0	0	0.0257621	0	0.0785626	0.0113016
Otu831	0.0125794	0.0306091	0.0990262	0.00937559	0.027729	0	0.0141563	0.0156323	0.0242287	0.00769823	0.277097	0.0181637	0.0254033	0	0.191844	0.186451	0.0199375	0	0	0.00744879	0.00155625	0	0.00578135	0	0	0	0.00993542	0.00760283	0
Otu5438	0	0.0306091	0	0	0	0	0	0	0	0	0	0	0	0	0	0	0	0	0	0	0	0	0	0	0	0	0	0	0
Otu930	0.0062897	0.0122436	0.0247566	0.543784	0.083187	0.0253807	0	0.0156323	0.0403812	0	0.0106576	0	0.0127016	0	0	0	0	0.0433307	0	0.00744879	0	0.0415919	0.12719	0.0656497	0.123082	0.00429369	0.0132472	0.0658912	0.00376719
Otu981	0.0062897	0	0.0247566	0	0.055458	0.0423012	0.11325	0.10161	0.0646099	0.0384911	0.0319727	0	0	0.725861	0	0	0.00664584	0	0	0.0521415	0.0357938	0.0197014	0.190785	0.0386175	0.0461556	0.0128811	0.00331181	0.0101371	0.0150688
Otu3134	0.0125794	0.00612182	0.00825219	0	0	0	0	0	0.0161525	0	0	0	0	0	0	0	0.0132917	0	0	0	0	0	0	0	0	0	0.00993542	0.0126714	0.00376719
Otu110	0.0062897	0.0122436	0	0	0	0	0	0	0	0.0230947	0.0319727	0.0181637	0	0	0	0.0233064	0.00664584	0.0288871	0	0	0.0031125	0	0	0	0.0115389	0.0171748	0.00993542	0	0.00376719
Otu2263	0.0566073	0	0	0	0	0	0.0141563	0	0	0	0	0	0	0.0168805	0	0	0	0	0	0	0.0031125	0	0.0115627	0	0.0038463	0.0257621	0.00331181	0.00253428	0
Otu2154	0	0	0	0	0	0	0	0	0	0	0	0	0	0	0	0	0	0	0	0	0	0	0.0115627	0	0.0038463	0	0	0.0177399	0
Otu6170	0.125794	0	0.0660175	0	0.018486	0	0	0	0	0.00769823	0.30907	0.054491	0.0762098	0	0.0061885	0.0233064	0.0132917	0.0216653	0	0.00744879	0.0031125	0	0	0.0115852	0	0.00429369	0	0.00760283	0
Otu2463	0.0062897	0.0183655	0.0495131	0.00937559	0.110916	0.0253807	0.0283126	0	0.032305	0.0153965	0.0106576	0.0454091	0.0381049	0	0	0	0.00664584	0	0	0.0521415	0.00466875	0.00875618	0.0520321	0.0193087	0.0269241	0.0257621	0.00993542	0.0760283	0.0226031
Otu5073	0.0188691	0.0550964	0.0247566	0.00937559	0.036972	0.0169205	0.0424689	0.00781616	0.0403812	0.0230947	0.0106576	0.00908183	0	0	0.0061885	0.0077688	0.0132917	0.0288871	0	0.0223464	0.00778125	0.0350247	0.0289067	0.0386175	0.150006	0.0171748	0.00662361	0.0126714	0.0339047
Otu3797	0	0	0	0	0	0	0.0283126	0.00781616	0.0242287	0.0153965	0	0	0	0	0	0	0	0	0	0	0	0	0	0	0	0	0.00993542	0	0
Otu423	0.232719	0.208142	0.173296	0.159385	0.027729	0.0338409	0.0283126	0.10161	0.121144	0.0615858	0.106576	0.054491	0	0	0	0.0233064	0.0465209	0.101105	0	0.0297952	0.0280125	0.048159	0.0867202	0.0347557	0.196161	0.111636	0.0298063	0.0253428	0.0339047
Otu2167	0.0062897	0	0.00825219	0	0.018486	0.00846024	0	0	0	0	0	0	0	0	0	0	0	0	0	0	0.00155625	0	0	0.015447	0.0230778	0	0	0.0126714	0
Otu279	0.194981	0.183655	0.140287	0.121883	0.036972	0.0676819	0.099094	0.046897	0.0403812	0.0538876	0.511563	0.254291	0.0889115	0.118163	0.154713	0.100994	0.0398751	0.252762	0.104167	0.275605	0.0140063	0.00875618	0.0289067	0.015447	0.0115389	0.0901675	0.00662361	0.0760283	0.00376719
Otu2045	0.0062897	0.0428528	0.0165044	0.0468779	0	0	0.0283126	0	0.0484574	0.107775	0.0639454	0	0	0	0.012377	0.0077688	0.112979	0.0722178	0	0.104283	0	0	0	0	0	0.00858738	0.00331181	0.0380141	0.0339047
Otu7304	0.0062897	0	0.0165044	0.534408	0	0	0	0.00781616	0	0	0	0	0	0	0	0	0	0	0	0	0	0	0	0	0	0	0	0.0228085	0
Otu679	0.0754764	0.0183655	0.0330087	0.0187512	0.018486	0.0169205	0.0707814	0.125059	0.0403812	0.123172	0.0106576	0.0181637	0.127016	0	0.129959	0.0233064	0	0.129992	0	0	0.0638063	0.0284576	0.185003	0	0.0038463	0	0	0.0202742	0.00376719
Otu3611	0.0817661	0.0244873	0.00825219	0.0187512	0	0.0253807	0	0	0.0161525	0.0230947	0.0213151	0.0181637	0	0	0	0	0.0797501	0.00722178	0	0	0.0031125	0	0	0	0.0038463	0.00429369	0	0.0126714	0
Otu443	0.0880559	0.0857055	0.107278	0.0562535	0.415935	0.0169205	0.0283126	0.148507	0.0646099	0.00769823	0.0319727	0.0272455	0.0254033	0	0.0185655	0	0	0.0361089	0.0757576	0.0819367	0	0.00218905	0.0346881	0.115852	0.242317	0.0214684	0.0364299	0.00506855	0.128084
Otu4204	0	0.0367309	0.0412609	0.0375023	0	0	0	0	0.0484574	0.0538876	0.0213151	0	0	0	0	0	0	0	0	0	0.006225	0	0	0	0.0115389	0.0257621	0.00331181	0.073494	0
Otu2264	0	0.0122436	0	0.0187512	0	0.0169205	0	0	0.032305	0	0	0	0.0127016	0	0.0061885	0.0310752	0.0199375	0.0216653	0.0473485	0.0297952	0	0	0	0	0	0	0	0.00253428	0.00376719
Otu6334	0	0.0306091	0.0165044	0.0187512	0	0	0	0.00781616	0.0242287	0	0.0319727	0.00908183	0	0	0	0	0.0398751	0	0	0	0	0.00218905	0	0	0	0.0300558	0	0.0228085	0
Otu3236	0.0125794	0.00612182	0.00825219	0	0	0	0	0	0	0	0.0106576	0	0.0254033	0	0	0	0	0	0	0	0	0	0	0	0	0	0	0.00506855	0.00376719
Otu8070	0	0	0	0	0	0	0	0	0	0	0.0106576	0	0	0	0	0	0	0	0	0	0	0	0	0	0	0.00429369	0.00662361	0.0253428	0
Otu3080	0.0125794	0.0122436	0	0	0	0	0	0	0	0	0	0	0	0	0	0	0	0	0	0	0.01245	0.0197014	0.0346881	0.00386175	0	0.133104	0	0	0
Otu1228	0.0062897	0.00612182	0.0165044	0	0.027729	0	0	0.00781616	0.0242287	0.00769823	0	0.00908183	0	0	0	0	0	0	0.0094697	0.0148976	0	0	0	0	0	0.00429369	0.00331181	0	0.00376719
Otu3423	0.0188691	0.00612182	0	0	0	0	0	0	0.00807624	0.00769823	0	0	0	0	0	0	0	0	0	0	0	0	0	0	0	0	0	0	0
Otu10527	0	0.0183655	0.0412609	0	0.018486	0	0	0	0.0403812	0.0307929	0	0	0	0	0	0.0155376	0	0.0361089	0	0	0.006225	0.00218905	0	0.015447	0.0076926	0.0128811	0.00331181	0.0481512	0.0640422
Otu1150	0.0062897	0.13468	0.0247566	0.0375023	0.036972	0.0676819	0.0283126	0.0156323	0.0646099	0.0615858	0.106576	0.0817364	0.0254033	0.0168805	0.0185655	0.0077688	0.0465209	0.216653	0.113636	0.275605	0.0140063	0.00218905	0.00578135	0.015447	0.0076926	0.00858738	0.00993542	0.0430827	0.0489734
Otu958	0.0566073	0.0489746	0.0495131	0.0656291	0.064701	0.0846024	0.0707814	0.0625293	0	0.100077	0.0639454	0.108982	0.139718	0.0168805	0.061885	0	0.0664584	0.0794396	0	0.0595903	0.0264563	0	0.017344	0.015447	0.0115389	0.0214684	0	0.0481512	0.0263703
Otu3674	0	0	0.00825219	0	0.018486	0	0	0	0	0.00769823	0.0106576	0.00908183	0	0	0	0	0.0132917	0	0	0.0148976	0	0	0	0	0	0	0	0.0101371	0.00376719
Otu1342	0	0.0428528	0.140287	0.00937559	0.009243	0	0	0.00781616	0.0565337	0.0153965	0.106576	0	0	0	0.012377	0.100994	0.0797501	0.00722178	0	0	0.0031125	0	0	0	0	0.00429369	0	0.0354799	0.0263703
Otu4556	0	0	0	0	0	0	0	0	0	0.00769823	0	0	0	0	0	0	0	0	0	0	0	0	0	0	0	0	0	0	0
Otu2589	0.0125794	0.0244873	0.0412609	0	0	0	0	0	0.0242287	0.00769823	0.0106576	0	0	0	0	0	0	0	0	0	0.00155625	0.00437809	0	0	0.0307704	0.00429369	0.00331181	0.00506855	0
Otu707	0.0251588	0.0979492	0	0.0187512	0	0.0507614	0	0	0	0.0230947	0.0213151	0.00908183	0	0.0168805	0	0	0.0132917	0.0216653	0	0.00744879	0.00778125	0.00656714	0.00578135	0.0386175	0.115389	0.00858738	0.00331181	0	0.0188359
Otu1661	0	0	0.00825219	0	0	0	0	0	0	0	0	0	0.0127016	0	0	0	0	0.00722178	0	0.0148976	0.00466875	0.04597	0.225473	0.015447	0.0153852	0	0.00331181	0.00253428	0.00376719
Otu1936	0.440279	0.0550964	0.0660175	0.168761	0	0	0	0.00781616	0.0242287	0.0769823	0.170521	0.0181637	0	0.0168805	0	0.0077688	0.0398751	0.115548	0.0189394	0.0521415	0	0.00218905	0	0	0.0038463	0.107342	0	0.0304113	0.00376719
Otu299	0.0440279	0.0612182	0.148539	0.0281268	0.240318	0.109983	0.198188	0.125059	0.0726862	0.0461894	0.117233	0.417764	0.609679	0.202566	0.253729	0.0621504	0.086396	0.281649	0	0.216015	0.0093375	0.0153233	0.0693762	0.0347557	0.0961575	0.0987548	0.0231826	0.0633569	0.0527406
Otu905	0	0.0550964	0.00825219	0.00937559	0	0.0169205	0	0	0.0242287	0.0153965	0.0106576	0.0272455	0	0	0.0061885	0.0310752	0.0398751	0.0216653	0	0.00744879	0	0	0	0	0	0.00429369	0	0.0152057	0
Otu959	0	0.0428528	0.00825219	0.187512	0.101673	0.313029	0.0283126	0.093794	0.0565337	0.0461894	0.074603	0.0272455	0.0254033	0.472654	0.117582	0.0310752	0.00664584	0.137214	0.0378788	0.156425	0.0264563	0.0153233	0.0925016	0.0386175	0.0807723	0	0.00662361	0.0126714	0.0113016
Otu2085	0.0251588	0.0489746	0.0495131	0.0187512	0	0.00846024	0	0	0.0484574	0.0461894	0.0639454	0	0	0	0	0.0466128	0.23925	0.0505525	0	0	0.0031125	0	0	0	0	0.0772864	0.00662361	0.027877	0.0263703
Otu4848	0.113215	0.0550964	0.00825219	0	0	0.0338409	0.0849377	0.0781616	0.0403812	0.0307929	0.0213151	0.0181637	0	0.0506415	0	0	0.00664584	0	0.0189394	0.00744879	0.00778125	0	0	0	0.0153852	0.154573	0.00662361	0.00506855	0.0263703
Otu1318	0.0566073	0.00612182	0.00825219	0.00937559	0.027729	0.0592217	0.0141563	0	0	0	0	0.00908183	0.0127016	0.033761	0	0	0	0	0	0	0.00466875	0.0744276	0.55501	0.0077235	0.0115389	0	0.00331181	0	0
Otu2038	0	0	0.00825219	0.00937559	0.009243	0.0338409	0	0.0156323	0	0	0.0532879	0.054491	0.0127016	0	0.389876	0.0543816	0.00664584	0	0	0.156425	0	0	0	0	0	0	0	0.00760283	0.00376719
Otu775	0.150953	0.0612182	0.0247566	0.103131	0	0.0169205	0.0141563	0.0312647	0.0807624	0.177059	0.0213151	0	0	0	0	0	0.0199375	0.151657	0.0757576	0	0.0202313	0.00437809	0.0346881	0.015447	0.0230778	0.154573	0.00331181	0.0304113	0.0301375
Otu2198	0.0062897	0	0	0	0	0	0	0	0	0	0	0	0	0	0	0	0	0	0	0	0	0	0	0	0.0038463	0	0	0	0
Otu1230	0.0062897	0	0.0165044	0	0.018486	0.0676819	0.0283126	0	0	0	0	0	0	0	0.074262	0.0854568	0	0	0	0.00744879	0	0	0	0	0	0	0.00662361	0.00506855	0
Otu2558	0	0	0.00825219	0	0	0	0	0	0	0	0.0106576	0	0	0	0	0	0	0	0	0	0	0	0	0	0.0038463	0	0	0	0
Otu1535	0.0251588	0.122436	0.0412609	0.0562535	0	0	0	0.0390808	0.0484574	0.0461894	0.0213151	0.00908183	0	0	0	0	0.0332292	0.00722178	0	0.0148976	0.006225	0.0109452	0.0115627	0.0193087	0.0269241	0.111636	0.0331181	0.0304113	0.0376719
Otu253	0.0691867	0.0183655	0.107278	0.00937559	0.046215	0.0253807	0	0.0156323	0.0161525	0	0.0106576	0.0454091	0.0254033	0.0844024	0.0061885	0.0077688	0.00664584	0	0	0.0595903	0.0295688	0.0197014	0.0693762	0.204673	0.123082	0.00429369	0.00662361	0.0532198	0
Otu1278	0.0691867	0.00612182	0.00825219	0.00937559	0	0.0169205	0	0	0	0	0.0106576	0.0272455	0.0254033	0.0675219	0	0	0	0	0	0	0.0202313	0.00218905	0.0462508	0.0270322	0.0346167	0.00858738	0.00331181	0	0.00753438
[truncated: 2,149 more rows]
